# Supplementary material for: Transcriptome Sequencing Reveals the Traits of Spermatogenesis and Testicular Development in Large Yellow Croaker (Larimichthys crocea)
Source: Genes (Basel). 2019 Nov 21;10(12):958. doi: 10.3390/genes10120958 (PMC6947352; doi:10.3390/genes10120958)
Supplement: Supplementary file 1 [file genes-10-00958-s001.zip › Table S1.xlsx]

## Sheet: Sheet1
Functional annotation of differentially expressed genes (DEGs) according to the COG, GO, KEGG, KOG, Pfam, SWISS-PROT, eggNOG, and Nr databases
#ID	T01_FPKM	T01_count	T02_FPKM	T02_count	FDR	log2FC	regulated	COG_class	COG_class_annotation	GO_annotation	KEGG_annotation	KEGG_pathway_annotation	Swiss_Prot_annotation	eggNOG_class	eggNOG_class_annotation	NR_annotation	GO_second_level_annotation
gene25965	905.397	38899	0.0423185	1	2.37699e-13	12.8332	up	--	--	--	--	--	--	--	--	--	--
Larimichthys_crocea_newGene_1020	0	0	3.69058	199	0.000199943	-5.45291	down	--	--	--	--	--	--	--	--	--	--
Larimichthys_crocea_newGene_1022	0	0	28.0371	290	5.24655e-05	-5.98583	down	--	--	--	--	--	--	--	--	PREDICTED: potassium voltage-gated channel subfamily E member 3 [Chlamydotis macqueenii]	--
Larimichthys_crocea_newGene_751	4928.25	41570	0.237602	2	3.2907e-13	12.6939	up	--	--	--	--	--	--	--	--	--	--
gene23378	1588.78	50967	0.240437	7	1.22491e-12	12.1789	up	--	--	--	--	--	--	--	--	PREDICTED: protein FAM154A-like [Larimichthys crocea]	--
gene14700	168.748	22318	0.0156838	1	2.10354e-12	12.0318	up	--	--	Biological Process: cilium or flagellum-dependent cell motility (GO:0001539);; Molecular Function: microtubule motor activity (GO:0003777);; Molecular Function: ATP binding (GO:0005524);; Cellular Component: axonemal dynein complex (GO:0005858);; Biological Process: ATP catabolic process (GO:0006200);; Biological Process: microtubule-based movement (GO:0007018);; Molecular Function: ATPase activi…	K10408|0|mze:101465634|dynein heavy chain 2, axonemal-like; K10408 dynein heavy chain, axonemal (A)	--	--	--	--	PREDICTED: dynein heavy chain 2, axonemal-like, partial [Larimichthys crocea]	cellular component: organelle part (GO:0044422);; cellular component: organelle (GO:0043226);; cellular component: cell part (GO:0044464);; cellular component: macromolecular complex (GO:0032991);; cellular component: cell (GO:0005623);; biological process: cellular process (GO:0009987);; biological process: single-organism process (GO:0044699);; biological process: locomotion (GO:0040011);; biol…
gene23060	616.683	40090	0.208155	6	2.21911e-12	11.9621	up	--	--	--	K04856|0|mze:101473639|voltage-dependent T-type calcium channel subunit alpha-1H-like; K04856 voltage-dependent calcium channel T type alpha-1I (A)	MAPK signaling pathway (ko04010);; Calcium signaling pathway (ko04020)	Voltage-dependent L-type calcium channel subunit alpha-1S OS=Lithobates catesbeiana (American bullfrog) PE=2 SV=1	--	--	PREDICTED: voltage-dependent T-type calcium channel subunit alpha-1H-like isoform X2 [Oreochromis niloticus]	--
gene8622	262.473	17124	0.0171113	0	3.01348e-12	11.9307	up	--	--	--	K04856|0|mze:101473639|voltage-dependent T-type calcium channel subunit alpha-1H-like; K04856 voltage-dependent calcium channel T type alpha-1I (A)	MAPK signaling pathway (ko04010);; Calcium signaling pathway (ko04020)	Voltage-dependent L-type calcium channel subunit alpha-1S OS=Lithobates catesbeiana (American bullfrog) PE=2 SV=1	--	--	PREDICTED: voltage-dependent T-type calcium channel subunit alpha-1H-like [Larimichthys crocea]	--
gene10652	745.633	19246	0.0636296	1	3.76077e-12	11.8182	up	--	--	--	--	--	Oncorhyncin II OS=Oncorhynchus mykiss (Rainbow trout) PE=1 SV=2	--	--	PREDICTED: histone H1.11R-like [Oreochromis niloticus]	--
Larimichthys_crocea_newGene_1100	41.5415	189	2336.26	11077	0.000133747	-5.75687	down	--	--	Molecular Function: actin binding (GO:0003779);; Cellular Component: cytoplasm (GO:0005737);; Cellular Component: cytoskeleton (GO:0005856);; Biological Process: sequestering of actin monomers (GO:0042989);;	--	--	Thymosin beta-12 OS=Lateolabrax japonicus (Japanese sea perch) PE=1 SV=2	S	Function unknown	PREDICTED: thymosin beta-12-like [Poecilia reticulata]	molecular function: binding (GO:0005488);; cellular component: organelle (GO:0043226);; cellular component: cell part (GO:0044464);; cellular component: cell (GO:0005623);; biological process: localization (GO:0051179);; biological process: biological regulation (GO:0065007);; biological process: single-organism process (GO:0044699);; biological process: cellular process (GO:0009987);; biological…
Larimichthys_crocea_newGene_1113	0.205123	3	4.93967	125	0.00464245	-4.04974	down	--	--	Biological Process: protein ubiquitination (GO:0016567);; Biological Process: intracellular signal transduction (GO:0035556);;	K10327|1.67761e-61|mze:101464329|ankyrin repeat and SOCS box protein 5-like; K10327 ankyrin repeat and SOCS box protein 5 (A)	--	--	R	General function prediction only	PREDICTED: ankyrin repeat and SOCS box protein 5 [Larimichthys crocea]	biological process: signaling (GO:0023052);; biological process: metabolic process (GO:0008152);; biological process: response to stimulus (GO:0050896);; biological process: biological regulation (GO:0065007);; biological process: cellular process (GO:0009987);; biological process: single-organism process (GO:0044699);;
gene4398	131.857	14891	0.00977937	0	5.21361e-12	11.7292	up	[Z]	Cytoskeleton	--	K10401|0|mze:101468591|kinesin-like protein KIF19-like; K10401 kinesin family member 18/19 (A)	--	Kinesin-like protein KIF19 GN=kif19 OS=Xenopus laevis (African clawed frog) PE=2 SV=1	--	--	PREDICTED: kinesin-like protein KIF19 [Stegastes partitus]	--
gene7325	951.176	20391	0.128311	2	5.38269e-12	11.6664	up	--	--	--	--	--	--	--	--	PREDICTED: synaptonemal complex protein 3 [Larimichthys crocea]	--
gene3930	1765.31	25517	0.312412	4	5.91094e-12	11.6105	up	--	--	--	K12194|5.3428e-27|mze:101468919|charged multivesicular body protein 4b-like; K12194 charged multivesicular body protein 4 (A)	Endocytosis (ko04144)	Charged multivesicular body protein 4b GN=chmp4b OS=Xenopus laevis (African clawed frog) PE=2 SV=1	--	--	PREDICTED: charged multivesicular body protein 4b-like [Larimichthys crocea]	--
gene26782	604.603	15376	0.0719796	1	9.07274e-12	11.4944	up	[Z]	Cytoskeleton	Biological Process: microtubule cytoskeleton organization (GO:0000226);; Molecular Function: GTPase activity (GO:0003924);; Molecular Function: structural constituent of cytoskeleton (GO:0005200);; Molecular Function: protein binding (GO:0005515);; Molecular Function: GTP binding (GO:0005525);; Cellular Component: cytoplasmic microtubule (GO:0005881);; Biological Process: GTP catabolic process (G…	K07374|0|ssc:100127131|uncharacterized LOC100127131; K07374 tubulin alpha (A)	Phagosome (ko04145);; Gap junction (ko04540)	Tubulin alpha chain GN=tuba OS=Xenopus laevis (African clawed frog) PE=2 SV=2	--	--	PREDICTED: tubulin alpha-1C chain-like [Larimichthys crocea]	molecular function: structural molecule activity (GO:0005198);; molecular function: catalytic activity (GO:0003824);; molecular function: binding (GO:0005488);; biological process: metabolic process (GO:0008152);; biological process: response to stimulus (GO:0050896);; biological process: single-organism process (GO:0044699);; biological process: cellular process (GO:0009987);; biological process…
Larimichthys_crocea_newGene_1183	0.453987	4	31.4636	496	6.1134e-05	-5.81577	down	--	--	--	--	--	--	--	--	--	--
gene25022	539.626	14749	0.0581348	1	1.06821e-11	11.4343	up	--	--	--	K15694|6.51146e-111|mze:101480214|E3 ubiquitin-protein ligase RNF43-like; K15694 RING finger protein 43 (A)	--	Heat shock factor protein GN=hsf1 OS=Xenopus laevis (African clawed frog) PE=2 SV=1	--	--	PREDICTED: heat shock factor protein 5 [Larimichthys crocea]	--
Larimichthys_crocea_newGene_1198	7.20394e-06	0	4.21005	91	0.00293954	-4.36265	down	--	--	--	--	--	--	--	--	--	--
gene9660	735.557	17213	0.114362	2	1.04624e-11	11.422	up	--	--	--	K18629|1.29118e-137|xma:102224398|tektin-2-like; K18629 tektin-2 (A)	--	--	--	--	PREDICTED: uncharacterized protein LOC104924551 [Larimichthys crocea]	--
Larimichthys_crocea_newGene_12	0.587876	8	9.0865	165	0.00926552	-3.69195	down	--	--	--	--	--	--	--	--	--	--
Larimichthys_crocea_newGene_1209	1.14222	2	956.923	2285	9.39978e-08	-8.40202	down	--	--	--	--	--	--	--	--	differentially regulated trout protein [Siniperca chuatsi]	--
gene8260	750.556	19726	0.170784	3	1.02527e-11	11.4165	up	[A]	RNA processing and modification	--	--	--	E3 ubiquitin-protein ligase MARCH8 GN=march8 OS=Xenopus tropicalis (Western clawed frog) PE=2 SV=1	--	--	PREDICTED: uncharacterized protein LOC104928471 [Larimichthys crocea]	--
Larimichthys_crocea_newGene_1232	0.846108	46	50.0257	2654	0.000111613	-5.63782	down	--	--	Biological Process: heart looping (GO:0001947);; Biological Process: heart jogging (GO:0003146);; Biological Process: cilium assembly (GO:0042384);; Biological Process: non-canonical Wnt signaling pathway involved in heart development (GO:0061341);;	K18615|3.5329e-30|mze:101478322|capZ-interacting protein-like; K18615 CapZ-interacting protein (A)	--	--	S	Function unknown	PREDICTED: capZ-interacting protein-like [Larimichthys crocea]	biological process: response to stimulus (GO:0050896);; biological process: signaling (GO:0023052);; biological process: cellular process (GO:0009987);; biological process: developmental process (GO:0032502);; biological process: biological regulation (GO:0065007);; biological process: multicellular organismal process (GO:0032501);; biological process: cellular component organization or biogenesi…
Larimichthys_crocea_newGene_1241	5.11547e-05	0	7.00964	206	0.000176994	-5.50167	down	[GC]	Carbohydrate transport and metabolism;; Energy production and conversion	Biological Process: metabolic process (GO:0008152);; Molecular Function: transferase activity, transferring hexosyl groups (GO:0016758);;	K00699|0|xma:102224680|UDP-glucuronosyltransferase 2B31-like; K00699 glucuronosyltransferase [EC:2.4.1.17] (A)	Pentose and glucuronate interconversions (ko00040);; Ascorbate and aldarate metabolism (ko00053);; Steroid hormone biosynthesis (ko00140);; Starch and sucrose metabolism (ko00500);; Retinol metabolism (ko00830);; Porphyrin and chlorophyll metabolism (ko00860);; Metabolism of xenobiotics by cytochrome P450 (ko00980);; Drug metabolism - cytochrome P450 (ko00982);; Drug metabolism - other enzymes (k…	UDP-glucuronosyltransferase (Fragment) GN=ugt3 OS=Pleuronectes platessa (European plaice) PE=2 SV=1	CG	Energy production and conversion;; Carbohydrate transport and metabolism	PREDICTED: UDP-glucuronosyltransferase 2A2-like isoform X1 [Stegastes partitus]	molecular function: catalytic activity (GO:0003824);; biological process: metabolic process (GO:0008152);;
Larimichthys_crocea_newGene_1254	0.0519426	1	2.68833	82	0.00727775	-3.92386	down	--	--	--	--	--	--	--	--	--	--
gene12189	1108.6	16424	0.191166	2	1.25765e-11	11.3544	up	--	--	--	--	--	--	--	--	PREDICTED: transmembrane protein 81 [Larimichthys crocea]	--
Larimichthys_crocea_newGene_1276	4.1305	40	60.7944	614	0.00999853	-3.71723	down	--	--	--	--	--	--	--	--	--	--
gene5965	178.224	11082	0.0164142	0	1.66116e-11	11.3031	up	--	--	Biological Process: regulation of translation (GO:0006417);; Biological Process: meiotic nuclear division (GO:0007126);; Biological Process: multicellular organismal development (GO:0007275);; Biological Process: germ cell development (GO:0007281);; Biological Process: anatomical structure morphogenesis (GO:0009653);; Biological Process: gene silencing by RNA (GO:0031047);; Molecular Function: pi…	K02156|0|xma:102234455|piwi-like protein 1-like; K02156 aubergine (A)	Dorso-ventral axis formation (ko04320)	Piwi-like protein 1 GN=piwil1 OS=Danio rerio (Zebrafish) PE=1 SV=1	--	--	PREDICTED: piwi-like protein 1 [Larimichthys crocea]	cellular component: macromolecular complex (GO:0032991);; cellular component: cell part (GO:0044464);; cellular component: cell (GO:0005623);; cellular component: organelle (GO:0043226);; biological process: cellular process (GO:0009987);; biological process: reproductive process (GO:0022414);; biological process: single-organism process (GO:0044699);; biological process: cellular component organ…
Larimichthys_crocea_newGene_1301	0.790104	5	32.4444	339	0.000341764	-5.1104	down	--	--	--	--	--	--	--	--	PREDICTED: lymphocyte antigen 6G-like [Larimichthys crocea]	--
Larimichthys_crocea_newGene_1308	0.153266	1	39.7682	439	2.22871e-05	-6.28002	down	--	--	Molecular Function: oxidoreductase activity (GO:0016491);; Biological Process: oxidation-reduction process (GO:0055114);;	K00069|1.10831e-33|mze:101476467|15-hydroxyprostaglandin dehydrogenase [NAD(+)]-like; K00069 15-hydroxyprostaglandin dehydrogenase (NAD) [EC:1.1.1.141] (A)	--	--	Q	Secondary metabolites biosynthesis, transport and catabolism	PREDICTED: 15-hydroxyprostaglandin dehydrogenase [NAD(+)]-like isoform X1 [Larimichthys crocea]	biological process: single-organism process (GO:0044699);; biological process: metabolic process (GO:0008152);; molecular function: catalytic activity (GO:0003824);;
gene4944	644.396	10725	0	0	1.88879e-11	11.2559	up	[O]	Posttranslational modification, protein turnover, chaperones	Molecular Function: serine-type endopeptidase activity (GO:0004252);; Biological Process: proteolysis (GO:0006508);;	--	--	Acrosin heavy chain {ECO:0000303|PubMed:20561916} (Precursor) OS=Meleagris gallopavo (Common turkey) PE=1 SV=1	--	--	PREDICTED: acrosin-like isoform X1 [Larimichthys crocea]	molecular function: catalytic activity (GO:0003824);; biological process: metabolic process (GO:0008152);;
gene12723	793.255	33426	0.188511	10	1.57765e-11	11.2398	up	[L]	Replication, recombination and repair	--	K18422|0|ola:101175667|putative helicase mov-10-B.2-like; K18422 helicase MOV-10 [EC:3.6.4.13] (A)	--	Putative helicase mov-10-B.1 GN=mov10b.1 OS=Danio rerio (Zebrafish) PE=2 SV=2	--	--	PREDICTED: putative helicase mov-10-B.1 [Larimichthys crocea]	--
gene27348	633.822	10309	0	0	2.20578e-11	11.1989	up	--	--	--	--	--	--	--	--	PREDICTED: coiled-coil domain-containing protein 114-like [Larimichthys crocea]	--
Larimichthys_crocea_newGene_1335	0.76784	2	1064.59	4383	8.51299e-09	-9.34034	down	--	--	--	--	--	--	--	--	drtp1 [Larimichthys crocea]	--
Larimichthys_crocea_newGene_1336	1.6178	10	900.765	6793	3.00184e-08	-8.80042	down	--	--	--	--	--	--	--	--	PREDICTED: toxin 3FTx-Oxy5-like [Neolamprologus brichardi]	--
gene11666	488.621	14211	0.0839681	2	2.21854e-11	11.1456	up	--	--	--	--	--	S100P-binding protein GN=s100pbp OS=Xenopus laevis (African clawed frog) PE=2 SV=2	--	--	PREDICTED: uncharacterized protein LOC104932729 [Larimichthys crocea]	--
gene13092	547.377	9644	0	0	2.86503e-11	11.1027	up	--	--	--	K16456|5.63956e-119|mze:101470910|centrosomal protein of 55 kDa-like; K16456 centrosomal protein CEP55 (A)	--	--	--	--	PREDICTED: centrosomal protein of 55 kDa-like isoform X1 [Larimichthys crocea]	--
gene11866	158.94	9636	0.0123305	0	2.87437e-11	11.1015	up	--	--	--	--	--	--	--	--	PREDICTED: NUT family member 2G [Larimichthys crocea]	--
gene23882	520.581	9601	0	0	2.91568e-11	11.0963	up	--	--	--	K10314|5.76508e-131|mze:101468478|F-box only protein 39-like; K10314 F-box protein 39 (A)	--	--	--	--	PREDICTED: F-box only protein 39 [Larimichthys crocea]	--
gene4199	282.491	9539	0.0242728	0	2.9907e-11	11.0869	up	--	--	--	--	--	Adenosine deaminase domain-containing protein 1 GN=adad1 OS=Xenopus laevis (African clawed frog) PE=2 SV=1	--	--	PREDICTED: adenosine deaminase domain-containing protein 1 isoform X1 [Larimichthys crocea]	--
Larimichthys_crocea_newGene_1355	0.343953	2	77.8825	600	1.24745e-05	-6.48106	down	--	--	--	--	--	--	S	Function unknown	PREDICTED: uncharacterized protein LOC102078988 [Oreochromis niloticus]	--
gene15112	182.938	19664	0.0623687	5	2.4859e-11	11.0768	up	[Z]	Cytoskeleton	--	K10401|0|mze:101468591|kinesin-like protein KIF19-like; K10401 kinesin family member 18/19 (A)	--	Kinesin-like protein KIF19 GN=kif19 OS=Xenopus laevis (African clawed frog) PE=2 SV=1	--	--	PREDICTED: kinesin-like protein KIF19 [Stegastes partitus]	--
gene16667	1324.94	21632	0.38805	6	2.49556e-11	11.0721	up	--	--	--	--	--	Protein FAM166B GN=fam166b OS=Danio rerio (Zebrafish) PE=2 SV=1	--	--	PREDICTED: protein FAM166A [Larimichthys crocea]	--
gene5988	205.929	9425	0	0	3.13508e-11	11.0696	up	[LKJ]	Replication, recombination and repair;; Transcription;; Translation, ribosomal structure and biogenesis	--	K13982|0|xma:102231093|probable ATP-dependent RNA helicase DDX4-like; K13982 probable ATP-dependent RNA helicase DDX4 [EC:3.6.4.13] (A)	--	Probable ATP-dependent RNA helicase DDX4 OS=Rana lessonae (Pool frog) PE=2 SV=1	--	--	PREDICTED: probable ATP-dependent RNA helicase DDX4 isoform X1 [Larimichthys crocea]	--
gene19944	128.178	25592	0.0389871	8	2.51984e-11	11.0663	up	--	--	Biological Process: cilium or flagellum-dependent cell motility (GO:0001539);; Molecular Function: microtubule motor activity (GO:0003777);; Molecular Function: ATP binding (GO:0005524);; Cellular Component: axonemal dynein complex (GO:0005858);; Biological Process: ATP catabolic process (GO:0006200);; Biological Process: microtubule-based movement (GO:0007018);; Molecular Function: ATPase activi…	K10408|0|xma:102234779|dynein heavy chain 3, axonemal-like; K10408 dynein heavy chain, axonemal (A)	--	--	--	--	PREDICTED: dynein heavy chain 3, axonemal [Larimichthys crocea]	molecular function: catalytic activity (GO:0003824);; molecular function: binding (GO:0005488);; biological process: single-organism process (GO:0044699);; biological process: cellular process (GO:0009987);; biological process: localization (GO:0051179);; biological process: metabolic process (GO:0008152);; biological process: locomotion (GO:0040011);; cellular component: organelle (GO:0043226);;…
gene22311	452.372	11230	0.0796783	1	3.11127e-11	11.0412	up	[A]	RNA processing and modification	--	K14405|1.86022e-24|mze:101470034|pre-mRNA 3'-end-processing factor FIP1-like; K14405 pre-mRNA 3'-end-processing factor FIP1 (A)	mRNA surveillance pathway (ko03015)	Pre-mRNA 3&apos;-end-processing factor FIP1 GN=fip1l1 OS=Danio rerio (Zebrafish) PE=1 SV=1	--	--	PREDICTED: pre-mRNA 3&apos;-end-processing factor FIP1 isoform X1 [Larimichthys crocea]	--
Larimichthys_crocea_newGene_116	830.855	8905	0.0701682	0	3.91648e-11	10.9877	up	--	--	--	--	--	--	--	--	--	--
gene23565	286.744	12260	0.0807558	2	3.95877e-11	10.9326	up	--	--	--	--	--	--	--	--	PREDICTED: protein CFAP45, mitochondrial-like [Larimichthys crocea]	--
gene19900	257.822	10272	0.0431807	1	4.41349e-11	10.9126	up	--	--	--	--	--	--	--	--	PREDICTED: uncharacterized protein LOC104920417 isoform X1 [Larimichthys crocea]	--
gene23508	84.7214	8436	0.00711516	0	4.84206e-11	10.9097	up	[LKJ]	Replication, recombination and repair;; Transcription;; Translation, ribosomal structure and biogenesis	--	K18409|0|mze:101467073|tudor domain-containing protein 12-like; K18409 ATP-dependent RNA helicase TDRD12 [EC:3.6.4.13] (A)	--	--	--	--	PREDICTED: putative ATP-dependent RNA helicase TDRD12 [Larimichthys crocea]	--
gene15324	432.457	8434	0	0	4.84656e-11	10.9094	up	--	--	--	--	--	Galactose-specific lectin nattectin (Precursor) OS=Thalassophryne nattereri (Niquim) PE=1 SV=1	--	--	PREDICTED: CD209 antigen-like [Stegastes partitus]	--
gene23616	393.545	42713	0.149869	19	4.17411e-11	10.9025	up	--	--	--	K18405|0|mze:101470176|tudor domain-containing protein 6-like; K18405 tudor domain-containing protein 1/4/6/7 (A)	--	Tudor domain-containing protein 1 GN=tdrd1 OS=Oryzias latipes (Medaka fish) PE=2 SV=1	--	--	PREDICTED: tudor domain-containing protein 6-like [Larimichthys crocea]	--
Larimichthys_crocea_newGene_2867	589.488	8343	0	0	5.05714e-11	10.8937	up	--	--	--	--	--	--	--	--	--	--
gene21483	194.73	8333	0.0211221	0	5.08098e-11	10.892	up	--	--	Molecular Function: nucleotide binding (GO:0000166);; Biological Process: cytokinesis (GO:0000910);; Cellular Component: nucleus (GO:0005634);; Cellular Component: cytoplasm (GO:0005737);; Cellular Component: microtubule (GO:0005874);; Cellular Component: cleavage furrow (GO:0032154);; Biological Process: embryonic cleavage (GO:0040016);;	K17387|0|ola:101170342|kinesin-like protein KIF23-like; K17387 kinesin family member 23 (A)	--	--	--	--	PREDICTED: kinesin-like protein KIF23 [Larimichthys crocea]	molecular function: binding (GO:0005488);; biological process: single-organism process (GO:0044699);; biological process: cellular process (GO:0009987);; cellular component: organelle part (GO:0044422);; cellular component: organelle (GO:0043226);; cellular component: cell (GO:0005623);; cellular component: macromolecular complex (GO:0032991);; cellular component: cell part (GO:0044464);;
gene16701	296.657	7847	0.0313201	0	6.43086e-11	10.8054	up	[R]	General function prediction only	--	--	--	Deleted in azoospermia-like GN=DAZL OS=Gallus gallus (Chicken) PE=2 SV=1	--	--	PREDICTED: polyadenylate-binding protein 1-like [Larimichthys crocea]	--
Larimichthys_crocea_newGene_1520	0.145176	1	28.7921	289	9.95103e-05	-5.6847	down	--	--	--	--	--	--	--	--	linker for activation of T-cells family member 2, partial [Epinephelus coioides]	--
gene5639	172.756	7752	0	0	6.74539e-11	10.7878	up	--	--	--	--	--	Telomere repeats-binding bouquet formation protein 1 OS=Danio rerio (Zebrafish) PE=3 SV=2	--	--	PREDICTED: telomere repeats-binding bouquet formation protein 1 isoform X1 [Larimichthys crocea]	--
gene841	379.168	7717	0	0	6.86613e-11	10.7813	up	--	--	--	K18733|7.98626e-142|mze:101471876|la-related protein 6-like; K18733 la-related protein 6 (A)	--	--	--	--	PREDICTED: la-related protein 6-like [Larimichthys crocea]	--
gene25567	451.915	7313	0	0	8.47739e-11	10.7038	up	--	--	--	--	--	--	--	--	--	--
Larimichthys_crocea_newGene_1573	0	0	4.82594	130	0.000880244	-4.85603	down	--	--	--	--	--	--	--	--	--	--
Larimichthys_crocea_newGene_2411	195.331	7120	5.52771e-06	0	9.41448e-11	10.6652	up	--	--	--	--	--	--	--	--	PREDICTED: uncharacterized protein LOC104939175 isoform X2 [Larimichthys crocea]	--
gene16471	86.0079	6919	0	0	1.05329e-10	10.6239	up	[R]	General function prediction only	--	--	--	--	--	--	PREDICTED: WD repeat-containing protein KIAA1875-like isoform X2 [Larimichthys crocea]	--
Larimichthys_crocea_newGene_1042	297.889	12873	0.0496034	4	8.64828e-11	10.6236	up	--	--	--	--	--	--	--	--	--	--
gene8245	126.949	6767	0.0159481	0	1.14911e-10	10.5919	up	[R]	General function prediction only	--	K10266|0|mze:101473720|F-box/WD repeat-containing protein 10-like; K10266 F-box and WD-40 domain protein 10 (A)	--	Beta-TrCP GN=fbxw1 OS=Xenopus laevis (African clawed frog) PE=2 SV=1	--	--	PREDICTED: F-box/WD repeat-containing protein 10-like [Larimichthys crocea]	--
Larimichthys_crocea_newGene_161	0.513706	3	3848.91	26030	1.91802e-11	-11.6994	down	--	--	--	--	--	--	R	General function prediction only	PREDICTED: uncharacterized protein LOC103025530 [Astyanax mexicanus]	--
Larimichthys_crocea_newGene_664	756.722	8187	0.140035	1	1.07413e-10	10.5855	up	--	--	--	--	--	--	S	Function unknown	PREDICTED: testis-expressed sequence 12 protein isoform X1 [Poecilia reticulata]	--
gene16223	368.974	6550	0.057066	0	1.3057e-10	10.5449	up	--	--	--	--	--	--	--	--	PREDICTED: uncharacterized protein LOC104919479 isoform X1 [Larimichthys crocea]	--
Larimichthys_crocea_newGene_1628	0.188926	4	16.3936	595	3.18739e-05	-6.07609	down	--	--	--	--	--	--	R	General function prediction only	PREDICTED: uncharacterized protein LOC101158970 [Oryzias latipes]	--
Larimichthys_crocea_newGene_1637	0.0532017	8	25.6986	3510	1.96801e-07	-8.0647	down	[Z]	Cytoskeleton	Biological Process: heart morphogenesis (GO:0003007);; Molecular Function: motor activity (GO:0003774);; Molecular Function: actin binding (GO:0003779);; Molecular Function: ATP binding (GO:0005524);; Cellular Component: myosin complex (GO:0016459);; Biological Process: skeletal muscle thin filament assembly (GO:0030240);; Biological Process: slow-twitch skeletal muscle fiber contraction (GO:0031…	K17751|0|mze:101463818|myosin-6-like; K17751 myosin heavy chain 6/7 (A)	Cardiac muscle contraction (ko04260);; Adrenergic signaling in cardiomyocytes (ko04261);; Tight junction (ko04530)	Myosin-3 GN=MYH3 OS=Gallus gallus (Chicken) PE=2 SV=3	Z	Cytoskeleton	PREDICTED: myosin-6-like [Oreochromis niloticus]	molecular function: binding (GO:0005488);; molecular function: catalytic activity (GO:0003824);; biological process: developmental process (GO:0032502);; biological process: metabolic process (GO:0008152);; biological process: multicellular organismal process (GO:0032501);; biological process: cellular component organization or biogenesis (GO:0071840);; biological process: cellular process (GO:00…
Larimichthys_crocea_newGene_1640	0.538742	37	21.2181	1385	0.000519281	-4.98572	down	--	--	--	--	--	--	S	Function unknown	PREDICTED: protein Niban-like [Maylandia zebra]	--
gene20157	302.605	6523	0.0381297	0	1.32701e-10	10.5389	up	[D]	Cell cycle control, cell division, chromosome partitioning	Biological Process: regulation of cell cycle (GO:0051726);;	K06627|0|xma:102222284|cyclin-A1-like; K06627 cyclin A (A)	Cell cycle (ko04110);; Progesterone-mediated oocyte maturation (ko04914)	Cyclin-A1 GN=ccna1 OS=Carassius auratus (Goldfish) PE=2 SV=1	--	--	PREDICTED: cyclin-A1 isoform X1 [Larimichthys crocea]	biological process: biological regulation (GO:0065007);;
gene11403	88.8372	6503	0	0	1.34308e-10	10.5345	up	--	--	Biological Process: cellular process (GO:0009987);; Molecular Function: nucleoside-triphosphatase activity (GO:0017111);;	K10408|0|mze:101465634|dynein heavy chain 2, axonemal-like; K10408 dynein heavy chain, axonemal (A)	--	--	--	--	PREDICTED: dynein heavy chain 2, axonemal-like, partial [Larimichthys crocea]	biological process: metabolic process (GO:0008152);; biological process: cellular process (GO:0009987);; molecular function: catalytic activity (GO:0003824);;
Larimichthys_crocea_newGene_1667	0.0747048	0	12.296	152	0.000513114	-5.07437	down	--	--	--	--	--	--	--	--	PREDICTED: uncharacterized protein LOC100695643 isoform X1 [Oreochromis niloticus]	--
Larimichthys_crocea_newGene_1677	0	0	9.64597	140	0.000682059	-4.95939	down	--	--	--	--	--	--	--	--	--	--
Larimichthys_crocea_newGene_1678	0	0	87.3484	76	0.00531426	-4.11656	down	--	--	--	--	--	--	S	Function unknown	PREDICTED: uncharacterized protein LOC104934040 isoform X2 [Larimichthys crocea]	--
gene6009	73.9003	6390	0.0124893	0	1.4386e-10	10.5092	up	[D]	Cell cycle control, cell division, chromosome partitioning	--	K06671|0|mze:101474275|cohesin subunit SA-1-like; K06671 cohesin complex subunit SA-1/2 (A)	Cell cycle (ko04110)	Cohesin subunit SA-1 GN=stag1 OS=Xenopus laevis (African clawed frog) PE=1 SV=1	--	--	PREDICTED: cohesin subunit SA-3 [Larimichthys crocea]	--
Larimichthys_crocea_newGene_1686	1.73054	10	31.6333	219	0.00607941	-3.8747	down	--	--	--	--	--	--	--	--	--	--
Larimichthys_crocea_newGene_1688	0.269272	9	677.229	32411	7.13414e-11	-11.1579	down	--	--	Biological Process: single-organism process (GO:0044699);;	--	--	--	R	General function prediction only	14 kDa apolipoprotein, partial [Epinephelus coioides]	biological process: single-organism process (GO:0044699);;
Larimichthys_crocea_newGene_1689	5.26001	28	5695.79	34636	1.64198e-09	-9.97915	down	--	--	--	--	--	--	R	General function prediction only	PREDICTED: apolipoprotein C-I-like [Maylandia zebra]	--
gene14251	486.4	6353	0.0644255	0	1.47172e-10	10.5009	up	--	--	--	--	--	--	--	--	PREDICTED: uncharacterized protein LOC104935844 [Larimichthys crocea]	--
Larimichthys_crocea_newGene_1043	153.571	7607	0.01273	1	1.43263e-10	10.4795	up	--	--	--	--	--	--	S	Function unknown	PREDICTED: piezo-type mechanosensitive ion channel component 2-like [Oreochromis niloticus]	--
gene799	237.774	6238	0	0	1.58095e-10	10.4745	up	--	--	--	--	--	--	--	--	PREDICTED: uncharacterized protein LOC104921350 [Larimichthys crocea]	--
gene6698	549.062	18095	0.324486	9	1.3228e-10	10.4566	up	--	--	--	--	--	--	--	--	PREDICTED: zinc finger MYND domain-containing protein 15 isoform X1 [Larimichthys crocea]	--
Larimichthys_crocea_newGene_1746	0.579266	1	1946.75	4395	4.8087e-09	-9.58992	down	--	--	--	--	--	--	R	General function prediction only	unnamed protein product [Oncorhynchus mykiss]	--
gene8820	536.124	6105	0.0625141	0	1.72028e-10	10.4434	up	--	--	--	--	--	--	--	--	PREDICTED: uncharacterized protein LOC104925895 isoform X1 [Larimichthys crocea]	--
gene12620	161.393	5712	0.0637647	0	2.23278e-10	10.3475	up	--	--	--	--	--	--	--	--	PREDICTED: myosin heavy chain, muscle-like [Larimichthys crocea]	--
gene12180	184.263	5511	0.0263394	0	2.56926e-10	10.2959	up	--	--	--	--	--	--	--	--	PREDICTED: protein SIX6OS1-like [Larimichthys crocea]	--
gene7197	204.097	5511	0	0	2.56926e-10	10.2959	up	--	--	--	--	--	UPF0575 protein C19orf67 homolog GN=si:ch211-214c7.5 OS=Danio rerio (Zebrafish) PE=2 SV=1	--	--	PREDICTED: UPF0575 protein C19orf67 homolog [Larimichthys crocea]	--
gene22495	229.175	5414	0	0	2.7544e-10	10.2703	up	--	--	--	--	--	--	--	--	PREDICTED: growth/differentiation factor 6-B-like [Larimichthys crocea]	--
Larimichthys_crocea_newGene_1802	0	0	94.184	622	3.324e-06	-7.07449	down	--	--	Molecular Function: peptidase inhibitor activity (GO:0030414);;	--	--	--	R	General function prediction only	PREDICTED: cystatin-like isoform X1 [Haplochromis burtoni]	biological process: biological regulation (GO:0065007);; molecular function: enzyme regulator activity (GO:0030234);;
gene10158	591.126	38616	0.431148	29	2.66404e-10	10.2482	up	[T]	Signal transduction mechanisms	--	K04907|0|mze:101465609|potassium voltage-gated channel subfamily H member 4-like; K04907 potassium voltage-gated channel Eag-related subfamily H member 4 (A)	--	Potassium voltage-gated channel subfamily H member 2 (Fragment) GN=KCNH2 OS=Gallus gallus (Chicken) PE=2 SV=1	--	--	Potassium voltage-gated channel subfamily H member 4 [Dicentrarchus labrax]	--
gene21823	21.505	6248	0.0075977	1	3.09791e-10	10.1958	up	--	--	--	--	--	--	--	--	PREDICTED: protein unc-80 homolog [Larimichthys crocea]	--
gene12823	85.4559	6112	0.0257176	1	3.37688e-10	10.164	up	--	--	Molecular Function: sequence-specific DNA binding transcription factor activity (GO:0003700);; Biological Process: regulation of transcription, DNA-templated (GO:0006355);; Molecular Function: sequence-specific DNA binding (GO:0043565);;	--	--	--	--	--	PREDICTED: coiled-coil domain-containing protein 147 [Larimichthys crocea]	molecular function: binding (GO:0005488);; molecular function: nucleic acid binding transcription factor activity (GO:0001071);; biological process: biological regulation (GO:0065007);;
gene15462	23.3147	5020	0.00370414	0	3.70335e-10	10.1614	up	--	--	--	K10408|0|lcm:102364160|DNAH1; dynein, axonemal, heavy chain 1; K10408 dynein heavy chain, axonemal (A)	--	--	--	--	PREDICTED: dynein heavy chain 1, axonemal [Larimichthys crocea]	--
gene8187	159.841	8173	0.070967	3	3.24336e-10	10.1458	up	[LKJ]	Replication, recombination and repair;; Transcription;; Translation, ribosomal structure and biogenesis	Molecular Function: RNA binding (GO:0003723);; Molecular Function: ATP binding (GO:0005524);; Molecular Function: ATP-dependent helicase activity (GO:0008026);;	K17043|0|xma:102237982|probable ATP-dependent RNA helicase DDX43-like; K17043 ATP-dependent RNA helicase DDX43 [EC:3.6.4.13] (A)	--	Probable ATP-dependent RNA helicase DDX46 GN=ddx46 OS=Danio rerio (Zebrafish) PE=2 SV=1	--	--	PREDICTED: probable ATP-dependent RNA helicase DDX43 [Larimichthys crocea]	molecular function: binding (GO:0005488);; molecular function: catalytic activity (GO:0003824);; biological process: single-organism process (GO:0044699);; biological process: cellular process (GO:0009987);; biological process: metabolic process (GO:0008152);;
Larimichthys_crocea_newGene_1883	0	0	2.45865	83	0.00398437	-4.23664	down	--	--	--	--	--	--	S	Function unknown	PREDICTED: transmembrane protein 174 [Stegastes partitus]	--
Larimichthys_crocea_newGene_1899	1.32964e-06	0	363.069	6266	6.74425e-10	-10.3974	down	--	--	--	K17308|8.42737e-15|mze:101486662|uncharacterized LOC101486662; K17308 alpha-1-acid glycoprotein 1 (A)	--	--	R	General function prediction only	hypothetical protein, partial [Epinephelus bruneus]	--
Larimichthys_crocea_newGene_3412	441.926	9059	0.194125	4	3.42727e-10	10.1169	up	--	--	--	--	--	--	S	Function unknown	PREDICTED: uncharacterized protein LOC104928203 [Larimichthys crocea]	--
gene3900	833.081	33033	0.519952	27	3.80658e-10	10.1114	up	--	--	--	--	--	--	--	--	PREDICTED: synaptonemal complex protein 1 isoform X1 [Larimichthys crocea]	--
gene20395	233.1	7978	0.100485	3	3.56518e-10	10.1109	up	--	--	--	--	--	Sperm-tail PG-rich repeat-containing protein 2 GN=stpg2 OS=Danio rerio (Zebrafish) PE=2 SV=1	--	--	PREDICTED: sperm-tail PG-rich repeat-containing protein 2 [Larimichthys crocea]	--
gene4655	390.397	19155	0.30367	14	3.6796e-10	10.0884	up	--	--	--	--	--	--	--	--	PREDICTED: coiled-coil domain-containing protein 181 [Larimichthys crocea]	--
gene24516	85.2422	17056	0.0538713	12	3.67395e-10	10.0846	up	--	--	--	--	--	--	--	--	PREDICTED: dynein heavy chain domain-containing protein 1 [Larimichthys crocea]	--
Larimichthys_crocea_newGene_1953	0.660454	10	52.7628	1081	2.48213e-05	-6.15394	down	--	--	--	--	--	Ig mu chain C region membrane-bound form OS=Ictalurus punctatus (Channel catfish) PE=4 SV=1	R	General function prediction only	immunoglobulin mu heavy chain precursor [Larimichthys crocea]	--
gene9981	120.435	4719	0	0	4.71837e-10	10.0722	up	[RTKL]	General function prediction only;; Signal transduction mechanisms;; Transcription;; Replication, recombination and repair	--	K04702|2.19783e-122|mze:101481717|serine/threonine-protein kinase pim-1-like; K04702 proto-oncogene serine/threonine-protein kinase Pim-1 [EC:2.7.11.1] (A)	Jak-STAT signaling pathway (ko04630)	Serine/threonine-protein kinase pim-3 GN=pim3 OS=Xenopus laevis (African clawed frog) PE=1 SV=1	--	--	PREDICTED: serine/threonine-protein kinase pim-1-like [Larimichthys crocea]	--
gene22344	44.6951	4715	0	0	4.73407e-10	10.071	up	--	--	--	K06814|0|tru:101069233|cadherin-24-like; K06814 cadherin-like 24 (A)	--	Cadherin-11 (Precursor) GN=CDH11 OS=Gallus gallus (Chicken) PE=2 SV=1	--	--	PREDICTED: cadherin-24-like [Larimichthys crocea]	--
Larimichthys_crocea_newGene_2008	3.29687	32	85.9714	1301	0.000398772	-5.08152	down	--	--	--	--	--	--	--	--	--	--
Larimichthys_crocea_newGene_2009	6.28196	51	120.351	1097	0.00335542	-4.2303	down	--	--	--	K10044|4.5652e-79|tru:101062321|uncharacterized LOC101062321; K10044 retinoic acid receptor responder protein 2 (A)	--	--	R	General function prediction only	Uncharacterized protein [Dicentrarchus labrax]	--
Larimichthys_crocea_newGene_2010	3.98988	17	70.3966	375	0.00398959	-4.06617	down	--	--	--	--	--	--	R	General function prediction only	PREDICTED: uncharacterized protein LOC105019374 [Esox lucius]	--
Larimichthys_crocea_newGene_3289	1236.39	4661	0	0	4.95257e-10	10.0544	up	--	--	--	--	--	--	--	--	--	--
gene11429	401.851	16543	0.386104	12	4.14085e-10	10.0406	up	[J]	Translation, ribosomal structure and biogenesis	Molecular Function: translation elongation factor activity (GO:0003746);; Molecular Function: GTPase activity (GO:0003924);; Molecular Function: GTP binding (GO:0005525);; Cellular Component: cytoplasm (GO:0005737);; Biological Process: GTP catabolic process (GO:0006184);; Biological Process: translational elongation (GO:0006414);;	K03231|0|xma:102233512|elongation factor 1-alpha 1-like; K03231 elongation factor 1-alpha (A)	RNA transport (ko03013)	Elongation factor 1-alpha 1 GN=EEF1A OS=Gallus gallus (Chicken) PE=2 SV=1	--	--	PREDICTED: elongation factor 1-alpha 1 [Larimichthys crocea]	cellular component: cell (GO:0005623);; cellular component: cell part (GO:0044464);; biological process: metabolic process (GO:0008152);; biological process: cellular process (GO:0009987);; biological process: single-organism process (GO:0044699);; molecular function: catalytic activity (GO:0003824);; molecular function: binding (GO:0005488);;
gene245	221.185	9147	0.113451	5	4.99209e-10	9.97301	up	--	--	--	K06670|0|mze:101475623|double-strand-break repair protein rad21 homolog; K06670 cohesin complex subunit SCC1 (A)	Cell cycle (ko04110)	Double-strand-break repair protein rad21 homolog GN=rad21 OS=Xenopus laevis (African clawed frog) PE=1 SV=1	--	--	PREDICTED: double-strand-break repair protein rad21 homolog [Larimichthys crocea]	--
gene3198	266.176	6969	0.0734305	3	6.05484e-10	9.91597	up	--	--	Cellular Component: integral component of membrane (GO:0016021);;	--	--	Transmembrane protein 136 GN=tmem136 OS=Danio rerio (Zebrafish) PE=2 SV=1	--	--	PREDICTED: transmembrane protein 136 [Larimichthys crocea]	cellular component: membrane (GO:0016020);; cellular component: membrane part (GO:0044425);;
gene6883	237.566	5107	0.0983469	1	6.82515e-10	9.90508	up	--	--	--	K10639|1.45923e-167|tru:101075898|E3 ubiquitin-protein ligase CCNB1IP1-like; K10639 E3 ubiquitin-protein ligase CCNP1IP1 [EC:6.3.2.19] (A)	--	--	--	--	PREDICTED: E3 ubiquitin-protein ligase CCNB1IP1 [Larimichthys crocea]	--
Larimichthys_crocea_newGene_2042	0	0	135.05	326	3.44872e-05	-6.15213	down	--	--	--	--	--	--	R	General function prediction only	PREDICTED: beta-microseminoprotein-like [Maylandia zebra]	--
Larimichthys_crocea_newGene_2045	0.0317018	1	2.60092	154	0.000897835	-4.79645	down	--	--	Molecular Function: ion channel activity (GO:0005216);; Biological Process: ion transport (GO:0006811);; Cellular Component: integral component of membrane (GO:0016021);; Biological Process: transmembrane transport (GO:0055085);;	K04979|1.30237e-39|xma:102222653|transient receptor potential cation channel subfamily M member 4-like; K04979 transient receptor potential cation channel subfamily M member 4 (A)	--	--	P	Inorganic ion transport and metabolism	PREDICTED: transient receptor potential cation channel subfamily M member 4-like isoform X1 [Larimichthys crocea]	molecular function: transporter activity (GO:0005215);; biological process: single-organism process (GO:0044699);; biological process: cellular process (GO:0009987);; biological process: localization (GO:0051179);; cellular component: membrane part (GO:0044425);; cellular component: membrane (GO:0016020);;
gene12387	307.053	23042	0.302009	21	6.54368e-10	9.89507	up	[R]	General function prediction only	--	--	--	POC1 centriolar protein homolog B {ECO:0000250|UniProtKB:Q8TC44} OS=Danio rerio (Zebrafish) PE=2 SV=1	--	--	PREDICTED: WD repeat-containing protein 65 [Larimichthys crocea]	--
gene25547	140.573	4138	0	0	7.89355e-10	9.88288	up	--	--	--	K10448|0|xma:102235552|kelch-like protein 10-like; K10448 kelch-like protein 10 (A)	--	Kelch-like protein 20 GN=klhl20 OS=Xenopus laevis (African clawed frog) PE=2 SV=1	--	--	PREDICTED: kelch-like protein 10 [Larimichthys crocea]	--
gene603	132.886	5872	0.0544583	2	7.08652e-10	9.87117	up	[R]	General function prediction only	--	--	--	F-box-like/WD repeat-containing protein TBL1XR1-A GN=tbl1xr1-a OS=Xenopus laevis (African clawed frog) PE=1 SV=1	--	--	PREDICTED: WD repeat-containing protein 78-like isoform X1 [Larimichthys crocea]	--
gene1302	250.885	4983	0.106477	1	7.5148e-10	9.86965	up	--	--	--	--	--	--	--	--	PREDICTED: DC-STAMP domain-containing protein 1 [Larimichthys crocea]	--
gene24564	429.831	10252	0.253012	7	6.59042e-10	9.86572	up	--	--	Cellular Component: membrane (GO:0016020);; Biological Process: vesicle-mediated transport (GO:0016192);;	K08486|2.7003e-28|ola:101164734|syntaxin-2-like; K08486 syntaxin 1B/2/3 (A)	SNARE interactions in vesicular transport (ko04130)	--	--	--	PREDICTED: syntaxin-2-like [Stegastes partitus]	biological process: localization (GO:0051179);; cellular component: membrane (GO:0016020);;
Larimichthys_crocea_newGene_208	0.387578	3	29.1731	240	0.00051779	-4.96584	down	--	--	--	--	--	--	--	--	--	--
gene20437	207.406	7598	0.0911836	4	6.82535e-10	9.86331	up	--	--	--	K09092|2.46656e-131|mze:101479216|uncharacterized LOC101479216; K09092 transcription factor-like 5 (A)	--	--	--	--	PREDICTED: transcription factor-like 5 protein isoform X1 [Larimichthys crocea]	--
gene25613	499.512	4004	0.0986651	0	8.97956e-10	9.83544	up	--	--	--	--	--	--	--	--	PREDICTED: proline-, glutamic acid- and leucine-rich protein 1-like [Larimichthys crocea]	--
Larimichthys_crocea_newGene_21	0	0	2370.01	1280	2.36595e-07	-8.11013	down	--	--	Molecular Function: serine-type endopeptidase inhibitor activity (GO:0004867);; Cellular Component: extracellular region (GO:0005576);; Biological Process: negative regulation of peptidase activity (GO:0010466);;	--	--	Probable pancreatic secretory proteinase inhibitor OS=Anguilla anguilla (European freshwater eel) PE=1 SV=1	O	Posttranslational modification, protein turnover, chaperones	PREDICTED: probable pancreatic secretory proteinase inhibitor [Larimichthys crocea]	cellular component: extracellular region (GO:0005576);; biological process: biological regulation (GO:0065007);; molecular function: enzyme regulator activity (GO:0030234);;
gene4562	64.0462	5646	0.0293112	2	8.26381e-10	9.81459	up	--	--	Molecular Function: voltage-gated calcium channel activity (GO:0005245);; Cellular Component: voltage-gated calcium channel complex (GO:0005891);; Biological Process: calcium ion transmembrane transport (GO:0070588);;	K04865|0|xma:102233017|voltage-dependent L-type calcium channel subunit beta-4-like; K04865 voltage-dependent calcium channel beta-4 (A)	MAPK signaling pathway (ko04010);; Cardiac muscle contraction (ko04260);; Adrenergic signaling in cardiomyocytes (ko04261)	--	--	--	PREDICTED: voltage-dependent L-type calcium channel subunit beta-4-like isoform X1 [Larimichthys crocea]	molecular function: transporter activity (GO:0005215);; biological process: biological regulation (GO:0065007);; biological process: localization (GO:0051179);; biological process: single-organism process (GO:0044699);; biological process: cellular process (GO:0009987);; cellular component: membrane (GO:0016020);; cellular component: macromolecular complex (GO:0032991);; cellular component: cell …
Larimichthys_crocea_newGene_2117	2.05163	15	43.8995	349	0.00361416	-4.10546	down	--	--	--	--	--	--	--	--	--	--
gene529	116.765	3884	0	0	1.01158e-09	9.79159	up	--	--	--	--	--	--	--	--	PREDICTED: protein MLP1-like [Larimichthys crocea]	--
gene8548	165.876	6384	0.0797458	3	8.53523e-10	9.78957	up	--	--	--	--	--	--	--	--	PREDICTED: glutamate-rich protein 6B [Larimichthys crocea]	--
gene23732	342.153	14701	0.380851	14	1.03738e-09	9.70667	up	[LKJ]	Replication, recombination and repair;; Transcription;; Translation, ribosomal structure and biogenesis	Molecular Function: nucleic acid binding (GO:0003676);; Molecular Function: ATP binding (GO:0005524);; Molecular Function: ATP-dependent helicase activity (GO:0008026);;	K18655|0|mze:101470444|ATP-dependent RNA helicase DDX19A-like; K18655 ATP-dependent RNA helicase DDX19/DBP5 [EC:3.6.4.13] (A)	--	ATP-dependent RNA helicase DDX25 OS=Xenopus laevis (African clawed frog) PE=2 SV=1	--	--	PREDICTED: ATP-dependent RNA helicase DDX19B-like [Larimichthys crocea]	biological process: metabolic process (GO:0008152);; biological process: single-organism process (GO:0044699);; biological process: cellular process (GO:0009987);; molecular function: catalytic activity (GO:0003824);; molecular function: binding (GO:0005488);;
gene18411	264.9	3633	0	0	1.31398e-09	9.69532	up	--	--	Biological Process: regulation of protein phosphorylation (GO:0001932);; Molecular Function: guanyl-nucleotide exchange factor activity (GO:0005085);; Cellular Component: cAMP-dependent protein kinase complex (GO:0005952);; Molecular Function: cAMP-dependent protein kinase regulator activity (GO:0008603);; Biological Process: regulation of small GTPase mediated signal transduction (GO:0051056);;	--	--	--	--	--	PREDICTED: uncharacterized protein LOC104919893 [Larimichthys crocea]	cellular component: macromolecular complex (GO:0032991);; cellular component: cell part (GO:0044464);; cellular component: cell (GO:0005623);; biological process: biological regulation (GO:0065007);; molecular function: enzyme regulator activity (GO:0030234);; molecular function: guanyl-nucleotide exchange factor activity (GO:0005085);;
Larimichthys_crocea_newGene_2173	0	0	6.66066	140	0.000682059	-4.95939	down	--	--	--	--	--	Ig lambda chain V-1 region (Precursor) OS=Gallus gallus (Chicken) PE=4 SV=1	R	General function prediction only	PREDICTED: uncharacterized protein LOC103146471 [Poecilia formosa]	--
Larimichthys_crocea_newGene_2209	0.116229	1	9.60787	119	0.00215024	-4.43686	down	--	--	Cellular Component: integral component of membrane (GO:0016021);;	--	--	Tetraspanin-9 GN=tspan9 OS=Xenopus laevis (African clawed frog) PE=2 SV=1	R	General function prediction only	PREDICTED: tetraspanin-9-like [Notothenia coriiceps]	cellular component: membrane (GO:0016020);; cellular component: membrane part (GO:0044425);;
Larimichthys_crocea_newGene_2215	0.533223	6	23.3903	460	0.000165165	-5.39957	down	--	--	--	--	--	--	R	General function prediction only	PREDICTED: NACHT, LRR and PYD domains-containing protein 3-like [Larimichthys crocea]	--
Larimichthys_crocea_newGene_2221	0.726248	16	37.566	1107	8.16112e-05	-5.68521	down	--	--	--	--	--	--	S	Function unknown	PREDICTED: nucleoplasmin-like protein ANO39 [Notothenia coriiceps]	--
gene23573	546.248	27751	0.72923	31	1.23631e-09	9.68834	up	[R]	General function prediction only	--	--	--	Embryonic polyadenylate-binding protein B GN=epabp-b OS=Xenopus laevis (African clawed frog) PE=2 SV=1	--	--	PREDICTED: ribonucleoprotein PTB-binding 1 isoform X1 [Larimichthys crocea]	--
Larimichthys_crocea_newGene_2236	6.03172e-06	0	3.24083	127	0.000953626	-4.82353	down	--	--	Biological Process: metabolic process (GO:0008152);; Molecular Function: transferase activity, transferring hexosyl groups (GO:0016758);;	K00699|0|tru:101068548|UDP-glucuronosyltransferase 2A2-like; K00699 glucuronosyltransferase [EC:2.4.1.17] (A)	Pentose and glucuronate interconversions (ko00040);; Ascorbate and aldarate metabolism (ko00053);; Steroid hormone biosynthesis (ko00140);; Starch and sucrose metabolism (ko00500);; Retinol metabolism (ko00830);; Porphyrin and chlorophyll metabolism (ko00860);; Metabolism of xenobiotics by cytochrome P450 (ko00980);; Drug metabolism - cytochrome P450 (ko00982);; Drug metabolism - other enzymes (k…	UDP-glucuronosyltransferase (Fragment) GN=ugt3 OS=Pleuronectes platessa (European plaice) PE=2 SV=1	CG	Energy production and conversion;; Carbohydrate transport and metabolism	PREDICTED: UDP-glucuronosyltransferase 2A2-like [Takifugu rubripes]	biological process: metabolic process (GO:0008152);; molecular function: catalytic activity (GO:0003824);;
Larimichthys_crocea_newGene_2244	0	0	169.095	256	8.18954e-05	-5.80894	down	--	--	--	K06478|1.66498e-19|mze:101480305|receptor-type tyrosine-protein phosphatase C-like; K06478 receptor-type tyrosine-protein phosphatase C [EC:3.1.3.48] (A)	Cell adhesion molecules (CAMs) (ko04514)	--	T	Signal transduction mechanisms	PREDICTED: receptor-type tyrosine-protein phosphatase C-like [Neolamprologus brichardi]	--
Larimichthys_crocea_newGene_2257	0	0	11.8437	192	0.000226807	-5.40245	down	[G]	Carbohydrate transport and metabolism	Molecular Function: 6-phosphofructo-2-kinase activity (GO:0003873);; Molecular Function: fructose-2,6-bisphosphate 2-phosphatase activity (GO:0004331);; Molecular Function: ATP binding (GO:0005524);; Biological Process: fructose metabolic process (GO:0006000);; Biological Process: fructose 2,6-bisphosphate metabolic process (GO:0006003);;	K01103|0|mze:101469149|6-phosphofructo-2-kinase/fructose-2,6-bisphosphatase-like; K19028 6-phosphofructo-2-kinase / fructose-2,6-biphosphatase 1 [EC:2.7.1.105 3.1.3.46] (A)	Fructose and mannose metabolism (ko00051)	Fructose-2,6-bisphosphatase OS=Lithobates catesbeiana (American bullfrog) PE=2 SV=1	G	Carbohydrate transport and metabolism	PREDICTED: 6-phosphofructo-2-kinase/fructose-2,6-bisphosphatase-like isoform X1 [Larimichthys crocea]	biological process: cellular process (GO:0009987);; biological process: single-organism process (GO:0044699);; biological process: metabolic process (GO:0008152);; molecular function: catalytic activity (GO:0003824);; molecular function: binding (GO:0005488);;
Larimichthys_crocea_newGene_2272	0.377133	2	521.17	3555	1.8437e-08	-9.03863	down	--	--	--	--	--	--	--	--	--	--
Larimichthys_crocea_newGene_2274	6.54643	104	458.662	10445	1.6517e-05	-6.50745	down	--	--	Molecular Function: protein-arginine deiminase activity (GO:0004668);; Molecular Function: calcium ion binding (GO:0005509);; Cellular Component: cytoplasm (GO:0005737);; Biological Process: protein citrullination (GO:0018101);;	K01481|0|mze:101475820|protein-arginine deiminase type-2-like; K01481 protein-arginine deiminase [EC:3.5.3.15] (A)	--	--	R	General function prediction only	Peptidylarginine deiminase [Dicentrarchus labrax]	molecular function: binding (GO:0005488);; molecular function: catalytic activity (GO:0003824);; biological process: metabolic process (GO:0008152);; biological process: single-organism process (GO:0044699);; biological process: cellular process (GO:0009987);; cellular component: cell (GO:0005623);; cellular component: cell part (GO:0044464);;
gene1522	75.8492	3589	0	0	1.37818e-09	9.67777	up	[L]	Replication, recombination and repair	Molecular Function: ATP binding (GO:0005524);; Biological Process: mismatch repair (GO:0006298);; Molecular Function: mismatched DNA binding (GO:0030983);;	K08741|0|tru:101067684|mutS protein homolog 5-like; K08741 DNA mismatch repair protein MSH5 (A)	--	--	--	--	PREDICTED: mutS protein homolog 5 [Larimichthys crocea]	biological process: single-organism process (GO:0044699);; biological process: cellular process (GO:0009987);; biological process: response to stimulus (GO:0050896);; biological process: metabolic process (GO:0008152);; molecular function: binding (GO:0005488);;
Larimichthys_crocea_newGene_2285	1.1159	6	23.3292	140	0.00902977	-3.71599	down	--	--	--	--	--	--	R	General function prediction only	PREDICTED: uncharacterized protein LOC104934543 [Larimichthys crocea]	--
gene24168	190.182	3558	0.0390609	0	1.42578e-09	9.66527	up	--	--	--	--	--	--	--	--	PREDICTED: spindle assembly abnormal protein 6 homolog [Larimichthys crocea]	--
gene16521	304.334	4176	0.122924	1	1.50081e-09	9.615	up	[R]	General function prediction only	Cellular Component: Golgi membrane (GO:0000139);; Biological Process: cytokinesis (GO:0000910);; Biological Process: kidney development (GO:0001822);; Molecular Function: GTPase activity (GO:0003924);; Molecular Function: GTP binding (GO:0005525);; Cellular Component: nucleus (GO:0005634);; Cellular Component: centrosome (GO:0005813);; Cellular Component: spindle microtubule (GO:0005876);; Cellul…	K07944|3.23339e-103|xma:102217774|ADP-ribosylation factor-like protein 3-like; K07944 ADP-ribosylation factor-like protein 3 (A)	--	ADP-ribosylation factor-like protein 3 GN=ARL3 OS=Taeniopygia guttata (Zebra finch) PE=2 SV=1	--	--	PREDICTED: ADP-ribosylation factor-like protein 3 [Larimichthys crocea]	biological process: response to stimulus (GO:0050896);; biological process: signaling (GO:0023052);; biological process: cellular process (GO:0009987);; biological process: developmental process (GO:0032502);; biological process: biological regulation (GO:0065007);; biological process: multicellular organismal process (GO:0032501);; biological process: metabolic process (GO:0008152);; biological …
gene13045	564.587	15971	0.358248	17	1.37314e-09	9.61098	up	--	--	--	--	--	--	--	--	PREDICTED: PC-esterase domain-containing protein 1A-like [Larimichthys crocea]	--
Larimichthys_crocea_newGene_2309	0	0	7.04081	71	0.00662291	-4.02423	down	--	--	--	--	--	--	R	General function prediction only	kisspeptin [Epinephelus bruneus]	--
gene24855	124.963	3403	0	0	1.69735e-09	9.60109	up	--	--	--	--	--	--	--	--	PREDICTED: uncharacterized protein LOC104933962 [Larimichthys crocea]	--
Larimichthys_crocea_newGene_236	0.879971	1	110.38	143	0.00115637	-4.69278	down	--	--	--	K01166|6.68351e-11|xma:102237392|ribonuclease T2-like; K01166 ribonuclease T2 [EC:3.1.27.1] (A)	--	--	A	RNA processing and modification	PREDICTED: ribonuclease T2-like [Larimichthys crocea]	--
gene14348	346.744	3387	0.0806932	0	1.72894e-09	9.5943	up	--	--	--	--	--	--	--	--	PREDICTED: testis-expressed sequence 36 protein [Larimichthys crocea]	--
gene27358	166.194	4065	0.0626295	1	1.66771e-09	9.57618	up	--	--	Biological Process: developmental process involved in reproduction (GO:0003006);; Biological Process: single-multicellular organism process (GO:0044707);; Biological Process: single-organism developmental process (GO:0044767);; Biological Process: anatomical structure development (GO:0048856);;	K10448|0|cmk:103185751|klhl10; kelch-like family member 10; K10448 kelch-like protein 10 (A)	--	Kelch-like protein 20 GN=klhl20 OS=Xenopus laevis (African clawed frog) PE=2 SV=1	--	--	PREDICTED: kelch-like protein 10 [Larimichthys crocea]	biological process: reproductive process (GO:0022414);; biological process: single-organism process (GO:0044699);; biological process: developmental process (GO:0032502);; biological process: multicellular organismal process (GO:0032501);;
gene5262	216.86	3330	0.0464543	0	1.84769e-09	9.56984	up	--	--	--	--	--	Sperm flagellar protein 1 GN=spef1 OS=Xenopus laevis (African clawed frog) PE=2 SV=1	--	--	PREDICTED: sperm flagellar protein 1, partial [Larimichthys crocea]	--
gene4662	173.981	7896	0.151858	7	1.83175e-09	9.4892	up	[O]	Posttranslational modification, protein turnover, chaperones	Molecular Function: ATP binding (GO:0005524);; Molecular Function: nucleoside-triphosphatase activity (GO:0017111);;	--	--	Katanin p60 ATPase-containing subunit A1 {ECO:0000255|HAMAP-Rule:MF_03023} GN=katna1 OS=Salmo salar (Atlantic salmon) PE=2 SV=1	--	--	PREDICTED: IQ and AAA domain-containing protein 1 [Larimichthys crocea]	biological process: metabolic process (GO:0008152);; molecular function: catalytic activity (GO:0003824);; molecular function: binding (GO:0005488);;
Larimichthys_crocea_newGene_2470	12.7551	252	1768.57	46862	2.23794e-06	-7.43043	down	--	--	--	--	--	Ig mu chain C region membrane-bound form OS=Ictalurus punctatus (Channel catfish) PE=4 SV=1	R	General function prediction only	immunoglobulin mu heavy chain precursor [Larimichthys crocea]	--
gene26686	169.889	3120	0	0	2.38416e-09	9.476	up	--	--	--	--	--	--	--	--	PREDICTED: uncharacterized protein LOC103386553 [Cynoglossus semilaevis]	--
gene22236	79.6627	3087	0	0	2.48545e-09	9.46068	up	--	--	--	--	--	--	--	--	PREDICTED: uncharacterized protein C12orf40 homolog isoform X1 [Notothenia coriiceps]	--
gene5325	187.011	4367	0.061641	2	2.25868e-09	9.44433	up	--	--	--	--	--	Protein lin-54 homolog GN=lin54 OS=Xenopus tropicalis (Western clawed frog) PE=2 SV=1	--	--	PREDICTED: uncharacterized protein LOC104939253 isoform X1 [Larimichthys crocea]	--
gene11062	29.05	3048	0	0	2.61222e-09	9.44236	up	--	--	--	K18405|0|xma:102231903|tudor domain-containing protein 15-like; K18405 tudor domain-containing protein 1/4/6/7 (A)	--	Tudor domain-containing protein 1 GN=tdrd1 OS=Danio rerio (Zebrafish) PE=1 SV=2	--	--	PREDICTED: tudor domain-containing protein 15-like [Larimichthys crocea]	--
Larimichthys_crocea_newGene_2532	0.161505	2	6.2698	104	0.00549013	-4.00464	down	--	--	--	--	--	--	--	--	PREDICTED: placenta-specific protein 9-like [Oreochromis niloticus]	--
gene16716	592.106	3010	0.11875	0	2.74364e-09	9.42429	up	--	--	--	--	--	Dynein light chain 1, axonemal GN=dnal1 OS=Xenopus laevis (African clawed frog) PE=2 SV=1	--	--	PREDICTED: leucine-rich repeat-containing protein 51-like [Larimichthys crocea]	--
Larimichthys_crocea_newGene_2538	18.1258	4	437.208	196	0.00154989	-4.49664	down	--	--	Biological Process: cell adhesion (GO:0007155);;	--	--	Fucolectin-6 (Precursor) OS=Anguilla japonica (Japanese eel) PE=2 SV=1	R	General function prediction only	fucolectin 2 [Larimichthys crocea]	biological process: biological adhesion (GO:0022610);;
gene12385	139.082	8125	0.136379	8	2.2574e-09	9.41161	up	--	--	--	--	--	--	--	--	PREDICTED: uncharacterized protein FLJ43738 isoform X1 [Larimichthys crocea]	--
gene6499	97.2185	2940	0	0	3.00821e-09	9.39039	up	--	--	Molecular Function: phosphatidylinositol phospholipase C activity (GO:0004435);; Molecular Function: signal transducer activity (GO:0004871);; Molecular Function: calcium ion binding (GO:0005509);; Biological Process: lipid metabolic process (GO:0006629);; Biological Process: intracellular signal transduction (GO:0035556);;	K05861|0|ola:101167285|1-phosphatidylinositol 4,5-bisphosphate phosphodiesterase zeta-1-like; K05861 phosphatidylinositol phospholipase C, zeta [EC:3.1.4.11] (A)	Inositol phosphate metabolism (ko00562);; Calcium signaling pathway (ko04020);; Phosphatidylinositol signaling system (ko04070);; Oocyte meiosis (ko04114)	1-phosphatidylinositol 4,5-bisphosphate phosphodiesterase zeta-1 OS=Gallus gallus (Chicken) PE=2 SV=1	--	--	PREDICTED: 1-phosphatidylinositol 4,5-bisphosphate phosphodiesterase zeta-1 [Larimichthys crocea]	molecular function: binding (GO:0005488);; molecular function: catalytic activity (GO:0003824);; molecular function: molecular transducer activity (GO:0060089);; biological process: metabolic process (GO:0008152);; biological process: signaling (GO:0023052);; biological process: biological regulation (GO:0065007);; biological process: response to stimulus (GO:0050896);; biological process: single…
Larimichthys_crocea_newGene_2572	0.821093	24	13.0254	494	0.00429927	-4.05104	down	--	--	--	K10380|7.04164e-08|mze:101464804|ankyrin-3-like; K10380 ankyrin (A)	--	--	R	General function prediction only	Ankyrin-3 [Dicentrarchus labrax]	--
gene24922	304.432	66396	0.378152	101	4.05277e-09	9.37943	up	--	--	Molecular Function: microtubule motor activity (GO:0003777);; Molecular Function: ATP binding (GO:0005524);; Biological Process: microtubule-based movement (GO:0007018);; Molecular Function: ATPase activity (GO:0016887);; Cellular Component: dynein complex (GO:0030286);;	K10408|0|mze:101468210|dynein heavy chain 8, axonemal-like; K10408 dynein heavy chain, axonemal (A)	--	--	--	--	PREDICTED: dynein heavy chain 8, axonemal [Larimichthys crocea]	cellular component: organelle part (GO:0044422);; cellular component: organelle (GO:0043226);; cellular component: cell (GO:0005623);; cellular component: macromolecular complex (GO:0032991);; cellular component: cell part (GO:0044464);; biological process: metabolic process (GO:0008152);; biological process: cellular process (GO:0009987);; biological process: single-organism process (GO:0044699)…
gene3485	120.59	2869	0.052484	0	3.3101e-09	9.35517	up	--	--	--	--	--	Doublesex- and mab-3-related transcription factor DM-W GN=dm-w OS=Xenopus laevis (African clawed frog) PE=1 SV=1	--	--	PREDICTED: doublesex and mab-3 related transcription factor 1-like [Oreochromis niloticus]	--
Larimichthys_crocea_newGene_334	59.5123	2822	0	0	3.53103e-09	9.33138	up	--	--	--	--	--	--	--	--	PREDICTED: uncharacterized protein LOC104939175 isoform X1 [Larimichthys crocea]	--
Larimichthys_crocea_newGene_2626	0.133288	2	18.2124	470	3.00854e-05	-6.13183	down	--	--	--	--	--	Schwann cell myelin protein (Precursor) GN=SMP OS=Coturnix coturnix japonica (Japanese quail) PE=1 SV=1	P	Inorganic ion transport and metabolism	PREDICTED: myelin-associated glycoprotein-like [Larimichthys crocea]	--
gene7049	105.353	2812	0	0	3.5804e-09	9.32627	up	[R]	General function prediction only	--	K18410|0|mze:101464047|ankyrin repeat, SAM and basic leucine zipper domain-containing protein 1-like; K18410 ankyrin repeat, SAM and basic leucine zipper domain-containing protein 1 (A)	--	Kinase D-interacting substrate of 220 kDa OS=Danio rerio (Zebrafish) PE=2 SV=2	--	--	PREDICTED: ankyrin repeat, SAM and basic leucine zipper domain-containing protein 1 isoform X1 [Larimichthys crocea]	--
gene9668	247.296	4004	0.126184	2	3.1718e-09	9.31926	up	--	--	--	--	--	--	--	--	PREDICTED: uncharacterized protein LOC104924542 [Larimichthys crocea]	--
gene7878	334.683	6400	0.392443	6	2.94621e-09	9.31582	up	--	--	--	--	--	--	--	--	PREDICTED: spermatogenesis-associated protein 17 [Larimichthys crocea]	--
Larimichthys_crocea_newGene_2642	2.06393	71	26.5339	1390	0.00469503	-4.12577	down	--	--	--	--	--	--	R	General function prediction only	unnamed protein product [Tetraodon nigroviridis]	--
gene17745	296.485	3967	0.182181	2	3.2891e-09	9.30588	up	--	--	--	--	--	--	--	--	PREDICTED: uncharacterized protein C11orf65 homolog isoform X2 [Larimichthys crocea]	--
gene18335	86.9618	2758	0	0	3.86252e-09	9.29834	up	--	--	Molecular Function: DNA binding (GO:0003677);; Molecular Function: ATP binding (GO:0005524);; Biological Process: DNA replication (GO:0006260);;	--	--	DNA helicase MCM9 GN=mcm9 OS=Danio rerio (Zebrafish) PE=3 SV=2	--	--	PREDICTED: MCM domain-containing protein 2 isoform X2 [Larimichthys crocea]	molecular function: binding (GO:0005488);; biological process: metabolic process (GO:0008152);; biological process: cellular process (GO:0009987);;
Larimichthys_crocea_newGene_2655	0.119018	3	8.5071	277	0.000314609	-5.16903	down	--	--	--	--	--	--	--	--	--	--
gene21487	171.978	2738	0.048337	0	3.97405e-09	9.28785	up	--	--	--	--	--	--	--	--	PREDICTED: uncharacterized protein LOC104927469 [Larimichthys crocea]	--
gene26485	347.4	15649	0.531085	22	3.4826e-09	9.28183	up	--	--	--	K16608|0|xma:102219698|tubulin monoglycylase TTLL3-like; K16608 tubulin monoglycylase TTLL3/8 [EC:6.3.2.-] (A)	--	Tubulin monoglycylase TTLL3 GN=ttll3 OS=Danio rerio (Zebrafish) PE=2 SV=1	--	--	PREDICTED: tubulin monoglycylase TTLL3-like [Larimichthys crocea]	--
Larimichthys_crocea_newGene_2710	0.403449	8	16.338	503	0.000221553	-5.27322	down	--	--	--	--	--	Ig lambda chain V-1 region (Precursor) OS=Gallus gallus (Chicken) PE=4 SV=1	R	General function prediction only	immunoglobulin light chain, partial [Siniperca chuatsi]	--
Larimichthys_crocea_newGene_2712	15.0681	124	462.052	2870	0.00300287	-4.40114	down	--	--	--	--	--	Ig lambda chain C region OS=Gallus gallus (Chicken) PE=4 SV=1	R	General function prediction only	immunoglobulin IgL light chain precursor [Larimichthys crocea]	--
gene18140	199.714	6193	0.278891	6	3.35056e-09	9.26842	up	[R]	General function prediction only	--	K13056|3.91627e-92|xma:102219509|zinc finger protein 36, C3H1 type-like 2-A-like; K13056 CCCH zinc finger protein C3H-4 (A)	Oocyte meiosis (ko04114)	Zinc finger protein 36, C3H1 type-like 2 GN=zfp36l2 OS=Xenopus tropicalis (Western clawed frog) PE=2 SV=2	--	--	PREDICTED: LOW QUALITY PROTEIN: zinc finger protein 36, C3H1 type-like 2 [Larimichthys crocea]	--
gene17652	87.4851	6149	0.0841312	6	3.44531e-09	9.25814	up	--	--	--	--	--	--	--	--	PREDICTED: uncharacterized protein KIAA1377 homolog [Larimichthys crocea]	--
gene16269	46.2549	2681	0	0	4.31486e-09	9.25755	up	[RTKL]	General function prediction only;; Signal transduction mechanisms;; Transcription;; Replication, recombination and repair	--	K04702|8.60997e-61|mze:101481717|serine/threonine-protein kinase pim-1-like; K04702 proto-oncogene serine/threonine-protein kinase Pim-1 [EC:2.7.11.1] (A)	Jak-STAT signaling pathway (ko04630)	Serine/threonine-protein kinase pim-2 GN=pim2 OS=Danio rerio (Zebrafish) PE=2 SV=2	--	--	PREDICTED: serine/threonine-protein kinase pim-2-like [Larimichthys crocea]	--
gene20536	313.582	7275	0.350023	8	3.47816e-09	9.25228	up	--	--	--	--	--	--	--	--	PREDICTED: RIB43A-like with coiled-coils protein 2 [Larimichthys crocea]	--
gene22946	122.694	4362	0.0695083	3	3.78901e-09	9.24055	up	--	--	--	--	--	--	--	--	PREDICTED: WD repeat-containing protein 93 [Larimichthys crocea]	--
gene14403	237.167	2592	0.0739052	0	4.92383e-09	9.20893	up	--	--	--	--	--	Protein kintoun GN=dnaaf2 OS=Oryzias latipes (Medaka fish) PE=2 SV=1	--	--	PREDICTED: protein PIH1D3-like [Larimichthys crocea]	--
Larimichthys_crocea_newGene_2830	2.73675	31	46.9376	552	0.00643609	-3.8918	down	--	--	--	--	--	--	--	--	unnamed protein product, partial [Oncorhynchus mykiss]	--
gene8149	79.5288	2582	0	0	4.99882e-09	9.20336	up	--	--	--	K06521|0|mze:101470153|semaphorin-4E-like; K06521 semaphorin 4 (A)	--	Semaphorin-4E (Precursor) GN=sema4e OS=Danio rerio (Zebrafish) PE=2 SV=1	--	--	PREDICTED: semaphorin-4E-like [Larimichthys crocea]	--
gene19151	317.969	9696	0.438319	13	4.23541e-09	9.18595	up	--	--	--	--	--	Leucine-rich repeat-containing protein 40 GN=lrrc40 OS=Xenopus laevis (African clawed frog) PE=2 SV=1	--	--	PREDICTED: leucine-rich repeat-containing protein 27 [Larimichthys crocea]	--
gene9931	175.704	2548	0.0569592	0	5.26475e-09	9.18427	up	--	--	--	--	--	--	--	--	PREDICTED: izumo sperm-egg fusion protein 1 [Larimichthys crocea]	--
gene21465	316.333	5285	0.314717	5	4.27284e-09	9.18212	up	--	--	--	K17571|6.14418e-113|mze:101472051|protein phosphatase 1 regulatory subunit 32-like; K17571 protein phosphatase 1 regulatory subunit 32 (A)	--	--	--	--	PREDICTED: protein phosphatase 1 regulatory subunit 32 [Larimichthys crocea]	--
gene5224	155.679	5749	0.0900421	6	4.482e-09	9.16117	up	--	--	--	--	--	--	--	--	PREDICTED: spermatogenesis-associated protein 22 [Larimichthys crocea]	--
gene15055	595.288	17577	0.626444	28	5.11986e-09	9.15645	up	--	--	Biological Process: microtubule cytoskeleton organization (GO:0000226);; Cellular Component: microtubule (GO:0005874);;	K18628|1.6929e-168|mze:101479471|tektin-1-like; K18628 tektin-1 (A)	--	Tektin-4 GN=tekt4 OS=Xenopus laevis (African clawed frog) PE=2 SV=1	--	--	PREDICTED: tektin-1 [Larimichthys crocea]	cellular component: cell (GO:0005623);; cellular component: cell part (GO:0044464);; cellular component: macromolecular complex (GO:0032991);; cellular component: organelle (GO:0043226);; cellular component: organelle part (GO:0044422);; biological process: cellular component organization or biogenesis (GO:0071840);; biological process: cellular process (GO:0009987);; biological process: single-o…
gene9830	86.1059	2487	0	0	5.78795e-09	9.14937	up	--	--	--	--	--	--	--	--	PREDICTED: stress response protein NST1-like [Larimichthys crocea]	--
gene25372	193.301	5108	0.123705	5	4.88164e-09	9.13302	up	--	--	--	--	--	--	--	--	PREDICTED: leucine-rich repeat-containing protein 51-like isoform X1 [Larimichthys crocea]	--
Larimichthys_crocea_newGene_2941	0.111713	4	1.98114	137	0.00505624	-3.99429	down	--	--	--	--	--	--	--	--	--	--
gene17466	44.7499	3509	0.0365975	2	5.31414e-09	9.1291	up	--	--	Molecular Function: binding (GO:0005488);; Biological Process: transcription, DNA-templated (GO:0006351);; Biological Process: regulation of cellular process (GO:0050794);;	K09093|0|ola:100049228|ahr; aryl hydrocarbon receptor; K09093 aryl hydrocarbon receptor (A)	--	Single-minded homolog 1-A GN=sim1a OS=Danio rerio (Zebrafish) PE=2 SV=1	--	--	PREDICTED: aryl hydrocarbon receptor-like [Larimichthys crocea]	biological process: cellular process (GO:0009987);; biological process: biological regulation (GO:0065007);; biological process: metabolic process (GO:0008152);; molecular function: binding (GO:0005488);;
gene25683	687.76	17136	0.948397	28	5.6547e-09	9.1198	up	--	--	--	--	--	--	--	--	PREDICTED: meiosis-specific nuclear structural protein 1-like isoform X2 [Larimichthys crocea]	--
Larimichthys_crocea_newGene_3009	0.311235	3	78.3243	764	8.42412e-06	-6.61745	down	--	--	--	--	--	Ig lambda chain C region OS=Gallus gallus (Chicken) PE=4 SV=1	R	General function prediction only	immunoglobulin light chain [Larimichthys crocea]	--
Larimichthys_crocea_newGene_2664	916.111	8176	1.12502	11	5.10109e-09	9.11359	up	--	--	--	--	--	--	R	General function prediction only	unnamed protein product [Oncorhynchus mykiss]	--
gene16620	29.9432	2421	0	0	6.42971e-09	9.11064	up	--	--	--	--	--	--	--	--	PREDICTED: uncharacterized protein C9orf84 homolog [Larimichthys crocea]	--
gene9037	110.165	2405	0	0	6.59856e-09	9.10109	up	--	--	--	--	--	--	--	--	PREDICTED: uncharacterized protein LOC104937814 [Larimichthys crocea]	--
gene12789	184.366	6527	0.264214	8	5.3163e-09	9.09585	up	--	--	--	K01197|5.55857e-148|apla:101797519|SPAM1; sperm adhesion molecule 1 (PH-20 hyaluronidase, zona pellucida binding); K01197 hyaluronoglucosaminidase [EC:3.2.1.35] (A)	Glycosaminoglycan degradation (ko00531)	Hyaluronidase-3 (Precursor) OS=Cerastes cerastes (Horned desert viper) PE=2 SV=1	--	--	PREDICTED: hyaluronidase PH-20-like [Larimichthys crocea]	--
Larimichthys_crocea_newGene_3030	0	0	34.7601	82	0.00414621	-4.22009	down	--	--	--	--	--	--	R	General function prediction only	PREDICTED: saposin-C-like [Larimichthys crocea]	--
Larimichthys_crocea_newGene_3032	0	0	7.2889	100	0.00214542	-4.49239	down	--	--	--	--	--	--	R	General function prediction only	PREDICTED: antimicrobial peptide NK-lysin-like [Oreochromis niloticus]	--
Larimichthys_crocea_newGene_3043	0	0	9.57588	132	0.000835275	-4.87731	down	--	--	--	--	--	--	O	Posttranslational modification, protein turnover, chaperones	PREDICTED: uncharacterized protein LOC101173654 [Oryzias latipes]	--
gene16326	87.6166	2395	0	0	6.70692e-09	9.09509	up	--	--	--	--	--	--	--	--	PREDICTED: stress response protein NST1-like [Larimichthys crocea]	--
Larimichthys_crocea_newGene_3051	0	0	21.304	294	4.9955e-05	-6.00528	down	[I]	Lipid transport and metabolism	--	K12298|0|tru:101070169|bile salt-activated lipase-like; K12298 bile salt-stimulated lipase [EC:3.1.1.3 3.1.1.13] (A)	Steroid biosynthesis (ko00100);; Glycerolipid metabolism (ko00561)	Acetylcholinesterase (Precursor) GN=ache OS=Torpedo californica (Pacific electric ray) PE=1 SV=2	R	General function prediction only	bile salt-activated lipase 1 [Thunnus orientalis]	--
gene16619	51.3019	2379	0	0	6.88498e-09	9.08544	up	--	--	--	--	--	--	--	--	PREDICTED: myosin heavy chain, muscle-like [Larimichthys crocea]	--
Larimichthys_crocea_newGene_3059	3.46841	12	449.919	1460	1.351e-05	-6.39816	down	--	--	--	--	--	Ig lambda chain C region OS=Gallus gallus (Chicken) PE=4 SV=1	R	General function prediction only	immunoglobulin light chain [Larimichthys crocea]	--
gene14112	210.144	2369	0	0	6.99928e-09	9.07937	up	[K]	Transcription	Molecular Function: DNA binding (GO:0003677);; Biological Process: transcription from RNA polymerase II promoter (GO:0006366);; Biological Process: embryo development (GO:0009790);; Cellular Component: nuclear lumen (GO:0031981);; Cellular Component: pronucleus (GO:0045120);; Molecular Function: repressing transcription factor binding (GO:0070491);;	K03120|3.03692e-67|rno:680050|Tbpl2; TATA box binding protein-like 2; K03120 transcription initiation factor TFIID TATA-box-binding protein (A)	Basal transcription factors (ko03022);; Huntington's disease (ko05016);; HTLV-I infection (ko05166);; Herpes simplex infection (ko05168);; Epstein-Barr virus infection (ko05169);; Viral carcinogenesis (ko05203)	TATA-box-binding protein {ECO:0000250|UniProtKB:P27633} OS=Xenopus tropicalis (Western clawed frog) PE=2 SV=1	--	--	PREDICTED: TATA-box-binding protein-like [Larimichthys crocea]	cellular component: organelle part (GO:0044422);; cellular component: membrane-enclosed lumen (GO:0031974);; cellular component: organelle (GO:0043226);; cellular component: cell part (GO:0044464);; cellular component: cell (GO:0005623);; biological process: single-organism process (GO:0044699);; biological process: cellular process (GO:0009987);; biological process: metabolic process (GO:0008152…
gene11685	44.7217	2359	0.0157049	0	7.11598e-09	9.07328	up	--	--	Molecular Function: growth factor activity (GO:0008083);;	K04358|0|tru:101067516|fibroblast growth factor 14-like; K04358 fibroblast growth factor (A)	MAPK signaling pathway (ko04010);; Regulation of actin cytoskeleton (ko04810)	Fibroblast growth factor 13 GN=fgf13 OS=Xenopus laevis (African clawed frog) PE=2 SV=1	--	--	PREDICTED: fibroblast growth factor 14-like [Larimichthys crocea]	molecular function: binding (GO:0005488);;
gene6049	252.361	15040	0.450992	25	6.31643e-09	9.07068	up	--	--	--	--	--	--	--	--	PREDICTED: armadillo repeat-containing protein 4 isoform X1 [Larimichthys crocea]	--
gene20330	231.61	7376	0.327153	10	5.87084e-09	9.06038	up	--	--	--	--	--	--	--	--	PREDICTED: growth arrest-specific protein 8-like [Larimichthys crocea]	--
gene19337	234.665	2330	0	0	7.46849e-09	9.05547	up	--	--	--	--	--	--	--	--	PREDICTED: uncharacterized protein LOC104919177 [Larimichthys crocea]	--
Larimichthys_crocea_newGene_3114	0	0	205.973	85	0.003684	-4.26919	down	--	--	--	--	--	--	U	Intracellular trafficking, secretion, and vesicular transport	PREDICTED: receptor-transporting protein 3-like [Larimichthys crocea]	--
Larimichthys_crocea_newGene_3115	0	0	2.30859	76	0.00531426	-4.11656	down	--	--	--	--	--	--	--	--	PREDICTED: uncharacterized protein LOC103354482 [Stegastes partitus]	--
gene13890	379.423	3308	0.257266	2	6.69237e-09	9.04411	up	[TZDR]	Signal transduction mechanisms;; Cytoskeleton;; Cell cycle control, cell division, chromosome partitioning;; General function prediction only	Molecular Function: ion binding (GO:0043167);; Molecular Function: organic cyclic compound binding (GO:0097159);; Molecular Function: heterocyclic compound binding (GO:1901363);;	K16465|6.02962e-56|bta:512850|CETN1; centrin, EF-hand protein, 1; K16465 centrin-1 (A)	--	Calmodulin, striated muscle GN=CCM1 OS=Gallus gallus (Chicken) PE=3 SV=2	--	--	PREDICTED: centrin-1-like [Larimichthys crocea]	molecular function: binding (GO:0005488);;
gene23777	61.0639	2311	0	0	7.71137e-09	9.04368	up	--	--	Molecular Function: DNA binding (GO:0003677);; Biological Process: gastrulation (GO:0007369);;	--	--	Brain-specific homeobox protein homolog OS=Gallus gallus (Chicken) PE=2 SV=1	--	--	PREDICTED: homeobox protein Hox-A5-like [Larimichthys crocea]	molecular function: binding (GO:0005488);; biological process: developmental process (GO:0032502);; biological process: multicellular organismal process (GO:0032501);; biological process: single-organism process (GO:0044699);;
Larimichthys_crocea_newGene_3152	0.255081	4	6.63426	187	0.00181504	-4.43044	down	--	--	--	--	--	--	--	--	PREDICTED: uncharacterized protein LOC104925526 [Larimichthys crocea]	--
gene16429	36.4578	2301	0	0	7.84318e-09	9.03743	up	--	--	Molecular Function: sequence-specific DNA binding transcription factor activity (GO:0003700);; Cellular Component: nucleus (GO:0005634);; Biological Process: regulation of transcription, DNA-templated (GO:0006355);; Molecular Function: sequence-specific DNA binding (GO:0043565);;	K09368|0|mze:101475653|POU domain, class 6, transcription factor 2-like; K09368 POU domain transcription factor, class 6 (A)	--	POU domain, class 6, transcription factor 1 GN=pou6f1 OS=Danio rerio (Zebrafish) PE=2 SV=1	--	--	PREDICTED: POU domain, class 6, transcription factor 2 [Larimichthys crocea]	molecular function: nucleic acid binding transcription factor activity (GO:0001071);; molecular function: binding (GO:0005488);; biological process: biological regulation (GO:0065007);; cellular component: organelle (GO:0043226);; cellular component: cell (GO:0005623);; cellular component: cell part (GO:0044464);;
gene1665	89.7439	2286	0	0	8.04626e-09	9.02801	up	--	--	--	--	--	--	--	--	PREDICTED: uncharacterized protein LOC104921039 [Larimichthys crocea]	--
gene24339	64.5745	2279	0.0198245	0	8.14328e-09	9.0236	up	[M]	Cell wall/membrane/envelope biogenesis	Cellular Component: membrane (GO:0016020);; Biological Process: hyaluronan biosynthetic process (GO:0030213);; Molecular Function: hyaluronan synthase activity (GO:0050501);;	K00752|0|mze:101465324|hyaluronan synthase 1-like; K00752 hyaluronan synthase [EC:2.4.1.212] (A)	--	Hyaluronan synthase 1 GN=has1 OS=Xenopus laevis (African clawed frog) PE=1 SV=1	--	--	PREDICTED: hyaluronan synthase 1 [Larimichthys crocea]	molecular function: catalytic activity (GO:0003824);; biological process: single-organism process (GO:0044699);; biological process: metabolic process (GO:0008152);; cellular component: membrane (GO:0016020);;
Larimichthys_crocea_newGene_3194	1.34231	10	32.5372	317	0.00181047	-4.39895	down	--	--	--	--	--	--	--	--	PREDICTED: uncharacterized protein LOC101484203 isoform X1 [Maylandia zebra]	--
gene3278	266.001	13574	0.393751	23	7.06936e-09	9.02352	up	[R]	General function prediction only	--	--	--	Echinoderm microtubule-associated protein-like 4 GN=eml4 OS=Xenopus tropicalis (Western clawed frog) PE=2 SV=1	--	--	PREDICTED: WD repeat-containing protein 66 [Larimichthys crocea]	--
Larimichthys_crocea_newGene_3226	0	0	14.3371	116	0.00129931	-4.69765	down	--	--	Molecular Function: calcium ion binding (GO:0005509);;	--	--	Protein S100-A6 GN=S100A6 OS=Gallus gallus (Chicken) PE=3 SV=1	R	General function prediction only	S100-A6 [Anoplopoma fimbria]	molecular function: binding (GO:0005488);;
Larimichthys_crocea_newGene_3230	0.496247	5	9.5108	128	0.00881418	-3.73708	down	--	--	--	--	--	--	R	General function prediction only	PREDICTED: angiogenin-like [Stegastes partitus]	--
Larimichthys_crocea_newGene_3255	1.66665	20	57.823	703	0.000769834	-4.77516	down	--	--	--	--	--	--	--	--	--	--
gene1700	161.5	4223	0.196783	4	6.79481e-09	9.01663	up	--	--	--	K18740|0|mze:101481101|exonuclease 3'-5' domain-containing protein 1-like; K18740 exonuclease 3'-5' domain-containing protein 1 (A)	--	Exonuclease 3&apos;-5&apos; domain-containing protein 1 GN=exd1 OS=Danio rerio (Zebrafish) PE=2 SV=1	--	--	PREDICTED: exonuclease 3&apos;-5&apos; domain-containing protein 1-like, partial [Larimichthys crocea]	--
gene23622	36.396	2706	0.0206062	1	8.19124e-09	8.98987	up	--	--	--	--	--	--	--	--	PREDICTED: uncharacterized protein LOC104927086 [Larimichthys crocea]	--
Larimichthys_crocea_newGene_3387	104.671	2222	0	0	8.99061e-09	8.98713	up	--	--	--	--	--	--	--	--	PREDICTED: uncharacterized protein LOC104925352, partial [Larimichthys crocea]	--
gene21219	163.144	7912	0.366592	12	7.42436e-09	8.9769	up	--	--	--	--	--	--	--	--	PREDICTED: uncharacterized protein C12orf56 homolog [Larimichthys crocea]	--
Larimichthys_crocea_newGene_3292	0	0	56.8359	64	0.00922608	-3.88415	down	--	--	--	--	--	--	R	General function prediction only	CC chemokine [Miichthys miiuy]	--
Larimichthys_crocea_newGene_3293	0	0	7.27035	65	0.0087834	-3.90501	down	--	--	--	--	--	--	R	General function prediction only	CC chemokine [Miichthys miiuy]	--
Larimichthys_crocea_newGene_3294	3.02651	6	67.9751	179	0.00412054	-4.06038	down	--	--	--	K05408|1.34799e-15|mze:101464607|c-C motif chemokine 21-like; K05408 C-C motif chemokine 3 (A)	Cytokine-cytokine receptor interaction (ko04060);; Toll-like receptor signaling pathway (ko04620);; Salmonella infection (ko05132)	--	--	--	CC chemokine [Larimichthys crocea]	--
gene4647	70.7553	2202	0.0172087	0	9.31395e-09	8.97411	up	--	--	--	--	--	--	--	--	PREDICTED: cell wall protein IFF6-like [Larimichthys crocea]	--
gene24780	112.728	5473	0.210306	7	7.68088e-09	8.96076	up	[R]	General function prediction only	Molecular Function: nucleic acid binding (GO:0003676);;	--	--	Probable RNA-binding protein 46 GN=rbm46 OS=Danio rerio (Zebrafish) PE=2 SV=1	--	--	PREDICTED: probable RNA-binding protein 46 [Larimichthys crocea]	molecular function: binding (GO:0005488);;
gene5887	88.6431	2158	0	0	1.00783e-08	8.94505	up	--	--	--	--	--	--	--	--	PREDICTED: coiled-coil domain-containing protein 152 [Larimichthys crocea]	--
Larimichthys_crocea_newGene_3322	0.211674	4	9.59669	301	0.000356066	-5.10385	down	--	--	--	--	--	--	R	General function prediction only	CR1-3 [Lycodichthys dearborni]	--
gene4976	59.9994	2157	0.0308839	0	1.00966e-08	8.94438	up	--	--	Molecular Function: sequence-specific DNA binding transcription factor activity (GO:0003700);; Cellular Component: nucleus (GO:0005634);; Biological Process: regulation of transcription, DNA-templated (GO:0006355);; Molecular Function: sequence-specific DNA binding (GO:0043565);;	K09323|4.06436e-180|mze:101487278|homeobox protein aristaless-like 3-like; K09323 homeobox protein aristaless-like 3 (A)	--	ALX homeobox protein 1 GN=alx1 OS=Xenopus laevis (African clawed frog) PE=2 SV=1	--	--	PREDICTED: homeobox protein aristaless-like 3 isoform X1 [Larimichthys crocea]	cellular component: organelle (GO:0043226);; cellular component: cell part (GO:0044464);; cellular component: cell (GO:0005623);; biological process: biological regulation (GO:0065007);; molecular function: binding (GO:0005488);; molecular function: nucleic acid binding transcription factor activity (GO:0001071);;
gene13558	62.4971	2619	0.0387636	1	9.307e-09	8.9428	up	--	--	--	--	--	Tudor domain-containing protein 1 GN=tdrd1 OS=Oryzias latipes (Medaka fish) PE=2 SV=1	--	--	PREDICTED: uncharacterized protein LOC104923176 [Larimichthys crocea]	--
gene7018	109.508	2153	0	0	1.017e-08	8.94171	up	--	--	--	--	--	--	--	--	PREDICTED: protein FAM228B [Larimichthys crocea]	--
gene784	145.774	2138	0.0673475	0	1.04517e-08	8.93164	up	--	--	--	--	--	--	--	--	--	--
Larimichthys_crocea_newGene_3353	0.512824	4	21.3959	392	0.000140963	-5.47983	down	--	--	Molecular Function: calcium ion binding (GO:0005509);;	K18617|1.28449e-25|xma:102232604|allograft inflammatory factor 1-like; K18617 allograft inflammatory factor 1 (A)	--	--	T	Signal transduction mechanisms	PREDICTED: allograft inflammatory factor 1-like [Larimichthys crocea]	molecular function: binding (GO:0005488);;
gene18470	75.7583	4435	0.0989825	5	8.48008e-09	8.92938	up	--	--	--	--	--	--	--	--	PREDICTED: coiled-coil domain-containing protein 175 [Larimichthys crocea]	--
gene10018	157.029	3042	0.199191	2	9.28664e-09	8.92334	up	--	--	--	--	--	--	--	--	PREDICTED: uncharacterized protein LOC102213131 isoform X1 [Pundamilia nyererei]	--
Larimichthys_crocea_newGene_336	69.473	2093	0	0	1.13574e-08	8.90102	up	--	--	--	--	--	--	--	--	PREDICTED: uncharacterized protein LOC104939175 isoform X1 [Larimichthys crocea]	--
gene23259	151.731	2075	0.0726403	0	1.17472e-08	8.88858	up	--	--	--	--	--	--	--	--	--	--
gene8790	49.9444	2954	0.0425501	2	1.04152e-08	8.88105	up	--	--	Biological Process: RNA 5'-end processing (GO:0000966);; Cellular Component: nucleus (GO:0005634);; Biological Process: regulation of translation (GO:0006417);; Biological Process: meiotic nuclear division (GO:0007126);; Biological Process: multicellular organismal development (GO:0007275);; Biological Process: germ-line stem cell maintenance (GO:0030718);; Biological Process: gene silencing by R…	K02156|0|mze:101478699|piwi-like protein 2-like; K02156 aubergine (A)	Dorso-ventral axis formation (ko04320)	Piwi-like protein 2 GN=piwil2 OS=Oncorhynchus mykiss (Rainbow trout) PE=2 SV=1	--	--	PREDICTED: piwi-like protein 2 [Larimichthys crocea]	molecular function: binding (GO:0005488);; cellular component: cell (GO:0005623);; cellular component: cell part (GO:0044464);; cellular component: macromolecular complex (GO:0032991);; cellular component: organelle (GO:0043226);; biological process: cellular component organization or biogenesis (GO:0071840);; biological process: cellular process (GO:0009987);; biological process: single-organism…
gene1089	81.0408	2042	0.039575	0	1.25064e-08	8.8655	up	[CE]	Energy production and conversion;; Amino acid transport and metabolism	--	K00030|0|mze:101487578|isocitrate dehydrogenase [NAD] subunit gamma, mitochondrial-like; K00030 isocitrate dehydrogenase (NAD+) [EC:1.1.1.41] (A)	Citrate cycle (TCA cycle) (ko00020);; Carbon metabolism (ko01200);; 2-Oxocarboxylic acid metabolism (ko01210);; Biosynthesis of amino acids (ko01230)	--	--	--	PREDICTED: isocitrate dehydrogenase [NAD] subunit gamma, mitochondrial-like [Larimichthys crocea]	--
Larimichthys_crocea_newGene_3398	0.324891	5	6.80264	237	0.00117094	-4.60238	down	--	--	--	--	--	--	--	--	--	--
Larimichthys_crocea_newGene_3409	8.13846	5	176.627	155	0.00479087	-4.00437	down	--	--	--	--	--	--	--	--	--	--
gene19970	352.972	2016	0	0	1.31484e-08	8.84705	up	--	--	--	--	--	--	--	--	PREDICTED: uncharacterized protein C20orf85 homolog [Larimichthys crocea]	--
Larimichthys_crocea_newGene_3444	0.570961	3	68.0004	475	4.66854e-05	-5.93711	down	--	--	Biological Process: proteolysis (GO:0006508);; Molecular Function: cysteine-type peptidase activity (GO:0008234);;	--	--	Cathepsin L1 light chain (Fragments) GN=CTSL OS=Gallus gallus (Chicken) PE=1 SV=1	O	Posttranslational modification, protein turnover, chaperones	PREDICTED: cathepsin L1-like [Larimichthys crocea]	molecular function: catalytic activity (GO:0003824);; biological process: metabolic process (GO:0008152);;
gene4371	120.036	4155	0.173591	5	1.0941e-08	8.83539	up	[T]	Signal transduction mechanisms	--	--	--	POC1 centriolar protein homolog B {ECO:0000250|UniProtKB:Q8TC44} OS=Danio rerio (Zebrafish) PE=2 SV=1	--	--	PREDICTED: sperm-associated antigen 16 protein [Larimichthys crocea]	--
gene5756	35.0295	4576	0.0501132	6	1.09351e-08	8.83223	up	[R]	General function prediction only	--	K10380|0|mze:101470944|ankyrin-1-like; K10380 ankyrin (A)	--	Serine/threonine-protein phosphatase 6 regulatory ankyrin repeat subunit B GN=ANKRD44 OS=Gallus gallus (Chicken) PE=2 SV=1	--	--	PREDICTED: ankyrin-1-like [Stegastes partitus]	--
Larimichthys_crocea_newGene_35	0.117719	2	3.40401	88	0.0093451	-3.77482	down	--	--	--	K06510|3.68477e-24|ola:101172979|uncharacterized LOC101172979; K06510 CD83 antigen (A)	--	--	--	--	CD83 antigen precursor [Dicentrarchus labrax]	--
gene22316	200.268	6293	0.387783	10	1.09196e-08	8.83144	up	--	--	Cellular Component: mitochondrial outer membrane (GO:0005741);; Biological Process: cellular response to DNA damage stimulus (GO:0006974);; Biological Process: mitochondrial protein catabolic process (GO:0035694);; Biological Process: mitochondrion degradation by induced vacuole formation (GO:0035695);;	--	--	Mitochondria-eating protein GN=spata18 OS=Danio rerio (Zebrafish) PE=2 SV=2	--	--	PREDICTED: mitochondria-eating protein [Larimichthys crocea]	biological process: response to stimulus (GO:0050896);; biological process: metabolic process (GO:0008152);; biological process: cellular process (GO:0009987);; cellular component: cell part (GO:0044464);; cellular component: cell (GO:0005623);; cellular component: organelle part (GO:0044422);; cellular component: membrane (GO:0016020);; cellular component: organelle (GO:0043226);;
Larimichthys_crocea_newGene_3509	3.35326	20	66.6733	646	0.00102792	-4.65401	down	--	--	--	--	--	--	R	General function prediction only	immunoglobulin light chain, partial [Dicentrarchus labrax]	--
Larimichthys_crocea_newGene_3510	0.101139	1	7.52223	113	0.00255551	-4.3651	down	--	--	--	--	--	Ig lambda chain V-1 region (Precursor) OS=Gallus gallus (Chicken) PE=4 SV=1	R	General function prediction only	immunoglobulin IgL light chain precursor [Larimichthys crocea]	--
gene16706	23.2362	1989	0	0	1.38594e-08	8.82764	up	--	--	Molecular Function: voltage-gated calcium channel activity (GO:0005245);; Cellular Component: voltage-gated calcium channel complex (GO:0005891);; Biological Process: calcium ion transmembrane transport (GO:0070588);;	K04865|0|xma:102233017|voltage-dependent L-type calcium channel subunit beta-4-like; K04865 voltage-dependent calcium channel beta-4 (A)	MAPK signaling pathway (ko04010);; Cardiac muscle contraction (ko04260);; Adrenergic signaling in cardiomyocytes (ko04261)	--	--	--	PREDICTED: voltage-dependent L-type calcium channel subunit beta-4 isoform X1 [Notothenia coriiceps]	cellular component: membrane part (GO:0044425);; cellular component: cell (GO:0005623);; cellular component: cell part (GO:0044464);; cellular component: macromolecular complex (GO:0032991);; cellular component: membrane (GO:0016020);; biological process: cellular process (GO:0009987);; biological process: single-organism process (GO:0044699);; biological process: localization (GO:0051179);; biol…
gene19234	124.875	13112	0.250334	26	1.23854e-08	8.82496	up	--	--	--	--	--	Synaptonemal complex protein 2-like GN=sycp2l OS=Xenopus laevis (African clawed frog) PE=1 SV=1	--	--	PREDICTED: synaptonemal complex protein 2-like [Larimichthys crocea]	--
gene25920	168.03	3262	0.136203	3	1.17979e-08	8.82181	up	--	--	Cellular Component: intracellular part (GO:0044424);;	--	--	Coiled-coil domain-containing protein 89 {ECO:0000250|UniProtKB:Q8N998} OS=Danio rerio (Zebrafish) PE=2 SV=1	--	--	PREDICTED: coiled-coil domain-containing protein 89 [Larimichthys crocea]	cellular component: cell part (GO:0044464);; cellular component: cell (GO:0005623);;
Larimichthys_crocea_newGene_3642	0	0	7213.46	1897	5.56184e-08	-8.67601	down	--	--	Molecular Function: serine-type endopeptidase activity (GO:0004252);; Biological Process: proteolysis (GO:0006508);;	K01310|1.09972e-45|xma:102231986|chymotrypsin A-like; K01310 chymotrypsin [EC:3.4.21.1] (A)	--	Chymotrypsin A (Precursor) OS=Gadus morhua (Atlantic cod) PE=1 SV=1	E	Amino acid transport and metabolism	PREDICTED: chymotrypsin A-like [Poecilia reticulata]	biological process: metabolic process (GO:0008152);; molecular function: catalytic activity (GO:0003824);;
gene21431	542.47	44243	1.58329	99	1.82621e-08	8.8214	up	[O]	Posttranslational modification, protein turnover, chaperones	--	--	--	Transitional endoplasmic reticulum ATPase {ECO:0000250|UniProtKB:P23787} GN=si:ch211-113n10.2 OS=Danio rerio (Zebrafish) PE=1 SV=1	--	--	PREDICTED: ATPase family AAA domain-containing protein 2-like isoform X1 [Larimichthys crocea]	--
gene7536	244.757	16783	0.426685	35	1.37811e-08	8.80953	up	--	--	--	K11724|0|xma:102236202|bromodomain-containing protein 4-like; K11724 bromodomain testis-specific protein (A)	--	Bromodomain testis-specific protein GN=brdt OS=Danio rerio (Zebrafish) PE=3 SV=2	--	--	PREDICTED: bromodomain testis-specific protein-like isoform X1 [Larimichthys crocea]	--
Larimichthys_crocea_newGene_3687	0	0	269.341	66	0.00836722	-3.92558	down	--	--	Molecular Function: hyaluronic acid binding (GO:0005540);; Biological Process: cell adhesion (GO:0007155);; Molecular Function: carbohydrate binding (GO:0030246);;	--	--	--	T	Signal transduction mechanisms	PREDICTED: stabilin-1 [Larimichthys crocea]	molecular function: binding (GO:0005488);; biological process: biological adhesion (GO:0022610);;
gene1490	143.552	1952	0	0	1.4914e-08	8.80061	up	--	--	--	--	--	--	--	--	PREDICTED: uncharacterized protein LOC103386553 [Cynoglossus semilaevis]	--
Larimichthys_crocea_newGene_3811	778.335	3619	0.887256	4	1.24191e-08	8.7942	up	--	--	--	--	--	--	--	--	PREDICTED: coiled-coil domain-containing protein 114-like [Larimichthys crocea]	--
Larimichthys_crocea_newGene_3755	10.7131	1	1733.73	264	0.000137139	-5.55633	down	--	--	Molecular Function: serine-type endopeptidase activity (GO:0004252);; Cellular Component: extracellular space (GO:0005615);; Biological Process: proteolysis (GO:0006508);; Biological Process: digestion (GO:0007586);;	K01310|1.81586e-32|tru:101074356|chymotrypsin B-like; K01310 chymotrypsin [EC:3.4.21.1] (A)	--	Chymotrypsin B chain B (Precursor) OS=Gadus morhua (Atlantic cod) PE=1 SV=1	E	Amino acid transport and metabolism	PREDICTED: chymotrypsin B-like, partial [Stegastes partitus]	molecular function: catalytic activity (GO:0003824);; biological process: multicellular organismal process (GO:0032501);; biological process: metabolic process (GO:0008152);; biological process: single-organism process (GO:0044699);; cellular component: extracellular region part (GO:0044421);; cellular component: extracellular region (GO:0005576);;
Larimichthys_crocea_newGene_3761	0.584174	11	8.03473	216	0.00787929	-3.75827	down	--	--	--	--	--	Protein NLRC5 GN=nlrc5 OS=Ictalurus punctatus (Channel catfish) PE=2 SV=1	S	Function unknown	PREDICTED: protein NLRC5-like [Notothenia coriiceps]	--
Larimichthys_crocea_newGene_3763	0.139372	3	5.19584	172	0.00161515	-4.49601	down	--	--	--	--	--	--	--	--	--	--
gene24315	134.563	1942	0	0	1.52162e-08	8.79322	up	--	--	--	--	--	--	--	--	PREDICTED: probable E3 SUMO-protein ligase RNF212 [Larimichthys crocea]	--
gene5864	79.9686	1940	0.0360754	0	1.52775e-08	8.79174	up	--	--	--	--	--	--	--	--	PREDICTED: Ig-like V-type domain-containing protein FAM187A [Larimichthys crocea]	--
gene20735	19.3733	1916	0	0	1.60386e-08	8.77382	up	--	--	Molecular Function: binding (GO:0005488);;	K18405|0|mze:101469824|RING finger protein 17-like; K18405 tudor domain-containing protein 1/4/6/7 (A)	--	Tudor domain-containing protein 1 GN=tdrd1 OS=Oryzias latipes (Medaka fish) PE=2 SV=1	--	--	PREDICTED: RING finger protein 17 [Larimichthys crocea]	molecular function: binding (GO:0005488);;
Larimichthys_crocea_newGene_3798	0	0	3.49668	66	0.00836722	-3.92558	down	--	--	--	--	--	--	--	--	--	--
gene27180	110.899	1915	0.0481529	0	1.60713e-08	8.77307	up	--	--	--	--	--	--	--	--	PREDICTED: uncharacterized protein LOC104931133 isoform X1 [Larimichthys crocea]	--
gene8507	135.214	7689	0.238465	14	1.30857e-08	8.77202	up	[E]	Amino acid transport and metabolism	Molecular Function: metallocarboxypeptidase activity (GO:0004181);; Cellular Component: cytosol (GO:0005829);; Biological Process: proteolysis (GO:0006508);; Molecular Function: zinc ion binding (GO:0008270);;	--	--	Cytosolic carboxypeptidase 2 GN=zte25 OS=Danio rerio (Zebrafish) PE=2 SV=1	--	--	PREDICTED: cytosolic carboxypeptidase 2 [Larimichthys crocea]	cellular component: cell part (GO:0044464);; cellular component: cell (GO:0005623);; biological process: metabolic process (GO:0008152);; molecular function: catalytic activity (GO:0003824);; molecular function: binding (GO:0005488);;
gene1104	75.6256	1892	0	0	1.68478e-08	8.75568	up	--	--	--	K10448|0|mze:101470209|kelch-like protein 10-like; K10448 kelch-like protein 10 (A)	--	Kelch-like protein 20 GN=klhl20 OS=Xenopus laevis (African clawed frog) PE=2 SV=1	--	--	PREDICTED: kelch-like protein 10 [Larimichthys crocea]	--
gene13891	319.164	2696	0.186636	2	1.48832e-08	8.7494	up	--	--	--	--	--	--	--	--	PREDICTED: radial spoke head protein 3 homolog [Larimichthys crocea]	--
gene20801	218.808	14826	0.90289	32	1.61059e-08	8.74422	up	--	--	--	--	--	--	--	--	PREDICTED: glutamine-rich protein 2 isoform X1 [Larimichthys crocea]	--
gene16859	104.84	5111	0.159851	8	1.38236e-08	8.7433	up	[S]	Function unknown	--	--	--	Radial spoke head 10 homolog B GN=rsph10b OS=Danio rerio (Zebrafish) PE=2 SV=1	--	--	PREDICTED: radial spoke head 10 homolog B isoform X1 [Larimichthys crocea]	--
gene14566	80.7366	1873	0	0	1.7525e-08	8.74115	up	[L]	Replication, recombination and repair	Molecular Function: recombinase activity (GO:0000150);; Molecular Function: double-stranded DNA binding (GO:0003690);; Molecular Function: single-stranded DNA binding (GO:0003697);; Molecular Function: ATP binding (GO:0005524);; Cellular Component: nucleus (GO:0005634);; Biological Process: ATP catabolic process (GO:0006200);; Biological Process: DNA repair (GO:0006281);; Biological Process: reci…	K10872|0|xma:102234646|meiotic recombination protein DMC1/LIM15 homolog; K10872 meiotic recombination protein DMC1 (A)	--	DNA repair protein RAD51 homolog A GN=rad51-a OS=Xenopus laevis (African clawed frog) PE=2 SV=1	--	--	PREDICTED: meiotic recombination protein DMC1/LIM15 homolog [Larimichthys crocea]	molecular function: binding (GO:0005488);; molecular function: catalytic activity (GO:0003824);; biological process: response to stimulus (GO:0050896);; biological process: reproduction (GO:0000003);; biological process: metabolic process (GO:0008152);; biological process: cellular process (GO:0009987);; biological process: single-organism process (GO:0044699);; cellular component: cell part (GO:…
gene21143	75.7247	4236	0.113964	6	1.47836e-08	8.72095	up	--	--	--	--	--	Tubulin monoglycylase TTLL3 GN=ttll3 OS=Danio rerio (Zebrafish) PE=2 SV=1	--	--	PREDICTED: inactive polyglycylase TTLL10 isoform X1 [Larimichthys crocea]	--
gene21265	165.646	4233	0.292705	6	1.48245e-08	8.71993	up	--	--	--	--	--	--	--	--	PREDICTED: T-complex-associated testis-expressed protein 1 [Larimichthys crocea]	--
Larimichthys_crocea_newGene_409	0	0	16.6811	89	0.00316451	-4.33217	down	--	--	--	--	--	--	--	--	PREDICTED: p53-induced death domain-containing protein 1-like [Notothenia coriiceps]	--
gene23906	85.4695	10568	0.193617	22	1.61547e-08	8.71565	up	--	--	--	--	--	--	--	--	PREDICTED: uncharacterized protein cfap54 isoform X1 [Larimichthys crocea]	--
gene20808	194.277	2234	0.119585	1	1.73191e-08	8.71383	up	--	--	--	--	--	--	--	--	PREDICTED: uncharacterized protein LOC104923393 [Larimichthys crocea]	--
gene11911	165.927	11325	0.358294	24	1.66098e-08	8.71102	up	--	--	--	K15426|0|mze:101486304|serine/threonine-protein phosphatase 4 regulatory subunit 4-like; K15426 serine/threonine-protein phosphatase 4 regulatory subunit 4 (A)	--	--	--	--	PREDICTED: serine/threonine-protein phosphatase 4 regulatory subunit 4 isoform X1 [Larimichthys crocea]	--
gene14496	46.7383	1831	0	0	1.91475e-08	8.70851	up	--	--	--	--	--	--	--	--	PREDICTED: uncharacterized protein LOC104929949 [Larimichthys crocea]	--
gene23994	63.0684	4197	0.11137	6	1.53273e-08	8.70762	up	--	--	--	K16453|0|mze:101477866|centriolar coiled-coil protein of 110 kDa-like; K16453 centrosomal protein CEP110 (A)	--	--	--	--	PREDICTED: centriolar coiled-coil protein of 110 kDa [Larimichthys crocea]	--
gene19326	81.2036	1819	0	0	1.96454e-08	8.69904	up	[RTKL]	General function prediction only;; Signal transduction mechanisms;; Transcription;; Replication, recombination and repair	Molecular Function: protein kinase activity (GO:0004672);;	K04702|5.90252e-121|mze:101481717|serine/threonine-protein kinase pim-1-like; K04702 proto-oncogene serine/threonine-protein kinase Pim-1 [EC:2.7.11.1] (A)	Jak-STAT signaling pathway (ko04630)	Serine/threonine-protein kinase pim-3 GN=PIM3 OS=Coturnix coturnix japonica (Japanese quail) PE=2 SV=1	--	--	PREDICTED: serine/threonine-protein kinase pim-1-like [Maylandia zebra]	molecular function: catalytic activity (GO:0003824);; biological process: cellular process (GO:0009987);; biological process: metabolic process (GO:0008152);;
Larimichthys_crocea_newGene_476	0.553766	10	30.2181	809	7.00614e-05	-5.73786	down	--	--	--	--	--	--	R	General function prediction only	unnamed protein product, partial [Oncorhynchus mykiss]	--
Larimichthys_crocea_newGene_481	0	0	18.6946	163	0.000402419	-5.17227	down	--	--	Molecular Function: ATP binding (GO:0005524);; Biological Process: ATP catabolic process (GO:0006200);; Molecular Function: ATPase activity (GO:0016887);; Cellular Component: ATP-binding cassette (ABC) transporter complex (GO:0043190);;	K05681|4.21151e-107|tru:101072243|ATP-binding cassette sub-family G member 2-like; K05681 ATP-binding cassette, subfamily G (WHITE), member 2 (A)	ABC transporters (ko02010)	--	Q	Secondary metabolites biosynthesis, transport and catabolism	PREDICTED: ATP-binding cassette sub-family G member 2-like [Larimichthys crocea]	cellular component: membrane part (GO:0044425);; cellular component: cell part (GO:0044464);; cellular component: macromolecular complex (GO:0032991);; cellular component: cell (GO:0005623);; cellular component: membrane (GO:0016020);; biological process: cellular process (GO:0009987);; biological process: single-organism process (GO:0044699);; biological process: metabolic process (GO:0008152);;…
gene13006	37.3845	2587	0.040184	2	1.74856e-08	8.68996	up	--	--	Molecular Function: sequence-specific DNA binding transcription factor activity (GO:0003700);; Biological Process: regulation of transcription, DNA-templated (GO:0006355);; Molecular Function: sequence-specific DNA binding (GO:0043565);;	--	--	--	--	--	PREDICTED: coiled-coil domain-containing protein 147 [Larimichthys crocea]	biological process: biological regulation (GO:0065007);; molecular function: nucleic acid binding transcription factor activity (GO:0001071);; molecular function: binding (GO:0005488);;
Larimichthys_crocea_newGene_514	0.132222	2	4.69077	95	0.0073369	-3.8799	down	--	--	--	--	--	--	--	--	PREDICTED: uncharacterized protein LOC102289701 [Haplochromis burtoni]	--
gene11953	91.8602	2182	0.0579846	1	1.89871e-08	8.67992	up	[R]	General function prediction only	Molecular Function: GTP binding (GO:0005525);; Cellular Component: intracellular (GO:0005622);; Biological Process: small GTPase mediated signal transduction (GO:0007264);; Molecular Function: hydrolase activity (GO:0016787);;	K07922|9.16802e-138|dre:780839|rab36, zgc:158229; RAB36, member RAS oncogene family; K07922 Ras-related protein Rab-36 (A)	--	Ras-related protein ORAB-1 OS=Diplobatis ommata (Ocellated electric ray) PE=2 SV=1	--	--	PREDICTED: ras-related protein Rab-36-like [Larimichthys crocea]	biological process: biological regulation (GO:0065007);; biological process: response to stimulus (GO:0050896);; biological process: signaling (GO:0023052);; biological process: metabolic process (GO:0008152);; biological process: cellular process (GO:0009987);; biological process: single-organism process (GO:0044699);; cellular component: cell (GO:0005623);; cellular component: cell part (GO:004…
Larimichthys_crocea_newGene_541	0.992647	1	466.899	1099	7.91483e-07	-7.59481	down	--	--	--	--	--	--	R	General function prediction only	PREDICTED: uncharacterized protein LOC104935385 [Larimichthys crocea]	--
Larimichthys_crocea_newGene_542	0.438982	5	11.4643	201	0.00203874	-4.36965	down	--	--	--	--	--	--	--	--	--	--
Larimichthys_crocea_newGene_2607	875.898	4099	0.700578	6	1.68085e-08	8.67357	up	--	--	--	--	--	--	--	--	--	--
gene24451	427.934	23274	1.38519	56	2.29715e-08	8.66795	up	[J]	Translation, ribosomal structure and biogenesis	--	--	--	--	--	--	PREDICTED: putative methyltransferase NSUN7 [Larimichthys crocea]	--
gene21607	412.913	16200	0.823904	38	2.14681e-08	8.65331	up	--	--	--	--	--	EF-hand domain-containing family member C2 GN=efhc2 OS=Danio rerio (Zebrafish) PE=2 SV=2	--	--	PREDICTED: EF-hand domain-containing protein 1 [Larimichthys crocea]	--
Larimichthys_crocea_newGene_574	103.82	80	31041	32928	9.0429e-08	-8.52461	down	--	--	--	--	--	--	--	--	piscidin-5-like protein [Larimichthys crocea]	--
Larimichthys_crocea_newGene_583	0	0	16.9432	262	7.54049e-05	-5.84177	down	--	--	--	--	--	Fibroblast growth factor-binding protein 2 (Precursor) GN=FGFBP2 OS=Gallus gallus (Chicken) PE=2 SV=1	T	Signal transduction mechanisms	PREDICTED: fibroblast growth factor-binding protein 2-like [Stegastes partitus]	--
gene8259	181.869	2499	0.181446	2	2.0015e-08	8.64012	up	--	--	Molecular Function: protein serine/threonine kinase activity (GO:0004674);; Molecular Function: ATP binding (GO:0005524);; Biological Process: protein phosphorylation (GO:0006468);;	--	--	--	--	--	PREDICTED: cyclin N-terminal domain-containing protein 1 [Larimichthys crocea]	molecular function: catalytic activity (GO:0003824);; molecular function: binding (GO:0005488);; biological process: cellular process (GO:0009987);; biological process: metabolic process (GO:0008152);;
gene19097	85.7847	4336	0.171657	7	1.90738e-08	8.6251	up	[RTKL]	General function prediction only;; Signal transduction mechanisms;; Transcription;; Replication, recombination and repair	--	K08829|0|mze:101481758|serine/threonine-protein kinase MAK-like; K08829 male germ cell-associated kinase [EC:2.7.11.22] (A)	--	Cyclin-dependent kinase 2 GN=cdk2 OS=Xenopus laevis (African clawed frog) PE=1 SV=3	--	--	PREDICTED: serine/threonine-protein kinase MAK-like, partial [Larimichthys crocea]	--
gene14064	124.479	11020	0.290814	25	2.12887e-08	8.62215	up	--	--	--	--	--	--	--	--	PREDICTED: coiled-coil domain-containing protein 108-like isoform X2 [Pundamilia nyererei]	--
gene11629	104.435	2831	0.0985467	3	2.05171e-08	8.61766	up	--	--	--	K06785|0|mze:101483983|junctional adhesion molecule C-like; K06785 junctional adhesion molecule 3 (A)	Cell adhesion molecules (CAMs) (ko04514);; Tight junction (ko04530)	V-set and immunoglobulin domain-containing protein 1 (Precursor) GN=VSIG1 OS=Gallus gallus (Chicken) PE=2 SV=1	--	--	PREDICTED: junctional adhesion molecule C [Larimichthys crocea]	--
Larimichthys_crocea_newGene_3086	33.1093	2072	0.0178837	1	2.32351e-08	8.60544	up	--	--	--	--	--	--	--	--	PREDICTED: cadherin-13 [Larimichthys crocea]	--
Larimichthys_crocea_newGene_640	0.129095	1	19.1328	190	0.000434848	-5.09148	down	--	--	--	--	--	--	S	Function unknown	unnamed protein product [Tetraodon nigroviridis]	--
Larimichthys_crocea_newGene_641	0.212415	2	11.8941	163	0.00123734	-4.63041	down	--	--	--	--	--	--	--	--	PREDICTED: protein GAPT-like [Poecilia formosa]	--
gene12288	522.477	7476	0.925944	16	2.20339e-08	8.58454	up	--	--	--	K10410|1.23599e-113|mze:101482702|axonemal dynein light intermediate polypeptide 1-like; K10410 dynein light intermediate chain, axonemal (A)	--	--	--	--	PREDICTED: axonemal dynein light intermediate polypeptide 1 [Larimichthys crocea]	--
Larimichthys_crocea_newGene_3790	597.355	1674	4.48052e-06	0	2.71689e-08	8.5795	up	--	--	--	--	--	--	--	--	--	--
gene6940	59.4597	3476	0.096887	5	2.19599e-08	8.57827	up	--	--	--	--	--	--	--	--	PREDICTED: coiled-coil domain-containing protein 73 [Larimichthys crocea]	--
gene1922	91.5555	9157	0.197968	21	2.41601e-08	8.56417	up	--	--	--	--	--	--	--	--	PREDICTED: uncharacterized protein LOC104920366 [Larimichthys crocea]	--
gene4483	79.9983	4496	0.136769	8	2.28029e-08	8.55851	up	--	--	--	--	--	--	--	--	PREDICTED: uncharacterized protein C17orf104 homolog [Larimichthys crocea]	--
gene23444	386.172	7963	0.782267	18	2.5071e-08	8.54216	up	--	--	--	--	--	--	--	--	PREDICTED: coiled-coil domain-containing protein 42 homolog [Larimichthys crocea]	--
gene3467	44.2949	1631	0	0	3.00724e-08	8.54205	up	--	--	--	--	--	--	--	--	PREDICTED: protein FAM179A-like [Larimichthys crocea]	--
gene4212	28.7131	1620	0	0	3.08769e-08	8.53232	up	--	--	--	--	--	--	--	--	PREDICTED: uncharacterized protein LOC104929949 [Larimichthys crocea]	--
gene8547	55.5536	1592	0.0247885	0	3.30501e-08	8.50723	up	--	--	--	--	--	--	--	--	PREDICTED: glutamate-rich protein 6-like [Larimichthys crocea]	--
gene15470	108.544	2954	0.185937	4	2.74352e-08	8.50167	up	--	--	--	--	--	HORMA domain-containing protein 1 GN=hormad1 OS=Danio rerio (Zebrafish) PE=2 SV=1	--	--	PREDICTED: HORMA domain-containing protein 1-like [Larimichthys crocea]	--
gene16283	58.3717	1925	0.0483158	1	3.09631e-08	8.49951	up	--	--	Biological Process: cytokinesis (GO:0000910);; Cellular Component: plasma membrane (GO:0005886);; Cellular Component: cell junction (GO:0030054);; Cellular Component: BLOC-1 complex (GO:0031083);; Cellular Component: SNARE complex (GO:0031201);; Cellular Component: neuron projection (GO:0043005);; Cellular Component: synapse (GO:0045202);;	K18211|2.68054e-142|tru:101079833|synaptosomal-associated protein 25-A-like; K18211 synaptosomal-associated protein 25 (A)	--	Synaptosomal-associated protein 25-A {ECO:0000250|UniProtKB:P36977} OS=Danio rerio (Zebrafish) PE=2 SV=1	--	--	PREDICTED: synaptosomal-associated protein 25-A-like isoform X1 [Larimichthys crocea]	cellular component: membrane (GO:0016020);; cellular component: cell junction (GO:0030054);; cellular component: synapse (GO:0045202);; cellular component: membrane part (GO:0044425);; cellular component: cell (GO:0005623);; cellular component: macromolecular complex (GO:0032991);; cellular component: cell part (GO:0044464);; biological process: single-organism process (GO:0044699);; biological p…
gene15690	102.429	1582	0	0	3.38725e-08	8.49817	up	--	--	--	--	--	--	--	--	PREDICTED: uncharacterized protein LOC104929949 [Larimichthys crocea]	--
gene24660	44.593	2604	0.0825886	3	2.84289e-08	8.49727	up	[R]	General function prediction only	--	K13207|0|xma:102231104|CUGBP Elav-like family member 3-like; K13207 CUG-BP- and ETR3-like factor (A)	--	CUGBP Elav-like family member 3 GN=celf3 OS=Danio rerio (Zebrafish) PE=2 SV=2	--	--	PREDICTED: CUGBP Elav-like family member 3 isoform X1 [Larimichthys crocea]	--
Larimichthys_crocea_newGene_890	0	0	37.315	66	0.00836722	-3.92558	down	--	--	--	--	--	--	R	General function prediction only	immunoglobulin light chain [Larimichthys crocea]	--
Larimichthys_crocea_newGene_913	0.309481	5	5.51015	176	0.00316583	-4.18266	down	--	--	--	--	--	--	--	--	PREDICTED: uncharacterized protein si:ch211-214p13.7 isoform X2 [Danio rerio]	--
Larimichthys_crocea_newGene_916	4.35195	172	96.3873	4414	0.00231885	-4.56312	down	--	--	Molecular Function: serine-type endopeptidase activity (GO:0004252);; Molecular Function: calcium ion binding (GO:0005509);; Cellular Component: extracellular region (GO:0005576);; Biological Process: proteolysis (GO:0006508);; Biological Process: complement activation (GO:0006956);; Cellular Component: membrane (GO:0016020);; Biological Process: antigen processing and presentation of endogenous …	K01330|0|mze:101486209|uncharacterized LOC101486209; K01330 complement component 1, r subcomponent [EC:3.4.21.41] (A)	Phagosome (ko04145)	Activated factor Xa heavy chain (Precursor) GN=F10 OS=Gallus gallus (Chicken) PE=1 SV=1	O	Posttranslational modification, protein turnover, chaperones	PREDICTED: complement C1r-A subcomponent-like [Larimichthys crocea]	molecular function: catalytic activity (GO:0003824);; molecular function: binding (GO:0005488);; biological process: biological regulation (GO:0065007);; biological process: response to stimulus (GO:0050896);; biological process: metabolic process (GO:0008152);; biological process: immune system process (GO:0002376);; biological process: single-organism process (GO:0044699);; cellular component: …
Larimichthys_crocea_newGene_917	3.86275	159	66.9918	3215	0.00502983	-4.21687	down	--	--	Molecular Function: peptidase activity (GO:0008233);;	K01330|0|mze:101486209|uncharacterized LOC101486209; K01330 complement component 1, r subcomponent [EC:3.4.21.41] (A)	Phagosome (ko04145)	Activated factor Xa heavy chain (Precursor) GN=F10 OS=Gallus gallus (Chicken) PE=1 SV=1	E	Amino acid transport and metabolism	PREDICTED: complement C1s subcomponent-like [Larimichthys crocea]	molecular function: catalytic activity (GO:0003824);; biological process: metabolic process (GO:0008152);;
Larimichthys_crocea_newGene_927	0.419509	5	27.2905	349	0.000308821	-5.15179	down	--	--	--	--	--	--	W	Extracellular structures	PREDICTED: olfactomedin-like [Maylandia zebra]	--
Larimichthys_crocea_newGene_3773	58.0986	1560	0	0	3.57743e-08	8.47802	up	--	--	--	--	--	--	--	--	PREDICTED: uncharacterized protein LOC104939175 isoform X1 [Larimichthys crocea]	--
gene23798	175.743	6601	0.375917	15	2.93015e-08	8.47668	up	[S]	Function unknown	Biological Process: cilium or flagellum-dependent cell motility (GO:0001539);; Biological Process: heart looping (GO:0001947);; Biological Process: cell migration involved in heart jogging (GO:0003305);; Biological Process: heart rudiment morphogenesis (GO:0003314);; Cellular Component: cilium (GO:0005929);; Biological Process: axoneme assembly (GO:0035083);; Molecular Function: dynein binding (G…	--	--	Dynein assembly factor 1, axonemal GN=dnaaf1 OS=Danio rerio (Zebrafish) PE=2 SV=2	--	--	PREDICTED: dynein assembly factor 1, axonemal [Larimichthys crocea]	molecular function: binding (GO:0005488);; cellular component: organelle (GO:0043226);; cellular component: cell part (GO:0044464);; cellular component: cell (GO:0005623);; biological process: single-organism process (GO:0044699);; biological process: cellular process (GO:0009987);; biological process: localization (GO:0051179);; biological process: multicellular organismal process (GO:0032501);;…
Larimichthys_crocea_newGene_951	0.653721	5	77.6082	723	2.32624e-05	-6.19271	down	--	--	Molecular Function: NAD+ ADP-ribosyltransferase activity (GO:0003950);; Cellular Component: cytoplasm (GO:0005737);; Biological Process: defense response to virus (GO:0051607);;	--	--	--	S	Function unknown	PREDICTED: uncharacterized protein LOC103366691 [Stegastes partitus]	cellular component: cell (GO:0005623);; cellular component: cell part (GO:0044464);; biological process: multi-organism process (GO:0051704);; biological process: metabolic process (GO:0008152);; biological process: immune system process (GO:0002376);; biological process: response to stimulus (GO:0050896);; molecular function: catalytic activity (GO:0003824);;
Larimichthys_crocea_newGene_973	0	0	20.7866	378	2.02432e-05	-6.36285	down	--	--	--	--	--	--	--	--	PREDICTED: uncharacterized protein LOC104926824 isoform X2 [Larimichthys crocea]	--
gene14015	52.3212	1894	0.0566424	1	3.29874e-08	8.47614	up	--	--	Molecular Function: structural molecule activity (GO:0005198);; Cellular Component: intermediate filament (GO:0005882);; Biological Process: fin regeneration (GO:0031101);; Biological Process: cell migration involved in gastrulation (GO:0042074);;	K07604|1.49683e-156|dre:792062|cyt1l; type I cytokeratin, enveloping layer, like; K07604 type I keratin, acidic (A)	--	Keratin, type I cytoskeletal 13 OS=Oncorhynchus mykiss (Rainbow trout) PE=2 SV=1	--	--	PREDICTED: keratin, type I cytoskeletal 13-like [Larimichthys crocea]	molecular function: structural molecule activity (GO:0005198);; cellular component: organelle part (GO:0044422);; cellular component: organelle (GO:0043226);; cellular component: cell (GO:0005623);; cellular component: macromolecular complex (GO:0032991);; cellular component: cell part (GO:0044464);; biological process: cellular process (GO:0009987);; biological process: single-organism process (…
gene10002	1.59963	26	27.5183	568	0.00345324	-4.15244	down	[IQR]	Lipid transport and metabolism;; Secondary metabolites biosynthesis, transport and catabolism;; General function prediction only	Molecular Function: oxidoreductase activity (GO:0016491);; Biological Process: oxidation-reduction process (GO:0055114);;	K00069|2.42195e-126|mze:101476467|15-hydroxyprostaglandin dehydrogenase [NAD(+)]-like; K00069 15-hydroxyprostaglandin dehydrogenase (NAD) [EC:1.1.1.141] (A)	--	Carbonyl reductase family member 4 GN=cbr4 OS=Xenopus tropicalis (Western clawed frog) PE=2 SV=1	--	--	PREDICTED: 15-hydroxyprostaglandin dehydrogenase [NAD(+)]-like isoform X2 [Larimichthys crocea]	biological process: metabolic process (GO:0008152);; biological process: single-organism process (GO:0044699);; molecular function: catalytic activity (GO:0003824);;
gene10003	0.913391	4	63.5753	387	0.0001475	-5.46153	down	[IQR]	Lipid transport and metabolism;; Secondary metabolites biosynthesis, transport and catabolism;; General function prediction only	Molecular Function: oxidoreductase activity (GO:0016491);; Biological Process: oxidation-reduction process (GO:0055114);;	K00069|9.10199e-51|tru:101079237|15-hydroxyprostaglandin dehydrogenase [NAD(+)]-like; K00069 15-hydroxyprostaglandin dehydrogenase (NAD) [EC:1.1.1.141] (A)	--	Dehydrogenase/reductase SDR family member 11 (Precursor) GN=DHRS11 OS=Gallus gallus (Chicken) PE=2 SV=1	--	--	PREDICTED: 15-hydroxyprostaglandin dehydrogenase [NAD(+)]-like isoform X1 [Larimichthys crocea]	biological process: metabolic process (GO:0008152);; biological process: single-organism process (GO:0044699);; molecular function: catalytic activity (GO:0003824);;
gene10005	6.20935e-09	0	1.13833	68	0.00760697	-3.96585	down	[IQR]	Lipid transport and metabolism;; Secondary metabolites biosynthesis, transport and catabolism;; General function prediction only	--	K00069|4.78787e-56|xma:102219275|15-hydroxyprostaglandin dehydrogenase [NAD(+)]-like; K00069 15-hydroxyprostaglandin dehydrogenase (NAD) [EC:1.1.1.141] (A)	--	--	--	--	PREDICTED: 15-hydroxyprostaglandin dehydrogenase [NAD(+)]-like [Stegastes partitus]	--
gene10009	0	0	2.76846	95	0.00254721	-4.42176	down	--	--	Molecular Function: signal transducer activity (GO:0004871);; Biological Process: signal transduction (GO:0007165);;	K08424|6.51199e-154|mze:101466040|glucose-dependent insulinotropic receptor-like; K08424 G protein-coupled receptor 119 (A)	--	Alpha-1A adrenergic receptor GN=adra1a OS=Oryzias latipes (Medaka fish) PE=3 SV=1	--	--	PREDICTED: glucose-dependent insulinotropic receptor [Larimichthys crocea]	molecular function: molecular transducer activity (GO:0060089);; biological process: response to stimulus (GO:0050896);; biological process: biological regulation (GO:0065007);; biological process: cellular process (GO:0009987);;
gene10824	262.344	13492	0.72272	36	3.5856e-08	8.45879	up	--	--	Cellular Component: collagen trimer (GO:0005581);;	--	--	Otolin-1-A (Precursor) GN=otol1a OS=Danio rerio (Zebrafish) PE=2 SV=1	--	--	PREDICTED: complement C1q tumor necrosis factor-related protein 2 [Larimichthys crocea]	cellular component: collagen trimer (GO:0005581);; cellular component: macromolecular complex (GO:0032991);;
gene13545	125.353	5500	0.260912	12	3.07134e-08	8.45264	up	--	--	--	--	--	--	--	--	PREDICTED: armadillo repeat-containing protein 3 [Larimichthys crocea]	--
gene13414	387.904	16297	0.868919	45	3.96876e-08	8.44267	up	--	--	Molecular Function: calcium ion binding (GO:0005509);;	--	--	EF-hand domain-containing family member C2 GN=efhc2 OS=Danio rerio (Zebrafish) PE=2 SV=2	--	--	PREDICTED: EF-hand domain-containing family member C2 isoform X1 [Larimichthys crocea]	molecular function: binding (GO:0005488);;
Larimichthys_crocea_newGene_827	144.263	1511	0.0830853	0	4.05158e-08	8.43211	up	--	--	--	--	--	Galactose-specific lectin nattectin (Precursor) OS=Thalassophryne nattereri (Niquim) PE=1 SV=1	S	Function unknown	PREDICTED: CD209 antigen-like [Stegastes partitus]	--
gene10073	0.209722	4	3.34821	113	0.00932752	-3.72646	down	[R]	General function prediction only	--	--	--	--	--	--	PREDICTED: GTPase IMAP family member 7-like [Larimichthys crocea]	--
gene10075	0.362973	6	10.0544	236	0.00165131	-4.45036	down	--	--	--	--	--	--	--	--	PREDICTED: GTPase IMAP family member 7-like [Larimichthys crocea]	--
gene10079	0.796358	16	12.2491	403	0.00267345	-4.23791	down	--	--	--	--	--	--	--	--	PREDICTED: T-lymphocyte surface antigen Ly-9-like [Larimichthys crocea]	--
gene10080	0.334329	4	13.1569	259	0.000599326	-4.89059	down	--	--	--	--	--	--	--	--	PREDICTED: uncharacterized protein LOC104935711 [Larimichthys crocea]	--
gene10089	0.205075	4	13.1686	390	0.000143533	-5.47254	down	--	--	--	--	--	--	--	--	PREDICTED: uncharacterized protein LOC104932308 [Larimichthys crocea]	--
gene10092	1.31292	109	27.5034	2383	0.00352309	-4.31259	down	--	--	Molecular Function: calcium-dependent cysteine-type endopeptidase activity (GO:0004198);; Molecular Function: calcium ion binding (GO:0005509);; Cellular Component: intracellular (GO:0005622);; Biological Process: proteolysis (GO:0006508);;	K01367|0|tru:101063922|calpain-1 catalytic subunit-like; K01367 calpain-1 [EC:3.4.22.52] (A)	Protein processing in endoplasmic reticulum (ko04141);; Apoptosis (ko04210)	Calpain-1 catalytic subunit OS=Gallus gallus (Chicken) PE=1 SV=2	--	--	PREDICTED: calpain-1 catalytic subunit-like [Larimichthys crocea]	molecular function: catalytic activity (GO:0003824);; molecular function: binding (GO:0005488);; biological process: metabolic process (GO:0008152);; cellular component: cell part (GO:0044464);; cellular component: cell (GO:0005623);;
gene24827	589.529	45504	1.19085	136	6.04193e-08	8.42155	up	--	--	--	K18763|0|xma:102227652|uncharacterized LOC102227652; K18763 la-related protein 4 (A)	--	--	--	--	PREDICTED: uncharacterized protein LOC104934168 [Larimichthys crocea]	--
gene10114	0.0245059	1	1.36156	83	0.00700132	-3.94042	down	--	--	Molecular Function: melanocortin receptor activity (GO:0004977);; Cellular Component: plasma membrane (GO:0005886);; Biological Process: G-protein coupled receptor signaling pathway (GO:0007186);; Cellular Component: integral component of membrane (GO:0016021);;	K04202|0|mze:101476237|melanocortin receptor 4-like; K04202 melanocortin 4 receptor (A)	Neuroactive ligand-receptor interaction (ko04080)	Melanocortin receptor 4 GN=mc4r OS=Danio rerio (Zebrafish) PE=1 SV=1	--	--	PREDICTED: melanocortin receptor 4-like [Larimichthys crocea]	molecular function: molecular transducer activity (GO:0060089);; molecular function: receptor activity (GO:0004872);; biological process: cellular process (GO:0009987);; biological process: single-organism process (GO:0044699);; biological process: response to stimulus (GO:0050896);; biological process: biological regulation (GO:0065007);; biological process: signaling (GO:0023052);; cellular com…
gene4748	31.9263	2776	0.0496914	4	3.49614e-08	8.41215	up	[R]	General function prediction only	--	K15271|0|mze:101466114|probable ATP-dependent DNA helicase HFM1-like; K15271 ATP-dependent DNA helicase HFM1/MER3 [EC:3.6.4.12] (A)	--	Probable ATP-dependent DNA helicase HFM1 GN=hfm1 OS=Xenopus tropicalis (Western clawed frog) PE=2 SV=1	--	--	PREDICTED: probable ATP-dependent DNA helicase HFM1 [Larimichthys crocea]	--
gene3096	410.389	3092	0.610387	5	3.46716e-08	8.40961	up	--	--	--	--	--	--	--	--	PREDICTED: spermatogenesis-associated serine-rich protein 1 isoform X1 [Larimichthys crocea]	--
gene10127	1.20256	91	26.8252	2201	0.00242074	-4.44759	down	--	--	--	--	--	Neoverrucotoxin subunit beta OS=Synanceia verrucosa (Reef stonefish) PE=1 SV=1	--	--	PREDICTED: protein NLRC3-like [Larimichthys crocea]	--
gene9820	127.988	3411	0.238236	6	3.44273e-08	8.40881	up	--	--	--	--	--	--	--	--	PREDICTED: uncharacterized protein LOC104923790 [Larimichthys crocea]	--
gene23774	64.1747	3061	0.10583	5	3.60611e-08	8.39509	up	--	--	--	K13054|0|xma:102236333|meiotic recombination protein REC8 homolog; K13054 meiotic recombination protein REC8, animal type (A)	Oocyte meiosis (ko04114)	--	--	--	PREDICTED: meiotic recombination protein REC8 homolog [Larimichthys crocea]	--
Larimichthys_crocea_newGene_1529	127.257	1459	0	0	4.64437e-08	8.38173	up	--	--	--	--	--	--	--	--	PREDICTED: uncharacterized protein LOC104939175 isoform X2 [Larimichthys crocea]	--
gene10159	0	0	2.94887	147	0.000576196	-5.02757	down	--	--	--	--	--	--	--	--	PREDICTED: GTPase IMAP family member 8-like [Larimichthys crocea]	--
gene11254	68.1031	2078	0.0975619	2	4.11078e-08	8.37448	up	--	--	--	--	--	Ubiquitin carboxyl-terminal hydrolase 37 GN=usp37 OS=Danio rerio (Zebrafish) PE=2 SV=1	--	--	PREDICTED: ubiquitin carboxyl-terminal hydrolase 37-like [Larimichthys crocea]	--
gene592	125.917	25914	0.371584	79	5.90741e-08	8.35907	up	--	--	Biological Process: cilium or flagellum-dependent cell motility (GO:0001539);; Molecular Function: microtubule motor activity (GO:0003777);; Molecular Function: ATP binding (GO:0005524);; Cellular Component: axonemal dynein complex (GO:0005858);; Biological Process: ATP catabolic process (GO:0006200);; Biological Process: microtubule-based movement (GO:0007018);; Molecular Function: ATPase activi…	K10408|0|mze:101467128|dynein heavy chain 6, axonemal-like; K10408 dynein heavy chain, axonemal (A)	--	--	--	--	PREDICTED: dynein heavy chain 6, axonemal [Larimichthys crocea]	molecular function: binding (GO:0005488);; molecular function: catalytic activity (GO:0003824);; biological process: locomotion (GO:0040011);; biological process: localization (GO:0051179);; biological process: metabolic process (GO:0008152);; biological process: cellular process (GO:0009987);; biological process: single-organism process (GO:0044699);; cellular component: cell part (GO:0044464);;…
gene7005	527.198	9129	1.25651	25	4.43747e-08	8.35067	up	--	--	Biological Process: cilium movement (GO:0003341);; Biological Process: axoneme assembly (GO:0035083);;	--	--	Radial spoke head protein 9 homolog GN=rsph9 OS=Danio rerio (Zebrafish) PE=2 SV=1	--	--	PREDICTED: radial spoke head protein 9 homolog [Larimichthys crocea]	biological process: single-organism process (GO:0044699);; biological process: cellular process (GO:0009987);;
gene10179	0.742481	30	29.0578	1149	0.000497513	-4.98451	down	--	--	Molecular Function: metallocarboxypeptidase activity (GO:0004181);; Cellular Component: extracellular space (GO:0005615);; Biological Process: proteolysis (GO:0006508);; Molecular Function: zinc ion binding (GO:0008270);; Biological Process: cellular response to estrogen stimulus (GO:0071391);;	K01292|0|mze:101471524|carboxypeptidase N catalytic chain-like; K01292 carboxypeptidase N catalytic subunit [EC:3.4.17.3] (A)	--	Carboxypeptidase E (Precursor) GN=cpe OS=Lophius americanus (American goosefish) PE=2 SV=1	--	--	PREDICTED: carboxypeptidase N catalytic chain [Larimichthys crocea]	cellular component: extracellular region (GO:0005576);; cellular component: extracellular region part (GO:0044421);; biological process: metabolic process (GO:0008152);; biological process: response to stimulus (GO:0050896);; biological process: cellular process (GO:0009987);; molecular function: catalytic activity (GO:0003824);; molecular function: binding (GO:0005488);;
gene10181	0	0	10.588	348	2.72697e-05	-6.24506	down	--	--	Molecular Function: peptidase activity (GO:0008233);;	K08648|0|tru:101069348|uncharacterized LOC101069348; K08648 hyaluronan binding protein 2 [EC:3.4.21.-] (A)	--	Urokinase-type plasminogen activator chain B (Precursor) GN=PLAU OS=Gallus gallus (Chicken) PE=2 SV=1	--	--	PREDICTED: hyaluronan-binding protein 2-like [Larimichthys crocea]	molecular function: catalytic activity (GO:0003824);; biological process: metabolic process (GO:0008152);;
gene10182	0.121919	3	116.83	3742	2.49555e-08	-8.90265	down	[O]	Posttranslational modification, protein turnover, chaperones	Molecular Function: peptidase activity (GO:0008233);;	K08648|0|tru:101069348|uncharacterized LOC101069348; K08648 hyaluronan binding protein 2 [EC:3.4.21.-] (A)	--	Urokinase-type plasminogen activator chain B (Precursor) GN=PLAU OS=Gallus gallus (Chicken) PE=2 SV=1	--	--	PREDICTED: hyaluronan-binding protein 2-like [Larimichthys crocea]	biological process: metabolic process (GO:0008152);; molecular function: catalytic activity (GO:0003824);;
gene13112	78.4278	1427	0	0	5.06377e-08	8.34984	up	[RTKL]	General function prediction only;; Signal transduction mechanisms;; Transcription;; Replication, recombination and repair	--	K04702|1.97743e-106|mze:101481717|serine/threonine-protein kinase pim-1-like; K04702 proto-oncogene serine/threonine-protein kinase Pim-1 [EC:2.7.11.1] (A)	Jak-STAT signaling pathway (ko04630)	Serine/threonine-protein kinase pim-3 GN=PIM3 OS=Coturnix coturnix japonica (Japanese quail) PE=2 SV=1	--	--	PREDICTED: serine/threonine-protein kinase pim-1-like [Larimichthys crocea]	--
gene10189	0.0561872	2	2.93937	124	0.00309212	-4.24841	down	--	--	Biological Process: regulation of heart rate (GO:0002027);; Molecular Function: beta1-adrenergic receptor activity (GO:0004940);; Cellular Component: plasma membrane (GO:0005886);; Biological Process: adenylate cyclase-activating G-protein coupled receptor signaling pathway (GO:0007189);; Cellular Component: integral component of membrane (GO:0016021);; Biological Process: positive regulation of …	K04141|0|mze:101474916|beta-1 adrenergic receptor-like; K04141 adrenergic receptor beta-1 (A)	Calcium signaling pathway (ko04020);; Neuroactive ligand-receptor interaction (ko04080);; Endocytosis (ko04144);; Adrenergic signaling in cardiomyocytes (ko04261);; Gap junction (ko04540)	Beta-1 adrenergic receptor GN=adrb1 OS=Xenopus laevis (African clawed frog) PE=2 SV=1	--	--	PREDICTED: beta-1 adrenergic receptor [Larimichthys crocea]	molecular function: molecular transducer activity (GO:0060089);; molecular function: receptor activity (GO:0004872);; biological process: cellular process (GO:0009987);; biological process: single-organism process (GO:0044699);; biological process: biological regulation (GO:0065007);; biological process: response to stimulus (GO:0050896);; biological process: signaling (GO:0023052);; cellular com…
gene6022	748.978	12461	2.3803	36	4.88889e-08	8.34415	up	--	--	--	--	--	--	--	--	PREDICTED: parkin coregulated gene protein [Larimichthys crocea]	--
gene14528	175.386	17968	0.521122	54	5.47172e-08	8.34312	up	[BK]	Chromatin structure and dynamics;; Transcription	--	K11757|0|mze:101480552|protein polybromo-1-like; K11757 protein polybromo-1 (A)	--	Protein polybromo-1 GN=PBRM1 OS=Gallus gallus (Chicken) PE=1 SV=1	--	--	PREDICTED: protein polybromo-1-like [Larimichthys crocea]	--
gene4517	99.0159	1420	0	0	5.16176e-08	8.34276	up	--	--	--	--	--	--	--	--	PREDICTED: SUN domain-containing protein 2-like isoform X2 [Pundamilia nyererei]	--
gene20133	75.5758	1720	0.0649216	1	4.80332e-08	8.33745	up	--	--	--	--	--	--	--	--	PREDICTED: myb-like protein X [Larimichthys crocea]	--
gene17135	41.5093	2020	0.0560628	2	4.59044e-08	8.33372	up	--	--	--	K18407|0|mze:101479623|tudor domain-containing protein 5-like; K18407 tudor domain-containing protein 5 (A)	--	Tudor domain-containing protein 5 GN=tdrd5 OS=Danio rerio (Zebrafish) PE=2 SV=1	--	--	PREDICTED: tudor domain-containing protein 5 [Larimichthys crocea]	--
gene21497	121.539	10368	0.305667	30	5.14913e-08	8.30937	up	--	--	--	--	--	--	--	--	PREDICTED: cilia- and flagella-associated protein 43 isoform X1 [Larimichthys crocea]	--
gene18571	236.316	3170	0.470795	6	4.58118e-08	8.30324	up	[O]	Posttranslational modification, protein turnover, chaperones	Biological Process: protein peptidyl-prolyl isomerization (GO:0000413);; Molecular Function: peptidyl-prolyl cis-trans isomerase activity (GO:0003755);; Biological Process: protein folding (GO:0006457);; Molecular Function: proline racemase activity (GO:0018112);;	K12739|1.10042e-180|mze:101484753|peptidyl-prolyl cis-trans isomerase-like 6-like; K12739 peptidyl-prolyl cis-trans isomerase-like 6 [EC:5.2.1.8] (A)	--	Peptidyl-prolyl cis-trans isomerase B (Precursor) GN=PPIB OS=Gallus gallus (Chicken) PE=2 SV=1	--	--	PREDICTED: peptidyl-prolyl cis-trans isomerase-like 6 [Larimichthys crocea]	molecular function: catalytic activity (GO:0003824);; biological process: cellular process (GO:0009987);; biological process: single-organism process (GO:0044699);; biological process: metabolic process (GO:0008152);;
gene10223	0.28705	10	5.40143	192	0.00921036	-3.68908	down	--	--	--	--	--	Proline-rich protein 5 GN=prr5 OS=Xenopus laevis (African clawed frog) PE=2 SV=1	--	--	PREDICTED: proline-rich protein 5-like [Larimichthys crocea]	--
gene7912	107.169	7925	0.454222	22	4.96601e-08	8.30063	up	[D]	Cell cycle control, cell division, chromosome partitioning	Molecular Function: ATP binding (GO:0005524);; Cellular Component: nucleus (GO:0005634);; Cellular Component: chromosome (GO:0005694);; Biological Process: DNA repair (GO:0006281);; Biological Process: DNA recombination (GO:0006310);; Biological Process: sister chromatid cohesion (GO:0007062);; Biological Process: chromosome condensation (GO:0030261);;	K06636|0|mze:101471615|structural maintenance of chromosomes protein 1B-like; K06636 structural maintenance of chromosome 1 (A)	Cell cycle (ko04110);; Oocyte meiosis (ko04114)	Structural maintenance of chromosomes protein 1A GN=smc1a OS=Xenopus laevis (African clawed frog) PE=1 SV=1	--	--	PREDICTED: structural maintenance of chromosomes protein 1B-like [Larimichthys crocea]	molecular function: binding (GO:0005488);; cellular component: cell (GO:0005623);; cellular component: cell part (GO:0044464);; cellular component: organelle (GO:0043226);; biological process: response to stimulus (GO:0050896);; biological process: metabolic process (GO:0008152);; biological process: cellular component organization or biogenesis (GO:0071840);; biological process: cellular process…
gene10231	0.106207	4	1.26555	115	0.00882864	-3.75078	down	--	--	--	--	--	--	--	--	PREDICTED: copine-8-like [Poecilia formosa]	--
gene24365	28.1551	1374	0.00903031	0	5.86865e-08	8.2954	up	[RTKL]	General function prediction only;; Signal transduction mechanisms;; Transcription;; Replication, recombination and repair	Biological Process: MAPK cascade (GO:0000165);; Molecular Function: MAP kinase activity (GO:0004707);; Molecular Function: ATP binding (GO:0005524);; Biological Process: protein phosphorylation (GO:0006468);; Biological Process: signal transduction by phosphorylation (GO:0023014);;	K04440|0|mze:101486303|mitogen-activated protein kinase 10-like; K04440 c-Jun N-terminal kinase [EC:2.7.11.24] (A)	MAPK signaling pathway (ko04010);; ErbB signaling pathway (ko04012);; FoxO signaling pathway (ko04068);; Protein processing in endoplasmic reticulum (ko04141);; Wnt signaling pathway (ko04310);; Focal adhesion (ko04510);; Toll-like receptor signaling pathway (ko04620);; NOD-like receptor signaling pathway (ko04621);; RIG-I-like receptor signaling pathway (ko04622);; Insulin signaling pathway (ko0…	Mitogen-activated protein kinase 8 GN=mapk8 OS=Xenopus laevis (African clawed frog) PE=2 SV=2	--	--	PREDICTED: mitogen-activated protein kinase 10 isoform X2 [Notothenia coriiceps]	biological process: single-organism process (GO:0044699);; biological process: cellular process (GO:0009987);; biological process: response to stimulus (GO:0050896);; biological process: biological regulation (GO:0065007);; biological process: metabolic process (GO:0008152);; biological process: signaling (GO:0023052);; molecular function: molecular transducer activity (GO:0060089);; molecular fu…
gene1024	0.0184634	1	3.6345	262	0.000140878	-5.54555	down	[E]	Amino acid transport and metabolism	Biological Process: ion transport (GO:0006811);; Molecular Function: cation:chloride symporter activity (GO:0015377);; Cellular Component: integral component of membrane (GO:0016021);; Cellular Component: apical plasma membrane (GO:0016324);; Biological Process: transmembrane transport (GO:0055085);;	K14425|0|mze:101473081|solute carrier family 12 member 1-like; K14425 solute carrier family 12 (sodium/potassium/chloride transporter), member 1 (A)	--	Solute carrier family 12 member 2 GN=SLC12A2 OS=Squalus acanthias (Spiny dogfish) PE=1 SV=1	--	--	PREDICTED: solute carrier family 12 member 1 isoform X1 [Larimichthys crocea]	molecular function: transporter activity (GO:0005215);; biological process: cellular process (GO:0009987);; biological process: single-organism process (GO:0044699);; biological process: localization (GO:0051179);; cellular component: membrane part (GO:0044425);; cellular component: cell part (GO:0044464);; cellular component: cell (GO:0005623);; cellular component: membrane (GO:0016020);;
Larimichthys_crocea_newGene_2909	64.1103	1370	0	0	5.93571e-08	8.29121	up	--	--	--	--	--	--	--	--	--	--
gene13117	443.288	18135	1.448	57	6.51556e-08	8.28449	up	--	--	--	--	--	Radial spoke head protein 6 homolog A GN=rsph6a OS=Xenopus tropicalis (Western clawed frog) PE=2 SV=1	--	--	PREDICTED: radial spoke head protein 6 homolog A-like [Larimichthys crocea]	--
gene12453	156.161	1951	0.196879	2	5.25638e-08	8.28369	up	--	--	--	--	--	--	--	--	PREDICTED: uncharacterized protein LOC102296749 [Haplochromis burtoni]	--
gene21678	61.9448	1655	0.0554676	1	5.58148e-08	8.28202	up	--	--	--	--	--	--	--	--	PREDICTED: E3 ubiquitin-protein ligase NEDD4-like [Larimichthys crocea]	--
Larimichthys_crocea_newGene_519	337.305	1359	0	0	6.12513e-08	8.27962	up	--	--	--	--	--	--	--	--	--	--
gene10262	0.546482	11	23.2368	469	0.000602332	-4.86033	down	--	--	--	--	--	MICOS complex subunit MIC27 (Precursor) GN=APOOL OS=Gallus gallus (Chicken) PE=2 SV=1	--	--	PREDICTED: apolipoprotein O-like [Larimichthys crocea]	--
gene10263	0	0	24.7026	301	4.59173e-05	-6.0387	down	[R]	General function prediction only	Biological Process: formation of translation preinitiation complex (GO:0001731);; Molecular Function: translation initiation factor activity (GO:0003743);; Cellular Component: eukaryotic translation initiation factor 3 complex (GO:0005852);; Biological Process: regulation of translational initiation (GO:0006446);; Cellular Component: eukaryotic 43S preinitiation complex (GO:0016282);; Cellular Co…	K03249|0|mze:101478227|eukaryotic translation initiation factor 3 subunit F-like; K03249 translation initiation factor 3 subunit F (A)	RNA transport (ko03013)	Eukaryotic translation initiation factor 3 subunit H {ECO:0000255|HAMAP-Rule:MF_03007} GN=eif3h OS=Xenopus laevis (African clawed frog) PE=2 SV=1	--	--	PREDICTED: eukaryotic translation initiation factor 3 subunit F [Larimichthys crocea]	cellular component: cell (GO:0005623);; cellular component: cell part (GO:0044464);; cellular component: macromolecular complex (GO:0032991);; biological process: cellular component organization or biogenesis (GO:0071840);; biological process: cellular process (GO:0009987);; biological process: biological regulation (GO:0065007);; biological process: metabolic process (GO:0008152);; molecular fun…
gene679	164.037	1937	0.172186	2	5.40599e-08	8.27333	up	--	--	--	--	--	--	--	--	PREDICTED: coiled-coil domain-containing protein C16orf93 homolog [Larimichthys crocea]	--
gene1029	0.165933	15	2.78896	301	0.00583409	-3.89502	down	--	--	--	K06842|0|mze:101470471|semaphorin-6D-like; K06842 semaphorin 6 (A)	--	Semaphorin-3D (Precursor) GN=SEMA3D OS=Gallus gallus (Chicken) PE=2 SV=1	--	--	PREDICTED: semaphorin-6D isoform X1 [Larimichthys crocea]	--
gene24239	82.7623	1351	0	0	6.26768e-08	8.27113	up	[RTKL]	General function prediction only;; Signal transduction mechanisms;; Transcription;; Replication, recombination and repair	--	--	--	Serine/threonine-protein kinase pim-2 GN=pim2 OS=Danio rerio (Zebrafish) PE=2 SV=2	--	--	PREDICTED: serine/threonine-protein kinase pim-2-like [Larimichthys crocea]	--
gene14084	38.9623	2211	0.0658189	3	5.38025e-08	8.26167	up	[R]	General function prediction only	--	--	--	Ankyrin repeat domain-containing protein 10 GN=ANKRD10 OS=Gallus gallus (Chicken) PE=2 SV=1	--	--	PREDICTED: Usher syndrome type-1G protein homolog [Larimichthys crocea]	--
gene103	0.236264	28	5.19909	731	0.00187302	-4.42185	down	--	--	--	K15690|0|mze:101467216|RING finger and CCCH-type zinc finger domain-containing protein 2-like; K15690 RING finger and CCCH-type zinc finger domain-containing protein (A)	--	Roquin-1 GN=rc3h1 OS=Xenopus laevis (African clawed frog) PE=2 SV=1	--	--	PREDICTED: roquin-2 [Larimichthys crocea]	--
gene13255	40.6262	1340	0	0	6.47055e-08	8.25937	up	--	--	--	--	--	--	--	--	PREDICTED: coiled-coil domain-containing protein 173-like [Maylandia zebra]	--
gene865	48.2566	1339	0	0	6.4894e-08	8.2583	up	[E]	Amino acid transport and metabolism	Molecular Function: transaminase activity (GO:0008483);; Biological Process: biosynthetic process (GO:0009058);; Biological Process: dicarboxylic acid metabolic process (GO:0043648);; Biological Process: alpha-amino acid metabolic process (GO:1901605);;	K14454|0|mze:101464376|aspartate aminotransferase, cytoplasmic-like; K14454 aspartate aminotransferase, cytoplasmic [EC:2.6.1.1] (A)	Alanine, aspartate and glutamate metabolism (ko00250);; Cysteine and methionine metabolism (ko00270);; Arginine and proline metabolism (ko00330);; Tyrosine metabolism (ko00350);; Phenylalanine metabolism (ko00360);; Phenylalanine, tyrosine and tryptophan biosynthesis (ko00400);; Carbon metabolism (ko01200);; 2-Oxocarboxylic acid metabolism (ko01210);; Biosynthesis of amino acids (ko01230)	Aspartate aminotransferase, cytoplasmic GN=GOT1 OS=Gallus gallus (Chicken) PE=1 SV=3	--	--	PREDICTED: aspartate aminotransferase, cytoplasmic-like [Larimichthys crocea]	molecular function: catalytic activity (GO:0003824);; biological process: cellular process (GO:0009987);; biological process: single-organism process (GO:0044699);; biological process: metabolic process (GO:0008152);;
gene10322	0	0	83.0135	962	6.74975e-07	-7.69982	down	--	--	Molecular Function: metallopeptidase activity (GO:0008237);; Molecular Function: metal ion binding (GO:0046872);;	--	--	High choriolytic enzyme 1 (Precursor) GN=hcea OS=Oryzias latipes (Medaka fish) PE=1 SV=1	--	--	PREDICTED: high choriolytic enzyme 1-like [Larimichthys crocea]	molecular function: catalytic activity (GO:0003824);; molecular function: binding (GO:0005488);; biological process: metabolic process (GO:0008152);;
gene10323	0.10108	1	33.9313	366	4.28404e-05	-6.02066	down	--	--	Molecular Function: metalloendopeptidase activity (GO:0004222);; Biological Process: proteolysis (GO:0006508);; Molecular Function: zinc ion binding (GO:0008270);;	--	--	High choriolytic enzyme 1 (Precursor) GN=hcea OS=Oryzias latipes (Medaka fish) PE=1 SV=1	--	--	PREDICTED: high choriolytic enzyme 1-like [Larimichthys crocea]	biological process: metabolic process (GO:0008152);; molecular function: catalytic activity (GO:0003824);; molecular function: binding (GO:0005488);;
gene10340	0.682095	32	13.0904	705	0.00320298	-4.20193	down	--	--	--	--	--	Rho GTPase-activating protein 29 GN=arhgap29 OS=Danio rerio (Zebrafish) PE=2 SV=1	--	--	PREDICTED: GEM-interacting protein isoform X1 [Larimichthys crocea]	--
gene10341	0	0	9.63888	97	0.00237592	-4.45043	down	--	--	--	--	--	Rho GTPase-activating protein 29 GN=arhgap29 OS=Danio rerio (Zebrafish) PE=2 SV=1	--	--	PREDICTED: GEM-interacting protein isoform X2 [Larimichthys crocea]	--
gene11700	94.4109	1915	0.12064	2	5.65206e-08	8.25688	up	--	--	--	--	--	PIH1 domain-containing protein 2 GN=pih1d2 OS=Danio rerio (Zebrafish) PE=2 SV=1	--	--	PREDICTED: PIH1 domain-containing protein 2 [Larimichthys crocea]	--
gene10348	0.865161	33	24.294	1350	0.00038799	-5.09556	down	--	--	Molecular Function: transmembrane signaling receptor activity (GO:0004888);; Biological Process: G-protein coupled receptor signaling pathway (GO:0007186);; Cellular Component: membrane (GO:0016020);;	K08446|0|tru:101078074|EGF-like module-containing mucin-like hormone receptor-like 1-like; K08446 CD97 antigen (A)	--	G-protein coupled receptor 126 (Precursor) GN=gpr126 OS=Danio rerio (Zebrafish) PE=2 SV=1	--	--	PREDICTED: CD97 antigen-like isoform X1 [Larimichthys crocea]	molecular function: molecular transducer activity (GO:0060089);; molecular function: receptor activity (GO:0004872);; biological process: cellular process (GO:0009987);; biological process: single-organism process (GO:0044699);; biological process: response to stimulus (GO:0050896);; biological process: biological regulation (GO:0065007);; biological process: signaling (GO:0023052);; cellular com…
gene10353	0.183802	2	5.63686	87	0.00968622	-3.75916	down	--	--	Molecular Function: receptor binding (GO:0005102);;	K05477|4.90405e-92|mze:101474602|tumor necrosis factor ligand superfamily member 14-like; K05477 tumor necrosis factor ligand superfamily member 14 (A)	Cytokine-cytokine receptor interaction (ko04060);; Herpes simplex infection (ko05168)	--	--	--	PREDICTED: tumor necrosis factor ligand superfamily member 14-like [Larimichthys crocea]	molecular function: binding (GO:0005488);;
gene14805	260.238	1336	0	0	6.54636e-08	8.25507	up	--	--	--	--	--	--	--	--	PREDICTED: sperm flagellar protein 2-like [Larimichthys crocea]	--
gene10375	0.19834	5	3.86927	130	0.00839547	-3.75867	down	--	--	Molecular Function: glucagon receptor activity (GO:0004967);; Cellular Component: plasma membrane (GO:0005886);; Biological Process: G-protein coupled receptor signaling pathway (GO:0007186);; Cellular Component: integral component of membrane (GO:0016021);; Molecular Function: gastric inhibitory peptide receptor activity (GO:0016519);; Biological Process: cellular response to glucagon stimulus (…	K04583|0|mze:101468223|glucagon receptor-like; K04583 glucagon receptor (A)	Neuroactive ligand-receptor interaction (ko04080)	Vasoactive intestinal polypeptide receptor (Precursor) GN=VIPR1 OS=Meleagris gallopavo (Common turkey) PE=2 SV=2	--	--	PREDICTED: glucagon receptor [Larimichthys crocea]	molecular function: molecular transducer activity (GO:0060089);; molecular function: receptor activity (GO:0004872);; biological process: response to stimulus (GO:0050896);; biological process: biological regulation (GO:0065007);; biological process: signaling (GO:0023052);; biological process: single-organism process (GO:0044699);; biological process: cellular process (GO:0009987);; cellular com…
gene10387	8.29427	79	343.105	3195	0.000404224	-5.17827	down	--	--	--	--	--	Lipopolysaccharide-induced tumor necrosis factor-alpha factor homolog GN=litaf OS=Danio rerio (Zebrafish) PE=2 SV=1	--	--	PREDICTED: cell death-inducing p53-target protein 1 homolog [Larimichthys crocea]	--
gene10396	2.00623	76	27.5249	1276	0.0077969	-3.9101	down	--	--	--	K05060|0|mze:101472663|interleukin-6 receptor subunit beta-like; K05060 interleukin 6 signal transducer (A)	Cytokine-cytokine receptor interaction (ko04060);; Jak-STAT signaling pathway (ko04630)	--	--	--	PREDICTED: interleukin-6 receptor subunit beta-like [Larimichthys crocea]	--
gene25883	45.8417	1336	0	0	6.54636e-08	8.25507	up	--	--	--	--	--	Coiled-coil domain-containing protein 65 GN=ccdc65 OS=Danio rerio (Zebrafish) PE=2 SV=2	--	--	PREDICTED: coiled-coil domain-containing protein 65-like [Larimichthys crocea]	--
gene10402	0	0	6.92197	249	9.03923e-05	-5.76966	down	--	--	Molecular Function: phospholipid binding (GO:0005543);; Molecular Function: ARF GTPase activator activity (GO:0008060);; Molecular Function: zinc ion binding (GO:0008270);; Biological Process: regulation of ARF GTPase activity (GO:0032312);; Biological Process: positive regulation of GTPase activity (GO:0043547);;	--	--	Stromal membrane-associated protein 2 GN=SMAP2 OS=Gallus gallus (Chicken) PE=2 SV=1	--	--	PREDICTED: arf-GAP with dual PH domain-containing protein 2-like [Larimichthys crocea]	biological process: biological regulation (GO:0065007);; molecular function: enzyme regulator activity (GO:0030234);; molecular function: binding (GO:0005488);;
gene7434	123.131	4188	0.348284	10	5.34926e-08	8.24446	up	--	--	Cellular Component: intracellular (GO:0005622);; Biological Process: signal transduction (GO:0007165);;	--	--	Rho GTPase-activating protein 19 GN=ARHGAP19 OS=Gallus gallus (Chicken) PE=2 SV=1	--	--	PREDICTED: rho GTPase-activating protein 19-like isoform X1 [Larimichthys crocea]	cellular component: cell (GO:0005623);; cellular component: cell part (GO:0044464);; biological process: cellular process (GO:0009987);; biological process: biological regulation (GO:0065007);; biological process: response to stimulus (GO:0050896);;
gene24959	103.844	2464	0.159661	4	5.56462e-08	8.24043	up	--	--	--	--	--	--	--	--	PREDICTED: uncharacterized protein LOC104927575 [Larimichthys crocea]	--
gene8691	356.459	6715	0.942274	19	5.81196e-08	8.23405	up	--	--	--	--	--	O(6)-methylguanine-induced apoptosis 2 GN=stpg1 OS=Danio rerio (Zebrafish) PE=2 SV=1	--	--	PREDICTED: O(6)-methylguanine-induced apoptosis 2 isoform X1 [Larimichthys crocea]	--
gene19231	166.721	3839	0.341724	9	5.68551e-08	8.22107	up	--	--	Biological Process: cellular protein modification process (GO:0006464);;	K16603|0|mze:101484252|probable tubulin polyglutamylase TTLL9-like; K16603 tubulin polyglutamylase TTLL9 [EC:6.-.-.-] (A)	--	Tubulin polyglutamylase ttll6 OS=Danio rerio (Zebrafish) PE=2 SV=1	--	--	PREDICTED: probable tubulin polyglutamylase TTLL9 [Larimichthys crocea]	biological process: metabolic process (GO:0008152);; biological process: cellular process (GO:0009987);;
gene4893	656.74	15373	1.78636	50	7.46172e-08	8.22006	up	--	--	Molecular Function: ubiquitin thiolesterase activity (GO:0004221);; Cellular Component: intracellular (GO:0005622);; Biological Process: ubiquitin-dependent protein catabolic process (GO:0006511);;	K05611|5.73087e-138|mze:101482896|ubiquitin carboxyl-terminal hydrolase isozyme L1-like; K05611 ubiquitin carboxyl-terminal hydrolase L1 [EC:3.4.19.12] (A)	--	Ubiquitin carboxyl-terminal hydrolase BAP1 GN=bap1 OS=Xenopus tropicalis (Western clawed frog) PE=2 SV=1	--	--	PREDICTED: ubiquitin carboxyl-terminal hydrolase isozyme L1 [Larimichthys crocea]	cellular component: cell part (GO:0044464);; cellular component: cell (GO:0005623);; biological process: cellular process (GO:0009987);; biological process: metabolic process (GO:0008152);; molecular function: catalytic activity (GO:0003824);;
gene17541	62.0282	1301	0	0	7.25964e-08	8.2169	up	--	--	--	--	--	--	--	--	PREDICTED: CDK5 regulatory subunit-associated protein 2-like [Larimichthys crocea]	--
gene4760	146.009	10217	0.436123	32	6.88385e-08	8.20725	up	--	--	Cellular Component: axoneme (GO:0035085);; Biological Process: cilium-dependent cell motility (GO:0060285);; Biological Process: epithelial cilium movement involved in determination of left/right asymmetry (GO:0060287);; Biological Process: axonemal dynein complex assembly (GO:0070286);;	--	--	Coiled-coil domain-containing protein 39 GN=ccdc39 OS=Xenopus tropicalis (Western clawed frog) PE=2 SV=1	--	--	PREDICTED: coiled-coil domain-containing protein 39 [Larimichthys crocea]	biological process: locomotion (GO:0040011);; biological process: localization (GO:0051179);; biological process: cellular component organization or biogenesis (GO:0071840);; biological process: single-organism process (GO:0044699);; biological process: cellular process (GO:0009987);;
gene10479	0.771606	32	10.9344	599	0.00545136	-3.96853	down	--	--	--	--	--	--	--	--	PREDICTED: brain protein I3 isoform X2 [Larimichthys crocea]	--
gene4462	214.954	7101	0.47577	21	6.51264e-08	8.19751	up	[R]	General function prediction only	--	--	--	Tetratricopeptide repeat protein 25 GN=ttc25 OS=Danio rerio (Zebrafish) PE=2 SV=1	--	--	PREDICTED: LOW QUALITY PROTEIN: tetratricopeptide repeat protein 25 [Larimichthys crocea]	--
gene20379	119.907	3218	0.271645	7	6.1022e-08	8.1954	up	--	--	--	--	--	--	--	--	PREDICTED: uncharacterized protein C2orf81 homolog [Larimichthys crocea]	--
gene26389	133.792	5426	0.433635	15	6.29211e-08	8.1941	up	--	--	--	--	--	NXPE family member 3 (Precursor) GN=nxpe3 OS=Danio rerio (Zebrafish) PE=2 SV=1	--	--	PREDICTED: NXPE family member 3 [Larimichthys crocea]	--
gene23150	237.774	10114	0.699566	32	7.16107e-08	8.19264	up	--	--	Molecular Function: calcium ion binding (GO:0005509);;	--	--	EF-hand domain-containing family member C2 GN=efhc2 OS=Danio rerio (Zebrafish) PE=2 SV=2	--	--	PREDICTED: EF-hand domain-containing family member B [Larimichthys crocea]	molecular function: binding (GO:0005488);;
gene7691	19.3295	1551	0.0169793	1	7.18728e-08	8.18864	up	--	--	Biological Process: axon guidance (GO:0007411);;	K06252|0|mze:101477231|tenascin-R-like; K06252 tenascin (A)	Focal adhesion (ko04510);; ECM-receptor interaction (ko04512)	Tenascin-R (Precursor) GN=TNR OS=Gallus gallus (Chicken) PE=1 SV=1	--	--	PREDICTED: tenascin-R [Larimichthys crocea]	biological process: locomotion (GO:0040011);; biological process: response to stimulus (GO:0050896);; biological process: developmental process (GO:0032502);; biological process: multicellular organismal process (GO:0032501);; biological process: cellular component organization or biogenesis (GO:0071840);; biological process: single-organism process (GO:0044699);; biological process: cellular pro…
gene13633	424.555	1260	0.387018	0	8.22396e-08	8.17086	up	--	--	--	--	--	--	--	--	PREDICTED: synaptonemal complex central element protein 3-like [Oreochromis niloticus]	--
gene12746	53.6316	1254	0	0	8.37827e-08	8.164	up	--	--	--	K08694|8.50157e-112|xma:102230369|speedy protein A-like; K08694 speedy (A)	Oocyte meiosis (ko04114);; Progesterone-mediated oocyte maturation (ko04914)	Speedy protein 1-B OS=Xenopus laevis (African clawed frog) PE=1 SV=1	--	--	PREDICTED: speedy protein A-like [Larimichthys crocea]	--
gene10544	0.167043	11	31.4608	2202	2.40769e-06	-7.0803	down	[RTKL]	General function prediction only;; Signal transduction mechanisms;; Transcription;; Replication, recombination and repair	--	K00907|0|mze:101471947|myosin light chain kinase family member 4-like; K00907 myosin-light-chain kinase [EC:2.7.11.18] (A)	Calcium signaling pathway (ko04020);; Vascular smooth muscle contraction (ko04270);; Focal adhesion (ko04510);; Regulation of actin cytoskeleton (ko04810)	Myosin light chain kinase 3 GN=mylk3 OS=Danio rerio (Zebrafish) PE=2 SV=1	--	--	PREDICTED: myosin light chain kinase 2, skeletal/cardiac muscle-like isoform X2 [Larimichthys crocea]	--
gene9732	541.864	2325	0.905533	4	6.97715e-08	8.15681	up	--	--	Molecular Function: calcium ion binding (GO:0005509);;	--	--	EF-hand calcium-binding domain-containing protein 1 GN=efcab1 OS=Xenopus laevis (African clawed frog) PE=2 SV=1	--	--	PREDICTED: EF-hand calcium-binding domain-containing protein 1 [Larimichthys crocea]	molecular function: binding (GO:0005488);;
gene14368	38.4864	1246	0	0	8.5897e-08	8.1548	up	[RTKL]	General function prediction only;; Signal transduction mechanisms;; Transcription;; Replication, recombination and repair	--	K08826|2.35016e-109|mze:101470637|homeodomain-interacting protein kinase 1-like; K08826 homeodomain interacting protein kinase [EC:2.7.11.1] (A)	--	Dual specificity tyrosine-phosphorylation-regulated kinase 1A OS=Xenopus tropicalis (Western clawed frog) PE=2 SV=1	--	--	PREDICTED: homeodomain-interacting protein kinase 1-like [Oreochromis niloticus]	--
Larimichthys_crocea_newGene_2300	20.3825	1243	0	0	8.67071e-08	8.15133	up	--	--	--	--	--	--	L	Replication, recombination and repair	PREDICTED: myosin heavy chain, muscle-like [Larimichthys crocea]	--
gene2273	298.787	3358	0.692667	8	7.11458e-08	8.13795	up	--	--	--	--	--	Tctex1 domain-containing protein 1-A GN=tctex1d1-a OS=Xenopus laevis (African clawed frog) PE=2 SV=1	--	--	PREDICTED: tctex1 domain-containing protein 1 [Larimichthys crocea]	--
gene11402	74.1389	1226	0	0	9.14834e-08	8.13153	up	--	--	--	K10408|2.01017e-123|mze:101465634|dynein heavy chain 2, axonemal-like; K10408 dynein heavy chain, axonemal (A)	--	--	--	--	PREDICTED: dynein heavy chain 2, axonemal-like, partial [Larimichthys crocea]	--
gene17532	285.518	3044	0.672798	7	7.57737e-08	8.11532	up	--	--	--	--	--	--	--	--	PREDICTED: sperm-associated antigen 8 isoform X1 [Larimichthys crocea]	--
gene10372	83.8104	2777	0.207104	6	7.67251e-08	8.11256	up	[Z]	Cytoskeleton	Molecular Function: GTPase activity (GO:0003924);; Molecular Function: structural constituent of cytoskeleton (GO:0005200);; Molecular Function: GTP binding (GO:0005525);; Cellular Component: cytoplasm (GO:0005737);; Cellular Component: microtubule (GO:0005874);; Biological Process: GTP catabolic process (GO:0006184);; Biological Process: microtubule-based process (GO:0007017);; Biological Proces…	K07375|0|xma:102229930|tubulin beta-4B chain-like; K07375 tubulin beta (A)	Phagosome (ko04145);; Gap junction (ko04540)	Tubulin beta-4 chain GN=tubb4 OS=Xenopus laevis (African clawed frog) PE=2 SV=1	--	--	PREDICTED: mediator of DNA damage checkpoint protein 1-like isoform X1 [Oreochromis niloticus]	molecular function: structural molecule activity (GO:0005198);; molecular function: catalytic activity (GO:0003824);; molecular function: binding (GO:0005488);; biological process: metabolic process (GO:0008152);; biological process: cellular component organization or biogenesis (GO:0071840);; biological process: cellular process (GO:0009987);; biological process: single-organism process (GO:0044…
gene10599	0.283111	9	8.71105	266	0.00255169	-4.25381	down	[R]	General function prediction only	Biological Process: negative regulation of transcription from RNA polymerase II promoter (GO:0000122);; Molecular Function: nucleic acid binding (GO:0003676);; Cellular Component: nucleus (GO:0005634);; Biological Process: pectoral fin development (GO:0033339);; Biological Process: pronephric glomerulus morphogenesis (GO:0035775);; Biological Process: pronephric proximal tubule development (GO:00…	K09215|9.46766e-172|ola:101161593|protein odd-skipped-related 1-like; K09215 odd-skipped (A)	--	Protein odd-skipped-related 1 {ECO:0000312|EMBL:AAH83241.1} OS=Danio rerio (Zebrafish) PE=2 SV=1	--	--	PREDICTED: protein odd-skipped-related 1 [Larimichthys crocea]	cellular component: cell part (GO:0044464);; cellular component: cell (GO:0005623);; cellular component: organelle (GO:0043226);; biological process: multicellular organismal process (GO:0032501);; biological process: biological regulation (GO:0065007);; biological process: developmental process (GO:0032502);; biological process: cellular process (GO:0009987);; biological process: single-organism…
gene1558	205.119	2515	0.254668	5	7.75432e-08	8.11209	up	--	--	--	--	--	Ciliogenesis-associated TTC17-interacting protein GN=catip OS=Xenopus laevis (African clawed frog) PE=2 SV=1	--	--	PREDICTED: RIIa domain-containing protein 1 [Larimichthys crocea]	--
gene10603	0.846401	17	24.9857	504	0.00149612	-4.48817	down	--	--	Molecular Function: phosphatidylinositol-3,4,5-trisphosphate binding (GO:0005547);; Cellular Component: plasma membrane (GO:0005886);; Molecular Function: phosphatidylinositol-3,4-bisphosphate binding (GO:0043325);;	K12229|1.64914e-166|mze:101469133|dual adapter for phosphotyrosine and 3-phosphotyrosine and 3-phosphoinositide-like; K12229 dual adapter for phosphotyrosine and 3-phosphotyrosine and 3-phosphoinositide (A)	--	Tyrosine-protein phosphatase non-receptor type 11 GN=PTPN11 OS=Gallus gallus (Chicken) PE=2 SV=1	--	--	PREDICTED: dual adapter for phosphotyrosine and 3-phosphotyrosine and 3-phosphoinositide [Larimichthys crocea]	molecular function: binding (GO:0005488);; cellular component: cell (GO:0005623);; cellular component: cell part (GO:0044464);; cellular component: membrane (GO:0016020);;
gene10618	0.32457	10	1023.1	33804	7.97669e-11	-11.1147	down	[O]	Posttranslational modification, protein turnover, chaperones	Molecular Function: serine-type endopeptidase inhibitor activity (GO:0004867);;	K09821|0|mze:101472432|angiotensinogen-like; K09821 angiotensinogen (A)	Renin-angiotensin system (ko04614)	Alpha-1-antitrypsin homolog (Precursor) OS=Cyprinus carpio (Common carp) PE=2 SV=1	--	--	PREDICTED: angiotensinogen [Larimichthys crocea]	biological process: biological regulation (GO:0065007);; molecular function: enzyme regulator activity (GO:0030234);;
gene16388	95.7824	4844	0.269575	14	7.9339e-08	8.1059	up	[R]	General function prediction only	--	--	--	Serine/threonine-protein phosphatase 6 regulatory ankyrin repeat subunit C GN=ankrd52 OS=Danio rerio (Zebrafish) PE=2 SV=1	--	--	PREDICTED: ankyrin repeat domain-containing protein 53 [Larimichthys crocea]	--
gene10630	0.526256	17	10.249	352	0.00489886	-3.97601	down	--	--	Molecular Function: sequence-specific DNA binding transcription factor activity (GO:0003700);; Cellular Component: nucleus (GO:0005634);; Biological Process: regulation of transcription, DNA-templated (GO:0006355);; Molecular Function: sequence-specific DNA binding (GO:0043565);;	K02678|0|mze:101467539|transforming protein p68/c-ets-1-like; K02678 c-ets proto-oncogene protein (A)	Dorso-ventral axis formation (ko04320)	Transforming protein p68/c-ets-1 GN=ETS1 OS=Gallus gallus (Chicken) PE=2 SV=1	--	--	PREDICTED: protein C-ets-1 isoform X1 [Stegastes partitus]	molecular function: binding (GO:0005488);; molecular function: nucleic acid binding transcription factor activity (GO:0001071);; biological process: biological regulation (GO:0065007);; cellular component: organelle (GO:0043226);; cellular component: cell part (GO:0044464);; cellular component: cell (GO:0005623);;
gene10631	2.34791	131	43.8236	3055	0.00296874	-4.41453	down	--	--	--	K09436|0|mze:101466681|Friend leukemia integration 1 transcription factor-like; K09436 friend leukemia integration 1 transcription factor (A)	--	Retroviral integration site protein Fli-1 homolog GN=fli1 OS=Xenopus laevis (African clawed frog) PE=2 SV=1	--	--	PREDICTED: Friend leukemia integration 1 transcription factor isoform X2 [Larimichthys crocea]	--
gene11076	92.3833	7958	0.643791	26	8.68762e-08	8.10487	up	--	--	Molecular Function: metal ion binding (GO:0046872);;	--	--	--	--	--	PREDICTED: uncharacterized protein C20orf26 homolog [Larimichthys crocea]	molecular function: binding (GO:0005488);;
gene10658	0.542408	11	553.466	10699	7.21319e-09	-9.35847	down	[G]	Carbohydrate transport and metabolism	Biological Process: glucose metabolic process (GO:0006006);; Molecular Function: oxidoreductase activity, acting on the aldehyde or oxo group of donors, NAD or NADP as acceptor (GO:0016620);; Molecular Function: NADP binding (GO:0050661);; Molecular Function: NAD binding (GO:0051287);; Biological Process: oxidation-reduction process (GO:0055114);;	K00134|0|ola:101172760|glyceraldehyde-3-phosphate dehydrogenase-like; K00134 glyceraldehyde 3-phosphate dehydrogenase [EC:1.2.1.12] (A)	Glycolysis / Gluconeogenesis (ko00010);; Carbon metabolism (ko01200);; Biosynthesis of amino acids (ko01230)	Glyceraldehyde-3-phosphate dehydrogenase {ECO:0000250|UniProtKB:P00355} OS=Danio rerio (Zebrafish) PE=2 SV=2	--	--	PREDICTED: glyceraldehyde-3-phosphate dehydrogenase isoform X1 [Larimichthys crocea]	biological process: single-organism process (GO:0044699);; biological process: metabolic process (GO:0008152);; molecular function: catalytic activity (GO:0003824);; molecular function: binding (GO:0005488);;
gene13700	11.1548	1202	0	0	9.8803e-08	8.10312	up	--	--	--	--	--	--	--	--	PREDICTED: protein MLP1-like [Larimichthys crocea]	--
gene10664	0.0320869	2	1.72615	140	0.00206589	-4.41752	down	--	--	--	--	--	--	--	--	PREDICTED: pleckstrin homology domain-containing family G member 6 [Cynoglossus semilaevis]	--
gene17564	65.4103	2746	0.148465	6	8.01533e-08	8.09639	up	--	--	--	--	--	--	--	--	PREDICTED: uncharacterized protein C17orf97 homolog [Larimichthys crocea]	--
gene10676	0.960741	15	27.138	564	0.000721093	-4.79068	down	--	--	--	K17293|1.74631e-89|xma:102222394|tetraspanin-3-like; K17293 tetraspanin-3 (A)	--	Tetraspanin-33 GN=tspan33 OS=Xenopus laevis (African clawed frog) PE=2 SV=1	--	--	PREDICTED: tetraspanin-3-like [Larimichthys crocea]	--
gene1068	0.805792	41	20.6276	1060	0.00182394	-4.46828	down	--	--	Molecular Function: GTPase activator activity (GO:0005096);; Molecular Function: phospholipid binding (GO:0005543);; Cellular Component: intracellular (GO:0005622);; Biological Process: signal transduction (GO:0007165);; Biological Process: positive regulation of GTPase activity (GO:0043547);;	--	--	SLIT-ROBO Rho GTPase-activating protein 2 GN=srgap2 OS=Danio rerio (Zebrafish) PE=2 SV=1	--	--	PREDICTED: rho GTPase-activating protein 25 [Larimichthys crocea]	cellular component: cell part (GO:0044464);; cellular component: cell (GO:0005623);; biological process: cellular process (GO:0009987);; biological process: biological regulation (GO:0065007);; biological process: response to stimulus (GO:0050896);; molecular function: binding (GO:0005488);; molecular function: enzyme regulator activity (GO:0030234);;
gene5152	48.0562	1450	0.0551157	1	9.34204e-08	8.09178	up	--	--	--	--	--	Coiled-coil domain-containing protein 65 GN=ccdc65 OS=Danio rerio (Zebrafish) PE=2 SV=2	--	--	PREDICTED: coiled-coil domain-containing protein 65-like [Larimichthys crocea]	--
gene10736	0	0	1.37223	76	0.00531426	-4.11656	down	--	--	--	--	--	--	--	--	PREDICTED: signal-transducing adaptor protein 1 [Larimichthys crocea]	--
gene10749	0.392357	20	9.0814	487	0.00265747	-4.24976	down	--	--	--	K10442|0|mze:101472898|kelch-like protein 4-like; K10442 kelch-like protein 1/4/5 (A)	--	Kelch-like protein 20 GN=klhl20 OS=Xenopus laevis (African clawed frog) PE=2 SV=1	--	--	PREDICTED: kelch-like protein 4 isoform X1 [Larimichthys crocea]	--
gene22102	356.279	6313	1.0786	20	8.75253e-08	8.0853	up	--	--	Molecular Function: carbohydrate binding (GO:0030246);;	--	--	Galectin-related protein B GN=lgalsl-b OS=Xenopus laevis (African clawed frog) PE=2 SV=1	--	--	PREDICTED: galectin-related protein B-like [Larimichthys crocea]	molecular function: binding (GO:0005488);;
gene832	165.655	29000	0.754426	109	1.40596e-07	8.0792	up	--	--	--	K10408|0|xma:102216740|dynein heavy chain 7, axonemal-like; K10408 dynein heavy chain, axonemal (A)	--	--	--	--	PREDICTED: dynein heavy chain 7, axonemal isoform X1 [Larimichthys crocea]	--
gene1078	0.214437	23	11.8908	942	0.000427586	-5.02758	down	[U]	Intracellular trafficking, secretion, and vesicular transport	--	K17848|0|mze:101466069|arf-GAP with GTPase, ANK repeat and PH domain-containing protein 2-like; K17848 Arf-GAP with GTPase, ANK repeat and PH domain-containing protein 2 (A)	FoxO signaling pathway (ko04068);; Endocytosis (ko04144)	Arf-GAP with GTPase, ANK repeat and PH domain-containing protein 1 GN=agap1 OS=Xenopus laevis (African clawed frog) PE=2 SV=1	--	--	PREDICTED: arf-GAP with GTPase, ANK repeat and PH domain-containing protein 2-like isoform X1 [Neolamprologus brichardi]	--
gene2901	51.7168	1180	0	0	1.06169e-07	8.07656	up	[RTKL]	General function prediction only;; Signal transduction mechanisms;; Transcription;; Replication, recombination and repair	--	K04702|9.31318e-75|mze:101481717|serine/threonine-protein kinase pim-1-like; K04702 proto-oncogene serine/threonine-protein kinase Pim-1 [EC:2.7.11.1] (A)	Jak-STAT signaling pathway (ko04630)	Serine/threonine-protein kinase pim-2 GN=pim2 OS=Danio rerio (Zebrafish) PE=2 SV=2	--	--	PREDICTED: uncharacterized protein LOC104934382 [Larimichthys crocea]	--
gene10798	0.34011	2	21.9531	160	0.00131779	-4.60436	down	--	--	--	K12671|2.40598e-32|mze:101478190|platelet basic protein-like; K12671 C-X-C motif chemokine 10 (A)	Cytokine-cytokine receptor interaction (ko04060);; Toll-like receptor signaling pathway (ko04620);; RIG-I-like receptor signaling pathway (ko04622);; Cytosolic DNA-sensing pathway (ko04623)	--	--	--	PREDICTED: C-X-C motif chemokine 10-like, partial [Larimichthys crocea]	--
gene1080	0.987247	47	88.6045	4147	2.43619e-05	-6.25246	down	--	--	Molecular Function: G-protein coupled receptor activity (GO:0004930);; Biological Process: G-protein coupled receptor signaling pathway (GO:0007186);; Cellular Component: integral component of membrane (GO:0016021);;	K04242|0|ola:101156170|G-protein coupled receptor 182-like; K04242 adrenomedullin receptor (A)	--	C-X-C chemokine receptor type 4-B GN=cxcr4-b OS=Xenopus laevis (African clawed frog) PE=2 SV=1	--	--	PREDICTED: G-protein coupled receptor 182 [Larimichthys crocea]	molecular function: molecular transducer activity (GO:0060089);; molecular function: receptor activity (GO:0004872);; biological process: single-organism process (GO:0044699);; biological process: cellular process (GO:0009987);; biological process: response to stimulus (GO:0050896);; biological process: biological regulation (GO:0065007);; biological process: signaling (GO:0023052);; cellular com…
gene10800	0	0	3.1984	150	0.00053724	-5.05583	down	[M]	Cell wall/membrane/envelope biogenesis	Molecular Function: glutamine-fructose-6-phosphate transaminase (isomerizing) activity (GO:0004360);; Biological Process: carbohydrate biosynthetic process (GO:0016051);; Molecular Function: carbohydrate binding (GO:0030246);;	K00820|0|mze:101477633|glutamine--fructose-6-phosphate aminotransferase [isomerizing] 2-like; K00820 glucosamine--fructose-6-phosphate aminotransferase (isomerizing) [EC:2.6.1.16] (A)	Alanine, aspartate and glutamate metabolism (ko00250);; Amino sugar and nucleotide sugar metabolism (ko00520)	Amidophosphoribosyltransferase (Precursor) GN=PPAT OS=Gallus gallus (Chicken) PE=2 SV=1	--	--	PREDICTED: glutamine--fructose-6-phosphate aminotransferase [isomerizing] 2 [Larimichthys crocea]	biological process: metabolic process (GO:0008152);; biological process: single-organism process (GO:0044699);; molecular function: catalytic activity (GO:0003824);; molecular function: binding (GO:0005488);;
Larimichthys_crocea_newGene_166	49.1745	1179	0.0447623	0	1.0652e-07	8.07534	up	--	--	--	--	--	--	--	--	--	--
gene9881	122.895	9316	0.603346	32	9.86291e-08	8.07413	up	[F]	Nucleotide transport and metabolism	--	--	--	--	--	--	PREDICTED: sperm flagellar protein 2 [Larimichthys crocea]	--
gene25139	519.158	27438	2.15207	104	1.4397e-07	8.06425	up	[I]	Lipid transport and metabolism	Molecular Function: carboxylic ester hydrolase activity (GO:0004091);; Biological Process: metabolic process (GO:0008152);; Cellular Component: integral component of membrane (GO:0016021);;	K14349|0|mze:101470312|neutral cholesterol ester hydrolase 1-like; K14349 neutral cholesterol ester hydrolase 1 [EC:3.1.1.-] (A)	--	--	--	--	PREDICTED: neutral cholesterol ester hydrolase 1-like [Larimichthys crocea]	cellular component: membrane (GO:0016020);; cellular component: membrane part (GO:0044425);; biological process: metabolic process (GO:0008152);;
gene19367	102.735	1672	0.155789	2	9.58801e-08	8.06159	up	--	--	--	K04490|8.82632e-22|xma:102218641|transcription factor 7-like 1-A-like; K04490 transcription factor 7-like 1 (A)	Wnt signaling pathway (ko04310);; Adherens junction (ko04520);; Melanogenesis (ko04916)	Transcription factor 7-like 1-A GN=tcf7l1a OS=Danio rerio (Zebrafish) PE=1 SV=1	--	--	PREDICTED: transcription factor 7-like 1-B-like isoform X1 [Oreochromis niloticus]	--
gene10832	0.676003	12	14.902	498	0.000610793	-4.85523	down	--	--	Biological Process: cation transport (GO:0006812);; Molecular Function: cation transmembrane transporter activity (GO:0008324);; Cellular Component: membrane (GO:0016020);; Biological Process: ion transmembrane transport (GO:0034220);;	--	--	--	--	--	PREDICTED: sideroflexin-1 [Larimichthys crocea]	molecular function: transporter activity (GO:0005215);; biological process: localization (GO:0051179);; biological process: cellular process (GO:0009987);; biological process: single-organism process (GO:0044699);; cellular component: membrane (GO:0016020);;
gene16234	95.3706	1167	0	0	1.10847e-07	8.06064	up	--	--	--	--	--	--	--	--	--	--
gene3775	464.959	19808	2.08642	74	1.29549e-07	8.06042	up	[R]	General function prediction only	--	--	--	WD repeat-containing protein 90 GN=wdr90 OS=Xenopus tropicalis (Western clawed frog) PE=2 SV=1	--	--	PREDICTED: cilia- and flagella-associated protein 52, partial [Larimichthys crocea]	--
gene10870	0.0528429	3	213.227	12405	2.97901e-10	-10.6304	down	[R]	General function prediction only	Molecular Function: serine-type endopeptidase inhibitor activity (GO:0004867);; Biological Process: negative regulation of endopeptidase activity (GO:0010951);; Biological Process: hyaluronan metabolic process (GO:0030212);;	--	--	--	--	--	PREDICTED: inter-alpha-trypsin inhibitor heavy chain H2 [Larimichthys crocea]	biological process: metabolic process (GO:0008152);; biological process: biological regulation (GO:0065007);; molecular function: enzyme regulator activity (GO:0030234);;
gene23438	1033.68	15504	1.99198	57	1.19994e-07	8.05841	up	--	--	Molecular Function: ubiquitin-protein transferase activity (GO:0004842);; Molecular Function: zinc ion binding (GO:0008270);; Biological Process: protein ubiquitination (GO:0016567);;	K11979|0|mze:101469326|putative E3 ubiquitin-protein ligase UBR7-like; K11979 E3 ubiquitin-protein ligase UBR7 [EC:6.3.2.19] (A)	--	--	--	--	PREDICTED: putative E3 ubiquitin-protein ligase UBR7 [Larimichthys crocea]	biological process: metabolic process (GO:0008152);; biological process: cellular process (GO:0009987);; molecular function: catalytic activity (GO:0003824);; molecular function: binding (GO:0005488);;
gene26134	34.2325	1164	0	0	1.11963e-07	8.05694	up	[RTKL]	General function prediction only;; Signal transduction mechanisms;; Transcription;; Replication, recombination and repair	--	K08826|3.95385e-65|mze:101474289|homeodomain-interacting protein kinase 1-like; K08826 homeodomain interacting protein kinase [EC:2.7.11.1] (A)	--	Dual specificity tyrosine-phosphorylation-regulated kinase 1A OS=Xenopus tropicalis (Western clawed frog) PE=2 SV=1	--	--	PREDICTED: homeodomain-interacting protein kinase 1-like [Larimichthys crocea]	--
Larimichthys_crocea_newGene_2025	60.4785	1160	0	0	1.13473e-07	8.05199	up	--	--	--	--	--	Galactose-specific lectin nattectin (Precursor) OS=Thalassophryne nattereri (Niquim) PE=1 SV=1	S	Function unknown	PREDICTED: CD209 antigen-like [Stegastes partitus]	--
gene10886	0.436057	26	11.8221	700	0.00172366	-4.45169	down	[RTKL]	General function prediction only;; Signal transduction mechanisms;; Transcription;; Replication, recombination and repair	Molecular Function: protein serine/threonine kinase activity (GO:0004674);; Molecular Function: small GTPase regulator activity (GO:0005083);; Molecular Function: ATP binding (GO:0005524);; Biological Process: protein phosphorylation (GO:0006468);;	K08833|0|mze:101468279|mitogen-activated protein kinase kinase kinase kinase 5-like; K08833 mitogen-activated protein kinase kinase kinase kinase 5 [EC:2.7.11.1] (A)	--	Serine/threonine-protein kinase 3/4 18kDa subunit GN=STK4 OS=Squalus acanthias (Spiny dogfish) PE=2 SV=1	--	--	PREDICTED: LOW QUALITY PROTEIN: mitogen-activated protein kinase kinase kinase kinase 5-like [Larimichthys crocea]	biological process: biological regulation (GO:0065007);; biological process: metabolic process (GO:0008152);; biological process: cellular process (GO:0009987);; molecular function: enzyme regulator activity (GO:0030234);; molecular function: binding (GO:0005488);; molecular function: catalytic activity (GO:0003824);;
gene22974	85.8519	1159	0.0558451	0	1.13855e-07	8.05075	up	--	--	--	--	--	Radial spoke head 1 homolog GN=rsph1 OS=Cyprinus carpio (Common carp) PE=1 SV=1	--	--	PREDICTED: MORN repeat-containing protein 2 [Larimichthys crocea]	--
gene10901	0.245349	6	101.427	2448	3.91727e-07	-7.7997	down	--	--	--	K00933|0|ola:101163677|creatine kinase M-type-like; K00933 creatine kinase [EC:2.7.3.2] (A)	Arginine and proline metabolism (ko00330)	Creatine kinase M-type GN=CKM OS=Gallus gallus (Chicken) PE=2 SV=1	--	--	PREDICTED: creatine kinase M-type-like [Larimichthys crocea]	--
gene10912	0.0585012	18	1.15482	476	0.00212694	-4.34056	down	--	--	--	--	--	--	--	--	PREDICTED: periaxin isoform X1 [Poecilia reticulata]	--
gene19414	146.731	4654	0.442799	14	9.27149e-08	8.04823	up	--	--	--	--	--	--	--	--	PREDICTED: protein MLP1-like [Larimichthys crocea]	--
gene10938	0.802813	31	14.3447	604	0.00481546	-4.02064	down	--	--	Cellular Component: plasma membrane (GO:0005886);; Biological Process: sodium ion transport (GO:0006814);; Biological Process: amino acid transport (GO:0006865);; Molecular Function: symporter activity (GO:0015293);; Cellular Component: integral component of membrane (GO:0016021);; Biological Process: transmembrane transport (GO:0055085);;	K14207|0|dre:566537|slc38a2, cb115, sb:cb115, si:ch211-132p20.4, wu:fj34c01; solute carrier family 38, member 2; K14207 solute carrier family 38 (sodium-coupled neutral amino acid transporter), member 2 (A)	--	Sodium-coupled neutral amino acid transporter 2 GN=slc38a2 OS=Danio rerio (Zebrafish) PE=3 SV=1	--	--	PREDICTED: sodium-coupled neutral amino acid transporter 2 [Larimichthys crocea]	biological process: single-organism process (GO:0044699);; biological process: cellular process (GO:0009987);; biological process: localization (GO:0051179);; cellular component: membrane part (GO:0044425);; cellular component: cell part (GO:0044464);; cellular component: cell (GO:0005623);; cellular component: membrane (GO:0016020);; molecular function: transporter activity (GO:0005215);;
gene10943	0.343722	27	5.41067	488	0.00632136	-3.88864	down	--	--	--	--	--	Stonustoxin subunit alpha OS=Synanceia horrida (Estuarine stonefish) PE=1 SV=3	--	--	PREDICTED: NACHT, LRR and PYD domains-containing protein 12-like [Larimichthys crocea]	--
gene15371	178.495	5902	0.436397	19	9.60792e-08	8.048	up	--	--	--	--	--	--	--	--	PREDICTED: growth arrest-specific protein 8-like [Larimichthys crocea]	--
gene26302	23.5965	1144	0.024498	0	1.19775e-07	8.03203	up	--	--	--	--	--	--	--	--	PREDICTED: meiosis 1 arrest protein [Larimichthys crocea]	--
gene10984	0.0635938	3	14.2802	712	1.08744e-05	-6.51639	down	--	--	--	--	--	--	--	--	PREDICTED: leiomodin-2-like [Larimichthys crocea]	--
Larimichthys_crocea_newGene_2284	373.855	1140	0	0	1.21419e-07	8.027	up	--	--	--	--	--	--	S	Function unknown	PREDICTED: transmembrane protein 240 [Geospiza fortis]	--
gene8444	177.769	7288	0.713856	25	1.06716e-07	8.02591	up	[F]	Nucleotide transport and metabolism	Biological Process: nucleobase-containing compound metabolic process (GO:0006139);; Biological Process: phosphorylation (GO:0016310);; Molecular Function: nucleotide kinase activity (GO:0019201);;	K00939|0|mze:101485946|adenylate kinase 7-like; K00939 adenylate kinase [EC:2.7.4.3] (A)	Purine metabolism (ko00230)	Adenylate kinase 8 GN=ak8 OS=Xenopus laevis (African clawed frog) PE=2 SV=1	--	--	PREDICTED: adenylate kinase 7 isoform X2 [Larimichthys crocea]	biological process: cellular process (GO:0009987);; biological process: metabolic process (GO:0008152);; molecular function: catalytic activity (GO:0003824);;
gene23853	64.6311	1139	0	0	1.21834e-07	8.02574	up	--	--	--	--	--	--	--	--	PREDICTED: cingulin-like protein 1 [Larimichthys crocea]	--
gene1101	0.229871	13	6.4585	352	0.00242725	-4.27473	down	--	--	--	--	--	Malcavernin GN=ccm2 OS=Danio rerio (Zebrafish) PE=1 SV=1	--	--	PREDICTED: cerebral cavernous malformations 2 protein-like [Larimichthys crocea]	--
gene19526	15.2442	1138	0.0156847	0	1.22251e-07	8.02447	up	--	--	--	K16582|0|mze:101477995|tubulin polyglutamylase ttll6-like; K16582 tubulin polyglutamylase TTLL6/13 [EC:6.-.-.-] (A)	--	Tubulin polyglutamylase ttll6 OS=Danio rerio (Zebrafish) PE=2 SV=1	--	--	PREDICTED: tubulin polyglutamylase TTLL6 [Larimichthys crocea]	--
gene10248	101.172	4822	0.246831	15	9.96302e-08	8.02398	up	--	--	--	--	--	--	--	--	PREDICTED: coiled-coil domain-containing protein 178 [Larimichthys crocea]	--
gene13722	310.558	7244	1.07999	25	1.09261e-07	8.01718	up	--	--	--	--	--	--	--	--	PREDICTED: uncharacterized protein LOC104935851 [Larimichthys crocea]	--
gene1117	90.2438	5027	0.271999	16	1.03503e-07	8.01238	up	[F]	Nucleotide transport and metabolism	--	--	--	Leucine-rich repeat-containing protein 23 GN=lrrc23 OS=Xenopus tropicalis (Western clawed frog) PE=2 SV=1	--	--	PREDICTED: leucine-rich repeat and guanylate kinase domain-containing protein [Larimichthys crocea]	--
gene11057	0.651355	30	11.8046	480	0.00908948	-3.73332	down	[GEPR]	Carbohydrate transport and metabolism;; Amino acid transport and metabolism;; Inorganic ion transport and metabolism;; General function prediction only	Molecular Function: ion transmembrane transporter activity (GO:0015075);; Cellular Component: integral component of membrane (GO:0016021);; Biological Process: ion transmembrane transport (GO:0034220);;	K08199|0|xma:102226508|solute carrier family 22 member 2-like; K08199 MFS transporter, OCT family, solute carrier family 22 (organic cation transporter), member 2 (A)	--	Solute carrier family 22 member 6-A GN=slc22a6-a OS=Xenopus laevis (African clawed frog) PE=2 SV=1	--	--	PREDICTED: solute carrier family 22 member 2-like [Larimichthys crocea]	cellular component: membrane (GO:0016020);; cellular component: membrane part (GO:0044425);; biological process: cellular process (GO:0009987);; biological process: single-organism process (GO:0044699);; biological process: localization (GO:0051179);; molecular function: transporter activity (GO:0005215);;
gene11058	0	0	31.292	781	1.44785e-06	-7.40071	down	[GEPR]	Carbohydrate transport and metabolism;; Amino acid transport and metabolism;; Inorganic ion transport and metabolism;; General function prediction only	Molecular Function: ion transmembrane transporter activity (GO:0015075);; Cellular Component: integral component of membrane (GO:0016021);; Biological Process: ion transmembrane transport (GO:0034220);;	K08199|0|xma:102220543|solute carrier family 22 member 2-like; K08199 MFS transporter, OCT family, solute carrier family 22 (organic cation transporter), member 2 (A)	--	Solute carrier family 22 member 6-A GN=slc22a6-a OS=Xenopus laevis (African clawed frog) PE=2 SV=1	--	--	PREDICTED: solute carrier family 22 member 2-like [Larimichthys crocea]	cellular component: membrane (GO:0016020);; cellular component: membrane part (GO:0044425);; biological process: cellular process (GO:0009987);; biological process: single-organism process (GO:0044699);; biological process: localization (GO:0051179);; molecular function: transporter activity (GO:0005215);;
gene11059	0.0427037	2	241.686	12755	1.64092e-10	-10.8804	down	--	--	Molecular Function: serine-type endopeptidase activity (GO:0004252);; Biological Process: proteolysis (GO:0006508);;	K01315|0|mze:101468078|plasminogen-like; K01315 plasminogen [EC:3.4.21.7] (A)	Neuroactive ligand-receptor interaction (ko04080)	Chymotrypsin B chain B (Precursor) OS=Gadus morhua (Atlantic cod) PE=1 SV=1	--	--	PREDICTED: plasminogen [Larimichthys crocea]	biological process: metabolic process (GO:0008152);; molecular function: catalytic activity (GO:0003824);;
gene21676	219.378	1844	0.362022	3	1.09087e-07	8.00038	up	[TZDR]	Signal transduction mechanisms;; Cytoskeleton;; Cell cycle control, cell division, chromosome partitioning;; General function prediction only	Molecular Function: ion binding (GO:0043167);; Molecular Function: organic cyclic compound binding (GO:0097159);; Molecular Function: heterocyclic compound binding (GO:1901363);;	K16465|6.64676e-56|bta:512850|CETN1; centrin, EF-hand protein, 1; K16465 centrin-1 (A)	--	Calmodulin, striated muscle GN=CCM1 OS=Gallus gallus (Chicken) PE=3 SV=2	--	--	PREDICTED: centrin-1-like [Larimichthys crocea]	molecular function: binding (GO:0005488);;
gene10191	19.2946	1118	0	0	1.30983e-07	7.99899	up	--	--	Biological Process: gamete generation (GO:0007276);; Biological Process: regulation of gene expression (GO:0010468);; Biological Process: cell differentiation (GO:0030154);; Cellular Component: P granule (GO:0043186);; Biological Process: cellular macromolecule metabolic process (GO:0044260);; Biological Process: cellular process involved in reproduction (GO:0048610);; Biological Process: nucleic…	K18405|0|mze:101484648|tudor domain-containing protein 1-like; K18405 tudor domain-containing protein 1/4/6/7 (A)	--	Tudor domain-containing protein 1 GN=tdrd1 OS=Oryzias latipes (Medaka fish) PE=2 SV=1	--	--	PREDICTED: tudor domain-containing protein 1 [Larimichthys crocea]	biological process: cellular process (GO:0009987);; biological process: reproductive process (GO:0022414);; biological process: single-organism process (GO:0044699);; biological process: multicellular organismal process (GO:0032501);; biological process: reproduction (GO:0000003);; biological process: metabolic process (GO:0008152);; biological process: developmental process (GO:0032502);; biolog…
gene1107	2.82356	112	40.8865	1841	0.00899658	-3.90346	down	--	--	--	--	--	--	--	--	PREDICTED: uncharacterized protein LOC104940234 [Larimichthys crocea]	--
gene25002	427.595	10717	2.33721	40	1.30217e-07	7.9913	up	--	--	--	--	--	--	--	--	PREDICTED: rhabdoid tumor deletion region protein 1-like isoform X1 [Oreochromis niloticus]	--
gene8834	53.1608	1109	0	0	1.35167e-07	7.98738	up	--	--	--	--	--	--	--	--	--	--
gene19538	168.84	3495	0.51189	10	1.082e-07	7.98379	up	--	--	--	--	--	--	--	--	PREDICTED: uncharacterized protein C7orf62 homolog [Larimichthys crocea]	--
gene16653	41.0517	2288	0.0832413	5	1.12061e-07	7.97587	up	--	--	--	K17492|0|mze:101481333|ubinuclein-1-like; K17492 ubinuclein (A)	--	--	--	--	PREDICTED: ubinuclein-1 [Larimichthys crocea]	--
gene3238	129.697	14098	0.683065	55	1.51167e-07	7.96888	up	--	--	--	--	--	--	--	--	PREDICTED: uncharacterized protein CXorf22 homolog [Stegastes partitus]	--
gene7230	63.3459	1093	0	0	1.43028e-07	7.96649	up	--	--	--	--	--	--	--	--	PREDICTED: uncharacterized protein LOC104929949 [Larimichthys crocea]	--
gene17133	93.2888	5561	0.315619	19	1.21123e-07	7.9622	up	--	--	--	--	--	--	--	--	PREDICTED: axonemal dynein light chain domain-containing protein 1 [Larimichthys crocea]	--
gene11135	2.25025	41	39.9352	833	0.0040628	-4.12232	down	[R]	General function prediction only	Molecular Function: oxidoreductase activity (GO:0016491);; Biological Process: oxidation-reduction process (GO:0055114);;	K00251|0|xma:102235761|3-oxo-5-beta-steroid 4-dehydrogenase-like; K00251 3-oxo-5-beta-steroid 4-dehydrogenase [EC:1.3.1.3] (A)	Primary bile acid biosynthesis (ko00120);; Steroid hormone biosynthesis (ko00140)	Rho crystallin OS=Rana temporaria (European common frog) PE=2 SV=3	--	--	PREDICTED: 3-oxo-5-beta-steroid 4-dehydrogenase-like [Larimichthys crocea]	biological process: single-organism process (GO:0044699);; biological process: metabolic process (GO:0008152);; molecular function: catalytic activity (GO:0003824);;
Larimichthys_crocea_newGene_3084	21.613	1086	0	0	1.46648e-07	7.95726	up	--	--	--	--	--	--	--	--	unnamed protein product, partial [Tetraodon nigroviridis]	--
gene7152	111.724	5744	0.401987	20	1.26417e-07	7.94913	up	--	--	--	--	--	--	--	--	PREDICTED: MYCBP-associated protein [Larimichthys crocea]	--
gene13149	22.6938	1546	0.0681747	2	1.30057e-07	7.94887	up	--	--	Molecular Function: follicle-stimulating hormone receptor activity (GO:0004963);; Cellular Component: integral component of membrane (GO:0016021);; Biological Process: follicle-stimulating hormone signaling pathway (GO:0042699);;	K04247|0|mze:101485007|follicle-stimulating hormone receptor-like; K04247 follicle stimulating hormone receptor (A)	Neuroactive ligand-receptor interaction (ko04080)	Follicle-stimulating hormone receptor (Precursor) GN=FSHR OS=Cairina moschata (Muscovy duck) PE=2 SV=1	--	--	PREDICTED: lutropin-choriogonadotropic hormone receptor-like [Larimichthys crocea]	cellular component: membrane (GO:0016020);; cellular component: membrane part (GO:0044425);; biological process: reproduction (GO:0000003);; biological process: multicellular organismal process (GO:0032501);; biological process: biological regulation (GO:0065007);; biological process: rhythmic process (GO:0048511);; biological process: single-organism process (GO:0044699);; biological process: si…
gene11151	0.218307	5	124.476	3460	7.66474e-08	-8.4441	down	[C]	Energy production and conversion	Molecular Function: oxidoreductase activity (GO:0016491);; Biological Process: oxidation-reduction process (GO:0055114);;	--	--	--	--	--	PREDICTED: uncharacterized protein LOC104921026 [Larimichthys crocea]	biological process: metabolic process (GO:0008152);; biological process: single-organism process (GO:0044699);; molecular function: catalytic activity (GO:0003824);;
gene3025	250.829	5971	0.936266	21	1.27891e-07	7.94763	up	--	--	--	--	--	Ciliogenesis-associated TTC17-interacting protein GN=catip OS=Danio rerio (Zebrafish) PE=1 SV=1	--	--	PREDICTED: ciliogenesis-associated TTC17-interacting protein [Larimichthys crocea]	--
gene11178	0.540876	13	55.7168	1326	2.37789e-05	-6.17428	down	--	--	--	--	--	--	--	--	PREDICTED: myozenin-2 [Larimichthys crocea]	--
gene11199	0.294118	5	15.9691	461	0.000116063	-5.54871	down	--	--	--	--	--	--	--	--	PREDICTED: uncharacterized protein LOC104936490 [Larimichthys crocea]	--
gene11203	0.188373	20	12.8536	1424	6.47618e-05	-5.78871	down	--	--	--	--	--	Rho GTPase-activating protein 32 GN=arhgap32 OS=Xenopus laevis (African clawed frog) PE=2 SV=1	--	--	PREDICTED: rho GTPase-activating protein 30 [Stegastes partitus]	--
gene11208	1.65754	30	60.6828	1764	0.000110424	-5.60096	down	--	--	--	K07983|8.68033e-29|xma:102232265|high affinity immunoglobulin epsilon receptor subunit gamma-like; K07983 Fc receptor, IgE, high affinity I, gamma polypeptide (A)	--	--	--	--	PREDICTED: high affinity immunoglobulin epsilon receptor subunit gamma-like [Larimichthys crocea]	--
gene11220	0.179562	3	25.9948	493	4.08653e-05	-5.99025	down	[R]	General function prediction only	Cellular Component: integral component of membrane (GO:0016021);;	K06890|1.06411e-126|mze:101468307|protein lifeguard 1-like; K06890 (A)	--	--	--	--	PREDICTED: protein lifeguard 1-like [Larimichthys crocea]	cellular component: membrane part (GO:0044425);; cellular component: membrane (GO:0016020);;
gene16569	99.0807	2937	0.255766	8	1.19842e-07	7.94496	up	[O]	Posttranslational modification, protein turnover, chaperones	Molecular Function: ATP binding (GO:0005524);; Cellular Component: cytoplasm (GO:0005737);; Cellular Component: microtubule (GO:0005874);; Molecular Function: microtubule binding (GO:0008017);; Molecular Function: microtubule-severing ATPase activity (GO:0008568);; Biological Process: microtubule severing (GO:0051013);;	--	--	Katanin p60 ATPase-containing subunit A-like 2 {ECO:0000255|HAMAP-Rule:MF_03025} GN=katnal2 OS=Xenopus tropicalis (Western clawed frog) PE=2 SV=1	--	--	PREDICTED: katanin p60 ATPase-containing subunit A-like 2 [Larimichthys crocea]	biological process: single-organism process (GO:0044699);; biological process: cellular process (GO:0009987);; biological process: metabolic process (GO:0008152);; cellular component: organelle part (GO:0044422);; cellular component: organelle (GO:0043226);; cellular component: cell part (GO:0044464);; cellular component: macromolecular complex (GO:0032991);; cellular component: cell (GO:0005623)…
gene17030	86.8565	5472	0.329777	19	1.2897e-07	7.93895	up	--	--	--	--	--	IQ motif-containing protein H GN=iqch OS=Danio rerio (Zebrafish) PE=3 SV=1	--	--	PREDICTED: IQ domain-containing protein H [Larimichthys crocea]	--
gene13984	95.3479	21389	0.343038	88	1.92636e-07	7.93483	up	--	--	--	K10408|0|mze:101468931|dynein heavy chain 10, axonemal-like; K10408 dynein heavy chain, axonemal (A)	--	--	--	--	PREDICTED: dynein heavy chain 10, axonemal [Stegastes partitus]	--
gene1125	0.682792	11	135.313	2306	2.03456e-06	-7.14674	down	--	--	Cellular Component: troponin complex (GO:0005861);;	K10371|1.1857e-112|ola:101167333|troponin I, slow skeletal muscle-like; K10371 troponin I, slow skeletal muscle (A)	--	Troponin I, cardiac muscle GN=tnni3 OS=Xenopus laevis (African clawed frog) PE=2 SV=2	--	--	PREDICTED: troponin I, slow skeletal muscle-like [Larimichthys crocea]	cellular component: cell part (GO:0044464);; cellular component: macromolecular complex (GO:0032991);; cellular component: cell (GO:0005623);; cellular component: organelle part (GO:0044422);; cellular component: organelle (GO:0043226);;
gene7436	23.2698	2678	0.053721	7	1.24754e-07	7.93079	up	--	--	Molecular Function: DNA binding (GO:0003677);;	--	--	Ligand-dependent nuclear receptor corepressor-like protein GN=LCORL OS=Gallus gallus (Chicken) PE=2 SV=2	--	--	PREDICTED: ligand-dependent corepressor [Larimichthys crocea]	molecular function: binding (GO:0005488);;
gene11255	0.00590928	1	1.85056	312	7.57817e-05	-5.79349	down	[Z]	Cytoskeleton	Molecular Function: nucleic acid binding (GO:0003676);; Molecular Function: motor activity (GO:0003774);; Molecular Function: ATP binding (GO:0005524);; Molecular Function: ATP-dependent helicase activity (GO:0008026);; Cellular Component: myosin complex (GO:0016459);; Molecular Function: actin filament binding (GO:0051015);;	K10352|0|ola:101154782|myosin-10-like; K10352 myosin heavy chain (A)	Tight junction (ko04530)	Myosin-11 GN=MYH11 OS=Gallus gallus (Chicken) PE=1 SV=4	--	--	PREDICTED: myosin-10-like isoform X2 [Oreochromis niloticus]	cellular component: organelle (GO:0043226);; cellular component: organelle part (GO:0044422);; cellular component: macromolecular complex (GO:0032991);; cellular component: cell part (GO:0044464);; cellular component: cell (GO:0005623);; biological process: metabolic process (GO:0008152);; biological process: cellular process (GO:0009987);; biological process: single-organism process (GO:0044699)…
gene11260	1.51392	23	117.998	1723	5.07119e-05	-5.89549	down	--	--	Molecular Function: calcium ion binding (GO:0005509);; Cellular Component: extracellular region (GO:0005576);; Biological Process: cell differentiation (GO:0030154);; Biological Process: negative regulation of bone mineralization (GO:0030502);; Cellular Component: extracellular matrix (GO:0031012);; Biological Process: cartilage development (GO:0051216);;	--	--	Matrix Gla protein (Precursor) GN=mgp OS=Argyrosomus regius (Meagre) PE=1 SV=1	--	--	PREDICTED: matrix Gla protein [Larimichthys crocea]	molecular function: binding (GO:0005488);; cellular component: extracellular matrix (GO:0031012);; cellular component: extracellular region (GO:0005576);; biological process: biological regulation (GO:0065007);; biological process: developmental process (GO:0032502);; biological process: multicellular organismal process (GO:0032501);; biological process: single-organism process (GO:0044699);; bio…
gene15456	120.677	3745	0.301248	12	1.37255e-07	7.89871	up	--	--	--	--	--	--	--	--	PREDICTED: UPF0193 protein EVG1 [Larimichthys crocea]	--
gene9356	93.2874	4399	0.459654	15	1.42408e-07	7.89165	up	--	--	Cellular Component: kinesin complex (GO:0005871);; Molecular Function: kinesin binding (GO:0019894);;	--	--	--	--	--	PREDICTED: kinesin-associated protein 3 [Larimichthys crocea]	molecular function: binding (GO:0005488);; cellular component: organelle (GO:0043226);; cellular component: organelle part (GO:0044422);; cellular component: macromolecular complex (GO:0032991);; cellular component: cell part (GO:0044464);; cellular component: cell (GO:0005623);;
gene1130	0.32164	30	5.83822	671	0.00308506	-4.21266	down	--	--	--	K04858|0|tru:101079089|voltage-dependent calcium channel subunit alpha-2/delta-1-like; K04858 voltage-dependent calcium channel alpha-2/delta-1 (A)	MAPK signaling pathway (ko04010);; Cardiac muscle contraction (ko04260);; Adrenergic signaling in cardiomyocytes (ko04261)	--	--	--	PREDICTED: voltage-dependent calcium channel subunit alpha-2/delta-1-like [Larimichthys crocea]	--
gene11309	0	0	20.2598	212	0.000159927	-5.54219	down	--	--	Cellular Component: membrane (GO:0016020);;	--	--	Transmembrane protein 150B (Precursor) GN=tmem150b OS=Danio rerio (Zebrafish) PE=2 SV=1	--	--	PREDICTED: transmembrane protein 150B [Larimichthys crocea]	cellular component: membrane (GO:0016020);;
gene1132	0.0234704	1	1.47083	88	0.00580208	-4.02046	down	--	--	--	K06840|0|mze:101485526|semaphorin-3aa-like; K06840 semaphorin 3 (A)	--	Semaphorin-3aa (Precursor) GN=sema3aa OS=Danio rerio (Zebrafish) PE=2 SV=1	--	--	PREDICTED: semaphorin-3A-like [Larimichthys crocea]	--
gene7403	20.0923	1036	0.0165017	0	1.76148e-07	7.88954	up	[R]	General function prediction only	--	--	--	WD repeat-containing protein 5 GN=wdr5 OS=Xenopus tropicalis (Western clawed frog) PE=2 SV=1	--	--	PREDICTED: WD repeat-containing protein on Y chromosome-like [Larimichthys crocea]	--
gene11338	0.0283699	1	2.93583	103	0.00347312	-4.23694	down	--	--	--	K16735|0|mze:101482358|cysteine and histidine-rich domain-containing protein 1-like; K16735 integrin beta-1-binding protein 2 (A)	--	Cysteine and histidine-rich domain-containing protein 1 GN=chordc1 OS=Xenopus laevis (African clawed frog) PE=2 SV=1	--	--	PREDICTED: cysteine and histidine-rich domain-containing protein 1-like, partial [Larimichthys crocea]	--
gene23618	75.1325	1035	0	0	1.7681e-07	7.88816	up	--	--	--	--	--	Ubiquitin carboxyl-terminal hydrolase 37 GN=usp37 OS=Danio rerio (Zebrafish) PE=2 SV=1	--	--	PREDICTED: ubiquitin hydrolase B-like [Larimichthys crocea]	--
gene11359	0.444245	16	95.9397	3453	1.3346e-06	-7.3223	down	--	--	--	--	--	PDZ and LIM domain protein 3 GN=pdlim3 OS=Xenopus laevis (African clawed frog) PE=2 SV=1	--	--	PREDICTED: LIM domain-binding protein 3-like isoform X2 [Larimichthys crocea]	--
gene11382	0	0	1.88094	95	0.00254721	-4.42176	down	--	--	Biological Process: cellular response to xenobiotic stimulus (GO:0071466);;	K14462|0|mze:101469343|apolipoprotein B-100-like; K14462 apolipoprotein B (A)	--	--	--	--	PREDICTED: apolipoprotein B-100-like [Larimichthys crocea]	biological process: cellular process (GO:0009987);; biological process: response to stimulus (GO:0050896);;
gene1139	0.0226401	1	2.27729	130	0.00159744	-4.55981	down	[P]	Inorganic ion transport and metabolism	Biological Process: single-organism transport (GO:0044765);;	K14445|0|mze:101473547|solute carrier family 13 member 5-like; K14445 solute carrier family 13 (sodium-dependent dicarboxylate transporter), member 2/3/5 (A)	--	--	--	--	PREDICTED: solute carrier family 13 member 5-like [Haplochromis burtoni]	biological process: single-organism process (GO:0044699);; biological process: localization (GO:0051179);;
gene1140	0	0	28.3716	1051	4.87937e-07	-7.82689	down	[O]	Posttranslational modification, protein turnover, chaperones	Molecular Function: serine-type endopeptidase inhibitor activity (GO:0004867);; Biological Process: regulation of metabolic process (GO:0019222);;	K03983|0|tru:101068194|alpha-2-antiplasmin-like; K03983 alpha-2-antiplasmin (A)	--	Alpha-1-antitrypsin homolog (Precursor) OS=Cyprinus carpio (Common carp) PE=2 SV=1	--	--	PREDICTED: alpha-2-antiplasmin-like [Larimichthys crocea]	biological process: biological regulation (GO:0065007);; molecular function: enzyme regulator activity (GO:0030234);;
Larimichthys_crocea_newGene_2507	106.871	2599	0.299481	7	1.40163e-07	7.88766	up	--	--	--	--	--	--	--	--	--	--
gene18259	21.8043	2150	0.059544	5	1.42741e-07	7.8863	up	--	--	--	--	--	--	--	--	PREDICTED: deleted in lung and esophageal cancer protein 1 [Larimichthys crocea]	--
gene26642	118.646	1032	0	0	1.78817e-07	7.88399	up	--	--	--	K10448|8.66884e-119|mze:101473362|kelch-like protein 10-like; K10448 kelch-like protein 10 (A)	--	Kelch-like protein 20 GN=klhl20 OS=Xenopus laevis (African clawed frog) PE=2 SV=1	--	--	PREDICTED: kelch-like protein 10-like [Maylandia zebra]	--
gene23965	99.7877	4347	0.376619	15	1.49148e-07	7.87452	up	--	--	--	K17580|0|mze:101463741|cancer susceptibility candidate protein 1 homolog; K17580 cancer susceptibility candidate protein 1 (A)	--	Protein CASC1 GN=casc1 OS=Danio rerio (Zebrafish) PE=2 SV=2	--	--	PREDICTED: protein CASC1 [Larimichthys crocea]	--
gene11414	0.82867	38	25.3877	1107	0.00122549	-4.62926	down	--	--	--	K07361|5.41247e-149|mze:101478233|lymphocyte cytosolic protein 2-like; K07361 lymphocyte cytosolic protein 2 (A)	--	B-cell linker protein GN=BLNK OS=Gallus gallus (Chicken) PE=1 SV=1	--	--	PREDICTED: lymphocyte cytosolic protein 2-like [Larimichthys crocea]	--
gene20067	493.74	2351	1.29375	6	1.4668e-07	7.87272	up	--	--	--	--	--	--	--	--	PREDICTED: uncharacterized protein C5orf49 homolog [Larimichthys crocea]	--
gene11418	0	0	13.6941	171	0.000340446	-5.23953	down	--	--	--	--	--	Heat shock protein beta-11 GN=hspb11 OS=Danio rerio (Zebrafish) PE=2 SV=2	--	--	PREDICTED: heat shock protein beta-11-like [Larimichthys crocea]	--
gene7344	72.1669	5886	0.264715	22	1.58128e-07	7.87178	up	[S]	Function unknown	--	--	--	Radial spoke head 1 homolog GN=rsph1 OS=Cyprinus carpio (Common carp) PE=1 SV=1	--	--	PREDICTED: ankyrin repeat and MYND domain-containing protein 1 isoform X1 [Larimichthys crocea]	--
gene11435	0.406274	4	11.1328	181	0.00202432	-4.38455	down	--	--	Biological Process: chemotaxis (GO:0006935);; Biological Process: inflammatory response (GO:0006954);; Biological Process: immune response (GO:0006955);; Biological Process: G-protein coupled receptor signaling pathway (GO:0007186);; Cellular Component: integral component of membrane (GO:0016021);; Molecular Function: C-C chemokine receptor activity (GO:0016493);; Molecular Function: C-X-C chemok…	K04182|4.61915e-159|xma:102233851|c-C chemokine receptor type 7-like; K04182 C-C chemokine receptor type 7 (A)	Cytokine-cytokine receptor interaction (ko04060)	C-X-C chemokine receptor type 4-B GN=cxcr4-b OS=Xenopus laevis (African clawed frog) PE=2 SV=1	--	--	PREDICTED: C-C chemokine receptor type 7 [Larimichthys crocea]	molecular function: receptor activity (GO:0004872);; molecular function: molecular transducer activity (GO:0060089);; biological process: response to stimulus (GO:0050896);; biological process: locomotion (GO:0040011);; biological process: biological regulation (GO:0065007);; biological process: immune system process (GO:0002376);; biological process: signaling (GO:0023052);; biological process: …
gene11438	1.36884	83	17.1247	1375	0.00825446	-3.89707	down	--	--	Biological Process: regulation of cell growth (GO:0001558);; Molecular Function: insulin-like growth factor binding (GO:0005520);; Cellular Component: extracellular region (GO:0005576);;	--	--	Insulin-like growth factor-binding protein 2 {ECO:0000250|UniProtKB:P18065} (Precursor) GN=igfbp2 OS=Xenopus laevis (African clawed frog) PE=2 SV=1	--	--	PREDICTED: insulin-like growth factor-binding protein 4 [Larimichthys crocea]	cellular component: extracellular region (GO:0005576);; biological process: biological regulation (GO:0065007);; molecular function: binding (GO:0005488);;
gene11450	0	0	41.5276	594	3.93136e-06	-7.00854	down	--	--	Molecular Function: phospholipase A2 activity (GO:0004623);; Molecular Function: calcium ion binding (GO:0005509);; Cellular Component: extracellular region (GO:0005576);; Biological Process: lipid catabolic process (GO:0016042);;	K01047|1.956e-120|tru:101076669|group XIIB secretory phospholipase A2-like protein-like; K01047 secretory phospholipase A2 [EC:3.1.1.4] (A)	Glycerophospholipid metabolism (ko00564);; Ether lipid metabolism (ko00565);; Arachidonic acid metabolism (ko00590);; Linoleic acid metabolism (ko00591);; alpha-Linolenic acid metabolism (ko00592);; Vascular smooth muscle contraction (ko04270)	--	--	--	PREDICTED: group XIIB secretory phospholipase A2-like protein [Larimichthys crocea]	cellular component: extracellular region (GO:0005576);; biological process: single-organism process (GO:0044699);; biological process: metabolic process (GO:0008152);; molecular function: catalytic activity (GO:0003824);; molecular function: binding (GO:0005488);;
gene11452	0	0	15.0096	672	2.50726e-06	-7.18524	down	--	--	--	--	--	Collagen alpha-1(XII) chain (Precursor) GN=COL12A1 OS=Gallus gallus (Chicken) PE=1 SV=3	--	--	PREDICTED: integrin alpha-L-like isoform X1 [Larimichthys crocea]	--
gene11453	1.89313	102	55.8635	5141	0.000194869	-5.51229	down	--	--	--	--	--	Integrin alpha-4 (Precursor) GN=itga4 OS=Xenopus laevis (African clawed frog) PE=2 SV=1	--	--	PREDICTED: integrin alpha-L-like [Larimichthys crocea]	--
gene11465	0.0562087	6	1.40343	233	0.00172377	-4.43226	down	--	--	--	K06793|0|mze:101475507|versican core protein-like; K06793 versican core protein (A)	Cell adhesion molecules (CAMs) (ko04514)	Versican core protein (Precursor) GN=VCAN OS=Gallus gallus (Chicken) PE=2 SV=1	--	--	PREDICTED: versican core protein [Larimichthys crocea]	--
gene11476	0.456746	5	677.236	9517	1.83198e-09	-9.90261	down	--	--	--	--	--	--	--	--	PREDICTED: uncharacterized protein LOC104929266 [Larimichthys crocea]	--
gene11478	0.109829	2	13.8975	298	0.000152613	-5.48261	down	--	--	Molecular Function: thrombin receptor activity (GO:0015057);; Cellular Component: membrane (GO:0016020);; Molecular Function: hydrolase activity (GO:0016787);; Biological Process: thrombin receptor signaling pathway (GO:0070493);; Biological Process: cardiovascular system development (GO:0072358);; Biological Process: negative regulation of hematopoietic progenitor cell differentiation (GO:190153…	K03914|0|mze:101478639|proteinase-activated receptor 1-like; K03914 coagulation factor II (thrombin) receptor (A)	Calcium signaling pathway (ko04020);; Neuroactive ligand-receptor interaction (ko04080);; Endocytosis (ko04144);; Regulation of actin cytoskeleton (ko04810)	Proteinase-activated receptor 1 (Precursor) GN=f2r OS=Xenopus laevis (African clawed frog) PE=1 SV=1	--	--	PREDICTED: proteinase-activated receptor 1 [Larimichthys crocea]	molecular function: molecular transducer activity (GO:0060089);; molecular function: receptor activity (GO:0004872);; molecular function: catalytic activity (GO:0003824);; biological process: single-organism process (GO:0044699);; biological process: multicellular organismal process (GO:0032501);; biological process: metabolic process (GO:0008152);; biological process: developmental process (GO:0…
gene11479	1.23637	132	20.5572	2402	0.00675064	-4.05758	down	[DT]	Cell cycle control, cell division, chromosome partitioning;; Signal transduction mechanisms	Molecular Function: sequence-specific DNA binding transcription factor activity (GO:0003700);; Molecular Function: Ras GTPase activator activity (GO:0005099);; Cellular Component: intracellular (GO:0005622);; Biological Process: regulation of transcription, DNA-templated (GO:0006355);; Biological Process: positive regulation of Ras GTPase activity (GO:0032320);; Molecular Function: sequence-speci…	K05767|0|mze:101479965|ras GTPase-activating-like protein IQGAP1-like; K05767 Ras GTPase-activating-like protein IQGAP2/3 (A)	Regulation of actin cytoskeleton (ko04810)	WW domain-binding protein 4 GN=WBP4 OS=Gallus gallus (Chicken) PE=2 SV=1	--	--	PREDICTED: ras GTPase-activating-like protein IQGAP2 [Stegastes partitus]	cellular component: cell (GO:0005623);; cellular component: cell part (GO:0044464);; biological process: biological regulation (GO:0065007);; molecular function: enzyme regulator activity (GO:0030234);; molecular function: nucleic acid binding transcription factor activity (GO:0001071);; molecular function: binding (GO:0005488);;
gene11480	0	0	4.95812	169	0.000354733	-5.223	down	--	--	Biological Process: single-organism process (GO:0044699);; Biological Process: response to stimulus (GO:0050896);; Biological Process: biological regulation (GO:0065007);;	K04235|0|mze:101479679|proteinase-activated receptor 3-like; K04235 coagulation factor II (thrombin) receptor-like 2 (A)	Neuroactive ligand-receptor interaction (ko04080)	Proteinase-activated receptor 1 (Precursor) GN=f2r OS=Xenopus laevis (African clawed frog) PE=1 SV=1	--	--	PREDICTED: proteinase-activated receptor 3 [Stegastes partitus]	biological process: response to stimulus (GO:0050896);; biological process: biological regulation (GO:0065007);; biological process: single-organism process (GO:0044699);;
gene8793	155.236	5213	0.624643	19	1.55739e-07	7.86905	up	--	--	--	--	--	Uncharacterized protein C9orf117 homolog GN=si:ch211-233f10.4 OS=Danio rerio (Zebrafish) PE=2 SV=1	--	--	PREDICTED: uncharacterized protein C9orf117 homolog isoform X1 [Larimichthys crocea]	--
Larimichthys_crocea_newGene_1223	20.4032	1457	0.0284394	2	1.63783e-07	7.86358	up	--	--	--	--	--	--	--	--	PREDICTED: uncharacterized protein C22orf31-like [Oreochromis niloticus]	--
gene11496	0	0	3.3605	134	0.000793182	-4.89827	down	[R]	General function prediction only	Molecular Function: GTP binding (GO:0005525);; Cellular Component: intracellular (GO:0005622);; Biological Process: small GTPase mediated signal transduction (GO:0007264);; Cellular Component: membrane (GO:0016020);;	K07873|9.37875e-124|xma:102219588|rho-related GTP-binding protein RhoH-like; K07873 Ras homolog gene family, member H (A)	--	Rho-related GTP-binding protein RhoC (Precursor) GN=RHOC OS=Gallus gallus (Chicken) PE=1 SV=1	--	--	PREDICTED: rho-related GTP-binding protein RhoH [Larimichthys crocea]	biological process: biological regulation (GO:0065007);; biological process: response to stimulus (GO:0050896);; biological process: signaling (GO:0023052);; biological process: cellular process (GO:0009987);; biological process: single-organism process (GO:0044699);; cellular component: cell part (GO:0044464);; cellular component: cell (GO:0005623);; cellular component: membrane (GO:0016020);; m…
gene27267	84.1149	2333	0.224566	6	1.5113e-07	7.86165	up	--	--	--	--	--	--	--	--	PREDICTED: IQ domain-containing protein G [Larimichthys crocea]	--
gene11512	2.29584	55	46.9423	1138	0.00382469	-4.18242	down	--	--	--	K03901|7.90513e-117|xma:102229814|tissue factor-like; K03901 coagulation factor III (tissue factor) (A)	--	--	--	--	PREDICTED: tissue factor [Larimichthys crocea]	--
gene25927	331.463	13921	1.35835	59	2.0877e-07	7.85702	up	--	--	--	--	--	--	--	--	PREDICTED: coiled-coil domain-containing protein 173 [Larimichthys crocea]	--
gene20830	337.652	5992	1.20243	23	1.7156e-07	7.84437	up	[O]	Posttranslational modification, protein turnover, chaperones	Biological Process: protein folding (GO:0006457);; Molecular Function: unfolded protein binding (GO:0051082);;	K09519|0|mze:101481539|dnaJ homolog subfamily B member 13-like; K09519 DnaJ homolog subfamily B member 13 (A)	--	DnaJ homolog subfamily B member 6-A GN=dnajb6-a OS=Xenopus laevis (African clawed frog) PE=2 SV=1	--	--	PREDICTED: dnaJ homolog subfamily B member 13 [Larimichthys crocea]	biological process: cellular process (GO:0009987);; biological process: metabolic process (GO:0008152);; molecular function: binding (GO:0005488);;
gene1154	0	0	4.45388	164	0.00039393	-5.18085	down	[O]	Posttranslational modification, protein turnover, chaperones	Molecular Function: serine-type endopeptidase inhibitor activity (GO:0004867);; Biological Process: regulation of metabolic process (GO:0019222);;	K03983|0|tru:101068194|alpha-2-antiplasmin-like; K03983 alpha-2-antiplasmin (A)	--	Alpha-1-antitrypsin homolog (Precursor) OS=Cyprinus carpio (Common carp) PE=2 SV=1	--	--	PREDICTED: alpha-2-antiplasmin-like [Larimichthys crocea]	biological process: biological regulation (GO:0065007);; molecular function: enzyme regulator activity (GO:0030234);;
gene17675	355.604	8127	1.36488	33	1.87637e-07	7.8384	up	--	--	--	K02736|6.00643e-07|fab:101818888|PSMB4; proteasome (prosome, macropain) subunit, beta type, 4; K02736 20S proteasome subunit beta 7 [EC:3.4.25.1] (A)	Proteasome (ko03050)	--	--	--	PREDICTED: gametogenetin [Larimichthys crocea]	--
gene18309	282.207	20078	1.8044	89	2.57865e-07	7.82811	up	--	--	Molecular Function: zinc ion binding (GO:0008270);;	K10692|0|mze:101482987|ligand of Numb protein X 2-like; K10692 ligand of Numb protein X 1/2 (A)	--	Disks large homolog 4 GN=dlg4 OS=Danio rerio (Zebrafish) PE=2 SV=1	--	--	PREDICTED: ligand of Numb protein X 2 [Stegastes partitus]	molecular function: binding (GO:0005488);;
gene11549	1.91029	144	34.0139	3032	0.00427944	-4.27137	down	--	--	--	K06560|0|tru:101074969|macrophage mannose receptor 1-like; K06560 mannose receptor, C type (A)	Phagosome (ko04145)	Galactose-specific lectin nattectin (Precursor) OS=Thalassophryne nattereri (Niquim) PE=1 SV=1	--	--	PREDICTED: macrophage mannose receptor 1-like [Larimichthys crocea]	--
gene11551	0.266191	19	9.58215	924	0.000256073	-5.22766	down	--	--	--	K06560|0|mze:101481500|macrophage mannose receptor 1-like; K06560 mannose receptor, C type (A)	Phagosome (ko04145)	Galactose-specific lectin nattectin (Precursor) OS=Thalassophryne nattereri (Niquim) PE=1 SV=1	--	--	PREDICTED: macrophage mannose receptor 1-like isoform X1 [Larimichthys crocea]	--
gene11569	11.266	102	649.928	7976	4.06069e-05	-6.14544	down	--	--	Cellular Component: intracellular (GO:0005622);;	K05765|3.64036e-60|xma:102227392|cofilin-2-like; K05765 cofilin (A)	Regulation of actin cytoskeleton (ko04810)	Cofilin-2 GN=cfl2 OS=Xenopus laevis (African clawed frog) PE=2 SV=1	--	--	PREDICTED: destrin [Larimichthys crocea]	cellular component: cell (GO:0005623);; cellular component: cell part (GO:0044464);;
gene23160	33.7611	2274	0.0970929	6	1.66955e-07	7.82477	up	[RTKL]	General function prediction only;; Signal transduction mechanisms;; Transcription;; Replication, recombination and repair	--	K08857|0|ola:101166661|serine/threonine-protein kinase Nek10-like; K08857 NIMA (never in mitosis gene a)-related kinase [EC:2.7.11.1] (A)	--	Serine/threonine-protein kinase Nek8 GN=nek8 OS=Danio rerio (Zebrafish) PE=2 SV=1	--	--	PREDICTED: serine/threonine-protein kinase Nek10-like isoform X2 [Pundamilia nyererei]	--
gene3893	13.3107	1628	0.0262717	3	1.7709e-07	7.8211	up	[E]	Amino acid transport and metabolism	Biological Process: ion transport (GO:0006811);; Molecular Function: potassium:chloride symporter activity (GO:0015379);; Cellular Component: integral component of membrane (GO:0016021);; Biological Process: transmembrane transport (GO:0055085);;	K14427|0|mze:101473208|solute carrier family 12 member 5-like; K14427 solute carrier family 12 (potassium/chloride transporter), member 4/5/6 (A)	--	Solute carrier family 12 member 2 GN=SLC12A2 OS=Squalus acanthias (Spiny dogfish) PE=1 SV=1	--	--	PREDICTED: solute carrier family 12 member 5-like isoform X1 [Stegastes partitus]	molecular function: transporter activity (GO:0005215);; biological process: localization (GO:0051179);; biological process: cellular process (GO:0009987);; biological process: single-organism process (GO:0044699);; cellular component: membrane (GO:0016020);; cellular component: membrane part (GO:0044425);;
gene11585	0.520377	19	8.86422	372	0.00554435	-3.92575	down	[H]	Coenzyme transport and metabolism	Biological Process: biosynthetic process (GO:0009058);; Molecular Function: transferase activity (GO:0016740);; Molecular Function: pyridoxal phosphate binding (GO:0030170);;	K00654|0|mze:101485928|serine palmitoyltransferase 3-like; K00654 serine palmitoyltransferase [EC:2.3.1.50] (A)	Sphingolipid metabolism (ko00600)	5-aminolevulinate synthase, erythroid-specific, mitochondrial (Precursor) GN=alas2 OS=Danio rerio (Zebrafish) PE=2 SV=1	--	--	PREDICTED: serine palmitoyltransferase 3 [Larimichthys crocea]	molecular function: binding (GO:0005488);; molecular function: catalytic activity (GO:0003824);; biological process: metabolic process (GO:0008152);;
gene23811	176.088	11604	0.537582	50	2.23001e-07	7.81441	up	[L]	Replication, recombination and repair	Molecular Function: nucleotide binding (GO:0000166);; Molecular Function: helicase activity (GO:0004386);; Molecular Function: nuclease activity (GO:0004518);; Biological Process: DNA metabolic process (GO:0006259);; Biological Process: single-organism cellular process (GO:0044763);;	--	--	ATP-dependent DNA helicase PIF1 {ECO:0000255|HAMAP-Rule:MF_03176} GN=pif1 OS=Xenopus laevis (African clawed frog) PE=2 SV=1	--	--	TPA: TPA_exp: replicase/helicase/endonuclease [Danio rerio]	molecular function: binding (GO:0005488);; molecular function: catalytic activity (GO:0003824);; biological process: metabolic process (GO:0008152);; biological process: cellular process (GO:0009987);; biological process: single-organism process (GO:0044699);;
gene1199	135.963	1610	0.13106	3	1.8491e-07	7.8051	up	--	--	Molecular Function: structural molecule activity (GO:0005198);; Cellular Component: cytoplasm (GO:0005737);; Cellular Component: plasma membrane (GO:0005886);; Cellular Component: adherens junction (GO:0005912);; Biological Process: axonogenesis (GO:0007409);; Cellular Component: actin cytoskeleton (GO:0015629);; Biological Process: single organismal cell-cell adhesion (GO:0016337);; Cellular Com…	K05691|0|mze:101471657|catenin alpha-2-like; K05691 catenin alpha (A)	Adherens junction (ko04520);; Tight junction (ko04530)	Catenin alpha-2 GN=CTNNA2 OS=Gallus gallus (Chicken) PE=1 SV=1	--	--	PREDICTED: catenin alpha-2 isoform X3 [Poecilia reticulata]	biological process: single-organism process (GO:0044699);; biological process: biological adhesion (GO:0022610);; biological process: cellular component organization or biogenesis (GO:0071840);; biological process: multicellular organismal process (GO:0032501);; biological process: developmental process (GO:0032502);; biological process: biological regulation (GO:0065007);; biological process: ce…
gene9828	8.81617	1813	0.0249933	4	1.83645e-07	7.79873	up	--	--	--	K04849|0|mze:101486272|voltage-dependent N-type calcium channel subunit alpha-1B-like; K04849 voltage-dependent calcium channel N type alpha-1B (A)	MAPK signaling pathway (ko04010);; Calcium signaling pathway (ko04020)	Probable voltage-dependent N-type calcium channel subunit alpha-1B OS=Diplobatis ommata (Ocellated electric ray) PE=2 SV=1	--	--	PREDICTED: voltage-dependent N-type calcium channel subunit alpha-1B-like [Maylandia zebra]	--
gene11614	0.0384342	2	4.17968	249	0.000286939	-5.2278	down	--	--	--	K10654|1.30885e-173|mze:101479021|tripartite motif-containing protein 55-like; K10654 tripartite motif-containing protein 55 (A)	--	Tripartite motif containing 13 GN=trim13 OS=Xenopus tropicalis (Western clawed frog) PE=3 SV=1	--	--	PREDICTED: tripartite motif-containing protein 54-like [Larimichthys crocea]	--
gene12659	23.2011	2232	0.0660438	6	1.79501e-07	7.79793	up	--	--	--	--	--	--	--	--	PREDICTED: deleted in lung and esophageal cancer protein 1 [Larimichthys crocea]	--
Larimichthys_crocea_newGene_3061	18.0241	969	0	0	2.28415e-07	7.79351	up	--	--	--	--	--	--	--	--	--	--
gene7584	27.929	1165	0.0295	1	2.18816e-07	7.77712	up	[R]	General function prediction only	Molecular Function: nucleotide binding (GO:0000166);; Molecular Function: RNA binding (GO:0003723);;	K13208|0|ola:101165347|ELAV-like protein 2-like; K13208 ELAV like protein 2/3/4 (A)	--	ELAV-like protein 2 OS=Xenopus laevis (African clawed frog) PE=1 SV=2	--	--	PREDICTED: ELAV-like protein 2 isoform X2 [Stegastes partitus]	molecular function: binding (GO:0005488);;
gene16004	119.535	4678	0.419471	18	1.99069e-07	7.7753	up	--	--	Cellular Component: cell projection (GO:0042995);; Cellular Component: intracellular organelle (GO:0043229);;	--	--	Dynein regulatory complex protein 1 GN=drc1 OS=Xenopus laevis (African clawed frog) PE=2 SV=1	--	--	PREDICTED: dynein regulatory complex protein 1 [Larimichthys crocea]	cellular component: cell part (GO:0044464);; cellular component: cell (GO:0005623);; cellular component: organelle (GO:0043226);;
gene6569	28.6964	2382	0.0884024	7	1.96708e-07	7.7621	up	[T]	Signal transduction mechanisms	Molecular Function: nucleotide binding (GO:0000166);; Molecular Function: guanylate cyclase activity (GO:0004383);; Biological Process: cGMP biosynthetic process (GO:0006182);; Molecular Function: heme binding (GO:0020037);; Biological Process: intracellular signal transduction (GO:0035556);;	K12318|0|mze:101471149|guanylate cyclase soluble subunit alpha-2-like; K12318 guanylate cyclase soluble subunit alpha [EC:4.6.1.2] (A)	Purine metabolism (ko00230);; Vascular smooth muscle contraction (ko04270);; Gap junction (ko04540)	Atrial natriuretic peptide receptor 2 (Precursor) GN=npr2 OS=Anguilla japonica (Japanese eel) PE=2 SV=1	--	--	PREDICTED: guanylate cyclase soluble subunit alpha-2 [Larimichthys crocea]	biological process: response to stimulus (GO:0050896);; biological process: biological regulation (GO:0065007);; biological process: metabolic process (GO:0008152);; biological process: signaling (GO:0023052);; biological process: single-organism process (GO:0044699);; biological process: cellular process (GO:0009987);; molecular function: catalytic activity (GO:0003824);; molecular function: bin…
gene8015	44.6911	1560	0.101952	3	2.09026e-07	7.75971	up	--	--	Molecular Function: DNA binding (GO:0003677);;	--	--	--	--	--	PREDICTED: homeobox and leucine zipper protein Homez-like [Larimichthys crocea]	molecular function: binding (GO:0005488);;
Larimichthys_crocea_newGene_3192	91.0095	1353	0.132699	2	2.18403e-07	7.75707	up	--	--	--	--	--	--	--	--	--	--
gene1167	0.0851614	1	84.557	993	1.14737e-06	-7.44914	down	--	--	Molecular Function: serine-type peptidase activity (GO:0008236);;	K01345|9.48618e-123|xma:102216966|chymotrypsin-like elastase family member 3B-like; K01345 pancreatic endopeptidase E [EC:3.4.21.70] (A)	--	Elastase-1 OS=Salmo salar (Atlantic salmon) PE=1 SV=1	--	--	PREDICTED: LOW QUALITY PROTEIN: proproteinase E-like [Notothenia coriiceps]	biological process: metabolic process (GO:0008152);; molecular function: catalytic activity (GO:0003824);;
gene11675	0.170866	11	10.1706	863	7.08838e-05	-5.73363	down	--	--	Molecular Function: DNA binding (GO:0003677);; Molecular Function: sequence-specific DNA binding transcription factor activity (GO:0003700);; Molecular Function: ATP binding (GO:0005524);; Cellular Component: nucleus (GO:0005634);; Biological Process: regulation of transcription, DNA-templated (GO:0006355);; Biological Process: hemopoiesis (GO:0030097);; Biological Process: cartilage development …	K09279|0|tru:100049632|frrunx3, runx3; frRunx3/p45; K09279 runt-related transcription factor 3 (A)	--	Runt-related transcription factor 1 {ECO:0000250|UniProtKB:Q01196} OS=Xenopus laevis (African clawed frog) PE=2 SV=2	--	--	PREDICTED: runt-related transcription factor 3 [Larimichthys crocea]	cellular component: organelle (GO:0043226);; cellular component: cell part (GO:0044464);; cellular component: cell (GO:0005623);; biological process: biological regulation (GO:0065007);; biological process: developmental process (GO:0032502);; biological process: multicellular organismal process (GO:0032501);; biological process: immune system process (GO:0002376);; biological process: single-org…
gene26657	182.394	8073	0.731452	35	2.38792e-07	7.75411	up	--	--	--	--	--	--	--	--	PREDICTED: coiled-coil domain-containing protein 37 [Larimichthys crocea]	--
gene15162	127.205	2766	0.379754	9	2.03586e-07	7.74878	up	--	--	--	--	--	--	--	--	PREDICTED: uncharacterized protein C1orf228 homolog [Larimichthys crocea]	--
gene8642	102.652	1954	0.212498	5	2.0697e-07	7.74869	up	--	--	--	--	--	--	--	--	PREDICTED: sterile alpha motif domain-containing protein 15 [Stegastes partitus]	--
gene24528	576.123	5192	2.36599	21	2.20243e-07	7.74611	up	[TZDR]	Signal transduction mechanisms;; Cytoskeleton;; Cell cycle control, cell division, chromosome partitioning;; General function prediction only	Molecular Function: calcium ion binding (GO:0005509);;	--	--	Calmodulin GN=calm OS=Electrophorus electricus (Electric eel) PE=2 SV=2	--	--	PREDICTED: EF-hand calcium-binding domain-containing protein 2 [Larimichthys crocea]	molecular function: binding (GO:0005488);;
gene11706	4.94176	36	141.814	1186	0.000809861	-4.79803	down	--	--	Molecular Function: actin binding (GO:0003779);; Cellular Component: intracellular (GO:0005622);;	--	--	--	--	--	PREDICTED: glia maturation factor gamma [Larimichthys crocea]	cellular component: cell part (GO:0044464);; cellular component: cell (GO:0005623);; molecular function: binding (GO:0005488);;
gene26078	54.6372	935	0.0480642	0	2.62411e-07	7.74221	up	[RTKL]	General function prediction only;; Signal transduction mechanisms;; Transcription;; Replication, recombination and repair	--	K08826|6.62604e-96|ola:101159457|homeodomain-interacting protein kinase 1-like; K08826 homeodomain interacting protein kinase [EC:2.7.11.1] (A)	--	Dual specificity tyrosine-phosphorylation-regulated kinase 1A OS=Xenopus laevis (African clawed frog) PE=2 SV=1	--	--	PREDICTED: homeodomain-interacting protein kinase 2-like [Larimichthys crocea]	--
gene19157	55.0565	8391	0.237869	37	2.5223e-07	7.73883	up	--	--	--	--	--	--	--	--	PREDICTED: protein CFAP46 [Larimichthys crocea]	--
gene11736	0.58305	15	26.112	855	0.000169401	-5.38689	down	[S]	Function unknown	--	K10168|0|tru:101062562|toll-like receptor 5-like; K10168 toll-like receptor 5 (A)	Toll-like receptor signaling pathway (ko04620);; Salmonella infection (ko05132)	Leucine-rich repeat-containing G-protein coupled receptor 4 (Precursor) GN=lgr4 OS=Danio rerio (Zebrafish) PE=2 SV=1	--	--	PREDICTED: toll-like receptor 5 [Larimichthys crocea]	--
gene18496	119.472	9566	0.606477	43	2.65883e-07	7.73364	up	--	--	Biological Process: cilium or flagellum-dependent cell motility (GO:0001539);; Biological Process: heart looping (GO:0001947);; Biological Process: heart jogging (GO:0003146);; Biological Process: axoneme assembly (GO:0035083);; Cellular Component: cell projection (GO:0042995);; Cellular Component: intracellular part (GO:0044424);; Biological Process: pronephros development (GO:0048793);; Biologi…	--	--	Coiled-coil domain-containing protein 40 GN=ccdc40 OS=Danio rerio (Zebrafish) PE=2 SV=2	--	--	PREDICTED: coiled-coil domain-containing protein 40 [Larimichthys crocea]	cellular component: cell part (GO:0044464);; cellular component: cell (GO:0005623);; biological process: cellular process (GO:0009987);; biological process: single-organism process (GO:0044699);; biological process: locomotion (GO:0040011);; biological process: developmental process (GO:0032502);; biological process: localization (GO:0051179);; biological process: multicellular organismal process…
gene24518	12.0572	928	0	0	2.70182e-07	7.73142	up	--	--	Cellular Component: nucleus (GO:0005634);;	--	--	C-reactive protein (Precursor) GN=crp OS=Xenopus laevis (African clawed frog) PE=1 SV=1	--	--	PREDICTED: neuronal pentraxin receptor [Larimichthys crocea]	cellular component: cell part (GO:0044464);; cellular component: cell (GO:0005623);; cellular component: organelle (GO:0043226);;
gene18015	84.304	6339	0.392942	27	2.40261e-07	7.7306	up	--	--	--	--	--	--	--	--	PREDICTED: tetratricopeptide repeat protein 18 [Larimichthys crocea]	--
gene12781	161.923	9724	0.876912	44	2.72143e-07	7.7273	up	--	--	--	--	--	--	--	--	PREDICTED: IQ and ubiquitin-like domain-containing protein [Larimichthys crocea]	--
gene11774	0.101807	16	90.7591	16640	4.09223e-09	-9.5895	down	--	--	--	K14462|0|mze:101469048|apolipoprotein B-100-like; K14462 apolipoprotein B (A)	--	Phosvitin (Precursor) OS=Xenopus laevis (African clawed frog) PE=1 SV=1	--	--	PREDICTED: apolipoprotein B-100-like [Larimichthys crocea]	--
gene11776	0.031788	4	12.1969	2130	3.07571e-07	-7.9079	down	--	--	Biological Process: cellular response to xenobiotic stimulus (GO:0071466);;	K14462|0|mze:101469343|apolipoprotein B-100-like; K14462 apolipoprotein B (A)	--	--	--	--	PREDICTED: apolipoprotein B-100-like [Larimichthys crocea]	biological process: response to stimulus (GO:0050896);; biological process: cellular process (GO:0009987);;
gene11780	0.16389	2	23.0822	359	7.88582e-05	-5.74751	down	--	--	--	--	--	Phospholipase A2 inhibitor (Precursor) OS=Gloydius brevicaudus siniticus (Chinese mamushi) PE=1 SV=1	--	--	PREDICTED: leucine-rich alpha-2-glycoprotein-like [Larimichthys crocea]	--
gene15482	61.0595	2125	0.176433	6	2.17253e-07	7.7272	up	[A]	RNA processing and modification	Molecular Function: ubiquitin-protein transferase activity (GO:0004842);; Cellular Component: Golgi stack (GO:0005795);; Cellular Component: trans-Golgi network (GO:0005802);; Molecular Function: zinc ion binding (GO:0008270);; Cellular Component: membrane (GO:0016020);; Biological Process: protein ubiquitination (GO:0016567);;	K10659|0|mze:101486225|E3 ubiquitin-protein ligase MARCH4-like; K10659 E3 ubiquitin-protein ligase MARCH4/9/11 [EC:6.3.2.19] (A)	--	E3 ubiquitin-protein ligase MARCH4 (Precursor) GN=march4 OS=Danio rerio (Zebrafish) PE=2 SV=1	--	--	PREDICTED: E3 ubiquitin-protein ligase MARCH4 [Larimichthys crocea]	cellular component: cell part (GO:0044464);; cellular component: cell (GO:0005623);; cellular component: organelle part (GO:0044422);; cellular component: membrane (GO:0016020);; cellular component: organelle (GO:0043226);; biological process: metabolic process (GO:0008152);; biological process: cellular process (GO:0009987);; molecular function: catalytic activity (GO:0003824);; molecular functi…
gene25590	489.322	5705	0.936001	24	2.40196e-07	7.72236	up	--	--	Biological Process: signal transduction (GO:0007165);; Biological Process: spermatid development (GO:0007286);; Molecular Function: cAMP-dependent protein kinase regulator activity (GO:0008603);;	--	--	Ropporin-1-like protein GN=ropn1l OS=Xenopus laevis (African clawed frog) PE=2 SV=1	--	--	PREDICTED: ropporin-1-like protein isoform X1 [Notothenia coriiceps]	molecular function: enzyme regulator activity (GO:0030234);; biological process: single-organism process (GO:0044699);; biological process: developmental process (GO:0032502);; biological process: biological regulation (GO:0065007);; biological process: reproduction (GO:0000003);; biological process: multicellular organismal process (GO:0032501);; biological process: reproductive process (GO:0022…
gene24840	130.53	12453	0.570916	58	3.01152e-07	7.71915	up	--	--	--	K18533|0|mze:101465327|adenylate kinase domain-containing protein 1-like; K18533 adenylate/nucleoside-diphosphate kinase [EC:2.7.4.3 2.7.4.6] (A)	Purine metabolism (ko00230);; Pyrimidine metabolism (ko00240)	Adenylate kinase 2, mitochondrial {ECO:0000255|HAMAP-Rule:MF_03168} GN=ak2 OS=Danio rerio (Zebrafish) PE=2 SV=1	--	--	PREDICTED: adenylate kinase 9 [Larimichthys crocea]	--
gene11839	0.607714	38	8.47415	612	0.00862717	-3.77908	down	--	--	Cellular Component: cytoplasm (GO:0005737);; Biological Process: nervous system development (GO:0007399);; Biological Process: Wnt signaling pathway (GO:0016055);; Biological Process: cell differentiation (GO:0030154);;	--	--	Protein NDRG2 GN=ndrg2 OS=Danio rerio (Zebrafish) PE=2 SV=1	--	--	PREDICTED: protein NDRG2 [Stegastes partitus]	cellular component: cell part (GO:0044464);; cellular component: cell (GO:0005623);; biological process: cellular process (GO:0009987);; biological process: single-organism process (GO:0044699);; biological process: signaling (GO:0023052);; biological process: multicellular organismal process (GO:0032501);; biological process: biological regulation (GO:0065007);; biological process: response to s…
gene11849	0.17953	8	6.21126	286	0.00154742	-4.46867	down	--	--	Molecular Function: metal ion binding (GO:0046872);;	--	--	Zinc-binding protein A33 OS=Pleurodeles waltl (Iberian ribbed newt) PE=1 SV=2	--	--	PREDICTED: E3 ubiquitin-protein ligase TRIM39-like [Larimichthys crocea]	molecular function: binding (GO:0005488);;
gene11851	0.410283	49	14.3089	1348	0.00147036	-4.57948	down	--	--	--	--	--	--	--	--	PREDICTED: uncharacterized protein LOC104925745 [Larimichthys crocea]	--
gene20519	28.596	919	0	0	2.80603e-07	7.71743	up	[A]	RNA processing and modification	Molecular Function: polynucleotide adenylyltransferase activity (GO:0004652);; Cellular Component: nucleus (GO:0005634);; Cellular Component: cytoplasm (GO:0005737);; Biological Process: mRNA polyadenylation (GO:0006378);;	K14376|2.62204e-172|mze:101481316|poly(A) polymerase alpha-like; K14376 poly(A) polymerase [EC:2.7.7.19] (A)	mRNA surveillance pathway (ko03015)	Poly(A) polymerase alpha-A (Fragment) GN=papola-a OS=Xenopus laevis (African clawed frog) PE=2 SV=1	--	--	PREDICTED: poly(A) polymerase alpha-like [Larimichthys crocea]	cellular component: cell (GO:0005623);; cellular component: cell part (GO:0044464);; cellular component: organelle (GO:0043226);; biological process: cellular process (GO:0009987);; biological process: metabolic process (GO:0008152);; molecular function: catalytic activity (GO:0003824);;
gene11934	69.5242	1315	0.0935364	2	2.43958e-07	7.71611	up	--	--	--	--	--	--	--	--	PREDICTED: stress response protein NST1-like [Larimichthys crocea]	--
gene16221	465.608	8408	1.99444	38	2.76264e-07	7.70751	up	[S]	Function unknown	Cellular Component: cytoplasm (GO:0005737);; Cellular Component: cilium (GO:0005929);; Cellular Component: ciliary basal body (GO:0005932);; Biological Process: meiotic nuclear division (GO:0007126);; Biological Process: multicellular organismal development (GO:0007275);; Biological Process: spermatogenesis (GO:0007283);; Biological Process: cell differentiation (GO:0030154);;	--	--	Radial spoke head 1 homolog GN=rsph1 OS=Cyprinus carpio (Common carp) PE=1 SV=1	--	--	PREDICTED: MORN repeat-containing protein 1 [Larimichthys crocea]	biological process: developmental process (GO:0032502);; biological process: multicellular organismal process (GO:0032501);; biological process: reproduction (GO:0000003);; biological process: cellular component organization or biogenesis (GO:0071840);; biological process: single-organism process (GO:0044699);; biological process: multi-organism process (GO:0051704);; biological process: reproduc…
gene12350	14.2875	912	0.0141303	0	2.89059e-07	7.70645	up	--	--	--	--	--	Protein FEV GN=fev OS=Danio rerio (Zebrafish) PE=2 SV=1	--	--	PREDICTED: ETS translocation variant 3-like protein [Larimichthys crocea]	--
gene20463	82.9499	910	0	0	2.91533e-07	7.7033	up	--	--	--	--	--	--	--	--	PREDICTED: uncharacterized protein LOC104932385 [Larimichthys crocea]	--
gene7354	74.4192	910	0.0726032	0	2.91533e-07	7.7033	up	--	--	--	--	--	--	--	--	PREDICTED: small RNA 2&apos;-O-methyltransferase isoform X1 [Larimichthys crocea]	--
gene21507	207.495	6133	0.752151	27	2.7316e-07	7.68297	up	[S]	Function unknown	--	--	--	Leucine-rich repeat and coiled-coil domain-containing protein 1 GN=lrrcc1 OS=Xenopus laevis (African clawed frog) PE=2 SV=1	--	--	PREDICTED: leucine-rich repeat-containing protein 48 [Larimichthys crocea]	--
gene20103	83.7451	3029	0.279949	11	2.44913e-07	7.68235	up	[R]	General function prediction only	--	--	--	WD repeat-containing protein 26 GN=wdr26 OS=Danio rerio (Zebrafish) PE=1 SV=1	--	--	PREDICTED: WD repeat-containing protein 27 [Larimichthys crocea]	--
gene11927	0.0473797	2	9.00485	454	3.40698e-05	-6.08236	down	--	--	Molecular Function: scavenger receptor activity (GO:0005044);; Biological Process: immune response (GO:0006955);; Molecular Function: polysaccharide binding (GO:0030247);;	--	--	Poly(U)-specific endoribonuclease (Precursor) GN=endou OS=Paralichthys olivaceus (Bastard halibut) PE=2 SV=1	--	--	PREDICTED: proteoglycan 4 [Larimichthys crocea]	biological process: response to stimulus (GO:0050896);; biological process: localization (GO:0051179);; biological process: immune system process (GO:0002376);; molecular function: binding (GO:0005488);; molecular function: receptor activity (GO:0004872);;
gene15658	89.5707	6896	0.497347	31	2.83263e-07	7.68032	up	--	--	Molecular Function: ATP binding (GO:0005524);; Biological Process: ATP catabolic process (GO:0006200);; Biological Process: ATP biosynthetic process (GO:0006754);; Biological Process: locomotory behavior (GO:0007626);; Molecular Function: monovalent inorganic cation transmembrane transporter activity (GO:0015077);; Biological Process: monovalent inorganic cation transport (GO:0015672);; Cellular …	K01539|0|mze:101487824|sodium/potassium-transporting ATPase subunit alpha-3-like; K01539 sodium/potassium-transporting ATPase subunit alpha [EC:3.6.3.9] (A)	Cardiac muscle contraction (ko04260);; Adrenergic signaling in cardiomyocytes (ko04261)	Sodium/potassium-transporting ATPase subunit alpha-3 GN=atp1a3 OS=Oreochromis mossambicus (Mozambique tilapia) PE=2 SV=1	--	--	PREDICTED: sodium/potassium-transporting ATPase subunit alpha-3-like, partial [Larimichthys crocea]	molecular function: catalytic activity (GO:0003824);; molecular function: transporter activity (GO:0005215);; molecular function: binding (GO:0005488);; biological process: response to stimulus (GO:0050896);; biological process: developmental process (GO:0032502);; biological process: localization (GO:0051179);; biological process: metabolic process (GO:0008152);; biological process: multicellula…
gene26247	64.4393	9146	0.310284	43	3.16545e-07	7.6689	up	--	--	--	--	--	--	--	--	PREDICTED: sperm-associated antigen 17 [Larimichthys crocea]	--
gene1972	76.6141	22355	0.395477	113	4.48269e-07	7.65391	up	--	--	--	K17570|1.01524e-154|ola:101165480|hydrocephalus-inducing protein homolog; K17570 hydrocephalus-inducing protein (A)	--	--	--	--	PREDICTED: LOW QUALITY PROTEIN: hydrocephalus-inducing protein homolog [Larimichthys crocea]	--
gene13510	8.47702	1818	0.0223398	5	2.73894e-07	7.64485	up	--	--	--	K10408|0|lcm:102364160|DNAH1; dynein, axonemal, heavy chain 1; K10408 dynein heavy chain, axonemal (A)	--	--	--	--	PREDICTED: dynein heavy chain 1, axonemal [Larimichthys crocea]	--
gene26294	75.549	5399	0.540457	24	2.97545e-07	7.64288	up	--	--	Molecular Function: DNA binding (GO:0003677);; Molecular Function: chromatin binding (GO:0003682);; Cellular Component: nucleus (GO:0005634);;	--	--	REST corepressor 2 GN=rcor2 OS=Danio rerio (Zebrafish) PE=2 SV=1	--	--	PREDICTED: LOW QUALITY PROTEIN: REST corepressor 2 [Larimichthys crocea]	cellular component: organelle (GO:0043226);; cellular component: cell part (GO:0044464);; cellular component: cell (GO:0005623);; molecular function: binding (GO:0005488);;
gene9166	97.1299	872	0	0	3.4403e-07	7.64206	up	--	--	--	--	--	--	--	--	PREDICTED: uncharacterized protein LOC104922993 [Larimichthys crocea]	--
gene11969	0.158518	10	10.0067	666	0.000139676	-5.45902	down	[F]	Nucleotide transport and metabolism	Molecular Function: nucleotide binding (GO:0000166);; Molecular Function: dihydroorotate oxidase activity (GO:0004158);; Cellular Component: cytoplasm (GO:0005737);; Biological Process: uracil catabolic process (GO:0006212);; Biological Process: thymidine catabolic process (GO:0006214);; Biological Process: UMP biosynthetic process (GO:0006222);; Molecular Function: electron carrier activity (GO:…	K00207|0|ola:101175598|dihydropyrimidine dehydrogenase [NADP(+)]-like; K00207 dihydropyrimidine dehydrogenase (NADP+) [EC:1.3.1.2] (A)	Pyrimidine metabolism (ko00240);; beta-Alanine metabolism (ko00410);; Pantothenate and CoA biosynthesis (ko00770);; Drug metabolism - other enzymes (ko00983)	Dihydropyrimidine dehydrogenase [NADP(+)] GN=dpyd OS=Danio rerio (Zebrafish) PE=2 SV=1	--	--	PREDICTED: dihydropyrimidine dehydrogenase [NADP(+)] [Larimichthys crocea]	molecular function: electron carrier activity (GO:0009055);; molecular function: catalytic activity (GO:0003824);; molecular function: binding (GO:0005488);; biological process: metabolic process (GO:0008152);; biological process: single-organism process (GO:0044699);; biological process: cellular process (GO:0009987);; cellular component: cell (GO:0005623);; cellular component: cell part (GO:004…
gene7065	69.5316	2176	0.197614	7	2.79503e-07	7.63186	up	--	--	--	--	--	--	--	--	PREDICTED: uncharacterized protein LOC102081112 [Oreochromis niloticus]	--
gene11998	0.240643	45	40.7452	10590	6.86046e-07	-7.66131	down	--	--	--	K14462|0|mze:101473391|apolipoprotein B-100-like; K14462 apolipoprotein B (A)	--	Lipovitellin II (Precursor; Fragment) OS=Acipenser transmontanus (White sturgeon) PE=2 SV=1	--	--	PREDICTED: apolipoprotein B-100-like [Larimichthys crocea]	--
gene9661	198.949	6408	0.922704	30	3.34828e-07	7.61556	up	--	--	--	--	--	--	--	--	PREDICTED: stathmin domain-containing protein 1 [Larimichthys crocea]	--
gene27056	22.2691	3233	0.092539	13	3.06531e-07	7.60274	up	--	--	Biological Process: signal transduction (GO:0007165);; Cellular Component: integral component of membrane (GO:0016021);;	--	--	Teneurin-3 GN=tenm3 OS=Danio rerio (Zebrafish) PE=2 SV=1	--	--	PREDICTED: teneurin-3 [Stegastes partitus]	biological process: response to stimulus (GO:0050896);; biological process: biological regulation (GO:0065007);; biological process: cellular process (GO:0009987);; cellular component: membrane (GO:0016020);; cellular component: membrane part (GO:0044425);;
gene12019	0.429578	16	17.546	690	0.000430344	-5.00687	down	[G]	Carbohydrate transport and metabolism	Molecular Function: scavenger receptor activity (GO:0005044);; Biological Process: carbohydrate metabolic process (GO:0005975);; Biological Process: receptor-mediated endocytosis (GO:0006898);; Cellular Component: membrane (GO:0016020);; Molecular Function: oxidoreductase activity, acting on the CH-OH group of donors, quinone or similar compound as acceptor (GO:0016901);; Molecular Function: quin…	--	--	Galectin-3-binding protein A (Precursor) GN=lgals3bpa OS=Danio rerio (Zebrafish) PE=2 SV=1	--	--	PREDICTED: HHIP-like protein 1 [Larimichthys crocea]	cellular component: membrane (GO:0016020);; biological process: single-organism process (GO:0044699);; biological process: localization (GO:0051179);; biological process: metabolic process (GO:0008152);; molecular function: receptor activity (GO:0004872);; molecular function: catalytic activity (GO:0003824);; molecular function: binding (GO:0005488);;
gene12049	0.224564	3	12.4496	249	0.000455812	-5.01796	down	--	--	--	--	--	--	--	--	PREDICTED: uncharacterized protein LOC103374121 [Stegastes partitus]	--
gene15451	101.412	5033	0.431184	23	3.37808e-07	7.59295	up	--	--	--	--	--	--	--	--	PREDICTED: coiled-coil domain-containing protein 151 [Larimichthys crocea]	--
gene2732	111.32	14142	0.63241	73	4.54778e-07	7.59291	up	[R]	General function prediction only	--	--	--	Katanin p80 WD40 repeat-containing subunit B1 {ECO:0000255|HAMAP-Rule:MF_03022} OS=Gallus gallus (Chicken) PE=2 SV=2	--	--	PREDICTED: cilia- and flagella-associated protein 44 [Larimichthys crocea]	--
gene12070	0.741823	24	12.7406	669	0.0015731	-4.48501	down	--	--	--	--	--	--	--	--	PREDICTED: uncharacterized protein LOC102302012 [Haplochromis burtoni]	--
gene26703	88.9859	841	0	0	3.95905e-07	7.59011	up	--	--	--	--	--	--	--	--	PREDICTED: uncharacterized protein LOC104929949 [Larimichthys crocea]	--
gene4920	232.203	6430	1.13989	31	3.71673e-07	7.57945	up	--	--	--	--	--	--	--	--	PREDICTED: RIB43A-like with coiled-coils protein 1 [Larimichthys crocea]	--
gene12080	0	0	24.245	558	4.93603e-06	-6.91906	down	--	--	--	K08760|1.5745e-79|ola:101164331|apolipoprotein A-IV-like; K08760 apolipoprotein A-IV (A)	--	--	--	--	PREDICTED: apolipoprotein E-like [Larimichthys crocea]	--
gene11730	115.39	5158	0.62794	24	3.55251e-07	7.57706	up	--	--	--	--	--	Putative Kunitz-type serine protease inhibitor (Precursor) OS=Austrelaps labialis (Pygmy copperhead) PE=2 SV=1	--	--	PREDICTED: low-density lipoprotein receptor-related protein 11 [Larimichthys crocea]	--
gene12084	0.464486	27	8.40897	442	0.00865431	-3.74722	down	--	--	--	K07820|0|mze:101467655|beta-1,3-galactosyltransferase 2-like; K07820 beta-1,3-galactosyltransferase 2 [EC:2.4.1.-] (A)	Glycosphingolipid biosynthesis - lacto and neolacto series (ko00601)	Lactosylceramide 1,3-N-acetyl-beta-D-glucosaminyltransferase A GN=b3gnt5a OS=Danio rerio (Zebrafish) PE=2 SV=1	--	--	PREDICTED: beta-1,3-galactosyltransferase 2-like [Larimichthys crocea]	--
gene15400	199.837	7651	1.04497	38	3.98489e-07	7.57147	up	--	--	Cellular Component: nucleus (GO:0005634);; Biological Process: meiotic nuclear division (GO:0007126);;	--	--	Meiosis-specific nuclear structural protein 1 GN=mns1 OS=Danio rerio (Zebrafish) PE=2 SV=1	--	--	PREDICTED: meiosis-specific nuclear structural protein 1 isoform X1 [Larimichthys crocea]	biological process: cellular process (GO:0009987);; biological process: cellular component organization or biogenesis (GO:0071840);; cellular component: organelle (GO:0043226);; cellular component: cell (GO:0005623);; cellular component: cell part (GO:0044464);;
gene17603	101.554	4040	0.491078	18	3.51796e-07	7.56397	up	--	--	--	--	--	--	--	--	PREDICTED: WD repeat-containing protein 63 [Larimichthys crocea]	--
gene12113	0.0419716	3	1.14159	124	0.00476491	-4.03857	down	[T]	Signal transduction mechanisms	Molecular Function: guanylate cyclase activity (GO:0004383);; Molecular Function: protein kinase activity (GO:0004672);; Molecular Function: ATP binding (GO:0005524);; Biological Process: cGMP biosynthetic process (GO:0006182);; Biological Process: protein phosphorylation (GO:0006468);; Biological Process: intracellular signal transduction (GO:0035556);;	K12320|0|tru:101074666|heat-stable enterotoxin receptor-like; K12320 heat-stable enterotoxin receptor [EC:4.6.1.2] (A)	Purine metabolism (ko00230)	Atrial natriuretic peptide receptor 2 (Precursor) GN=npr2 OS=Anguilla japonica (Japanese eel) PE=2 SV=1	--	--	PREDICTED: heat-stable enterotoxin receptor [Larimichthys crocea]	molecular function: binding (GO:0005488);; molecular function: catalytic activity (GO:0003824);; biological process: biological regulation (GO:0065007);; biological process: response to stimulus (GO:0050896);; biological process: metabolic process (GO:0008152);; biological process: signaling (GO:0023052);; biological process: cellular process (GO:0009987);; biological process: single-organism pro…
gene12122	0.967877	57	19.7311	1006	0.00643399	-3.95753	down	--	--	--	K12470|0|mze:101486118|SH3 domain-containing kinase-binding protein 1-like; K12470 SH3 domain-containing kinase-binding protein 1 (A)	Endocytosis (ko04144)	Rho guanine nucleotide exchange factor 6 GN=ARHGEF6 OS=Gallus gallus (Chicken) PE=2 SV=1	--	--	PREDICTED: SH3 domain-containing kinase-binding protein 1 [Stegastes partitus]	--
gene12123	0.0461955	4	3.20973	327	0.00026665	-5.22163	down	[RTKL]	General function prediction only;; Signal transduction mechanisms;; Transcription;; Replication, recombination and repair	Molecular Function: protein serine/threonine kinase activity (GO:0004674);; Molecular Function: ATP binding (GO:0005524);; Biological Process: protein phosphorylation (GO:0006468);;	K13986|0|tru:101076353|mitogen-activated protein kinase kinase kinase 15-like; K13986 mitogen-activated protein kinase kinase kinase 15 [EC:2.7.11.25] (A)	--	Serine/threonine-protein kinase 4 18kDa subunit GN=stk4 OS=Xenopus tropicalis (Western clawed frog) PE=2 SV=1	--	--	PREDICTED: mitogen-activated protein kinase kinase kinase 15 [Stegastes partitus]	biological process: metabolic process (GO:0008152);; biological process: cellular process (GO:0009987);; molecular function: catalytic activity (GO:0003824);; molecular function: binding (GO:0005488);;
gene12125	0.333982	16	9.06972	627	0.000599318	-4.86971	down	--	--	Cellular Component: membrane (GO:0016020);;	K18808|0|xma:102222731|uncharacterized LOC102222731; K18808 toll-like receptor 13 (A)	--	Toll-like receptor 2 type-2 (Precursor) GN=TLR2-2 OS=Gallus gallus (Chicken) PE=2 SV=1	--	--	PREDICTED: toll-like receptor 13 isoform X1 [Larimichthys crocea]	cellular component: membrane (GO:0016020);;
gene12128	3.34862	68	75.1319	1601	0.00253489	-4.38761	down	--	--	--	--	--	--	--	--	PREDICTED: small muscular protein [Larimichthys crocea]	--
gene24851	164.771	2775	0.684619	11	3.44077e-07	7.55619	up	--	--	--	--	--	--	--	--	PREDICTED: enkurin [Larimichthys crocea]	--
gene12134	0	0	23.3775	999	5.87754e-07	-7.75401	down	--	--	Biological Process: glutamine metabolic process (GO:0006541);; Biological Process: folic acid-containing compound metabolic process (GO:0006760);; Molecular Function: gamma-glutamyl-peptidase activity (GO:0034722);;	K01307|8.5966e-164|mze:101480685|gamma-glutamyl hydrolase-like; K01307 gamma-glutamyl hydrolase [EC:3.4.19.9] (A)	Folate biosynthesis (ko00790)	--	--	--	PREDICTED: gamma-glutamyl hydrolase-like [Larimichthys crocea]	biological process: metabolic process (GO:0008152);; biological process: single-organism process (GO:0044699);; biological process: cellular process (GO:0009987);; molecular function: catalytic activity (GO:0003824);;
gene21707	32.6091	819	0	0	4.38774e-07	7.55207	up	--	--	--	--	--	--	--	--	PREDICTED: doublecortin domain-containing protein 2C [Larimichthys crocea]	--
gene21123	87.9672	8717	0.465263	45	4.53014e-07	7.54031	up	--	--	--	--	--	--	--	--	PREDICTED: uncharacterized protein cfap74 [Larimichthys crocea]	--
gene12154	0	0	1.23057	87	0.00341175	-4.30102	down	--	--	Cellular Component: integral component of membrane (GO:0016021);;	--	--	Leucine-rich repeat-containing protein 3 (Precursor) GN=lrrc3 OS=Danio rerio (Zebrafish) PE=2 SV=1	--	--	PREDICTED: leucine-rich repeat-containing protein 3-like [Larimichthys crocea]	cellular component: membrane (GO:0016020);; cellular component: membrane part (GO:0044425);;
gene4631	192.133	8519	0.857276	44	4.54853e-07	7.53653	up	--	--	--	K06085|0|mze:101478058|afadin- and alpha-actinin-binding protein-like; K06085 synovial sarcoma, X breakpoint 2 interacting protein (A)	Adherens junction (ko04520)	Afadin- and alpha-actinin-binding protein GN=ssx2ip OS=Oryzias latipes (Medaka fish) PE=3 SV=1	--	--	PREDICTED: afadin- and alpha-actinin-binding protein-like [Larimichthys crocea]	--
gene12163	0.0143287	2	2.38986	429	4.17418e-05	-6.00149	down	--	--	--	--	--	Neural cell adhesion molecule 1 (Precursor) GN=NCAM1 OS=Gallus gallus (Chicken) PE=1 SV=3	--	--	PREDICTED: immunoglobulin superfamily member 10-like [Stegastes partitus]	--
gene12173	0.202894	39	7.96531	2260	0.000111179	-5.6222	down	--	--	--	K17592|0|mze:101467601|sacsin-like; K17592 sacsin (A)	--	--	--	--	PREDICTED: sacsin-like isoform X1 [Larimichthys crocea]	--
gene5490	24.9401	984	0.0478088	1	4.2142e-07	7.53451	up	--	--	Molecular Function: structural molecule activity (GO:0005198);; Cellular Component: cytoplasm (GO:0005737);; Cellular Component: plasma membrane (GO:0005886);; Cellular Component: adherens junction (GO:0005912);; Biological Process: axonogenesis (GO:0007409);; Cellular Component: actin cytoskeleton (GO:0015629);; Biological Process: single organismal cell-cell adhesion (GO:0016337);; Cellular Com…	K05691|0|tru:101071774|catenin alpha-2-like; K05691 catenin alpha (A)	Adherens junction (ko04520);; Tight junction (ko04530)	Catenin alpha-2 GN=Ctnna2 OS=Danio rerio (Zebrafish) PE=3 SV=1	--	--	PREDICTED: catenin alpha-2 isoform X1 [Poecilia reticulata]	biological process: biological adhesion (GO:0022610);; biological process: cellular component organization or biogenesis (GO:0071840);; biological process: single-organism process (GO:0044699);; biological process: biological regulation (GO:0065007);; biological process: developmental process (GO:0032502);; biological process: multicellular organismal process (GO:0032501);; biological process: ce…
gene13882	342.665	11997	1.92716	64	5.11805e-07	7.53341	up	[RTKL]	General function prediction only;; Signal transduction mechanisms;; Transcription;; Replication, recombination and repair	Molecular Function: protein serine/threonine kinase activity (GO:0004674);; Molecular Function: ATP binding (GO:0005524);; Biological Process: protein phosphorylation (GO:0006468);;	K08857|0|mze:101484939|serine/threonine-protein kinase Nek2-like; K08857 NIMA (never in mitosis gene a)-related kinase [EC:2.7.11.1] (A)	--	Serine/threonine-protein kinase Nek8 GN=nek8 OS=Danio rerio (Zebrafish) PE=2 SV=1	--	--	PREDICTED: serine/threonine-protein kinase Nek2 [Larimichthys crocea]	biological process: cellular process (GO:0009987);; biological process: metabolic process (GO:0008152);; molecular function: binding (GO:0005488);; molecular function: catalytic activity (GO:0003824);;
gene1220	0.42604	23	28.8694	1743	4.86605e-05	-5.91209	down	--	--	Biological Process: medium-chain fatty acid transport (GO:0001579);; Biological Process: sprouting angiogenesis (GO:0002040);; Molecular Function: lipid transporter activity (GO:0005319);; Biological Process: lipid metabolic process (GO:0006629);; Biological Process: digestion (GO:0007586);; Biological Process: long-chain fatty acid transport (GO:0015909);;	K14463|0|mze:101488100|microsomal triglyceride transfer protein large subunit-like; K14463 microsomal triglyceride transfer protein large subunit (A)	--	--	--	--	PREDICTED: microsomal triglyceride transfer protein large subunit [Larimichthys crocea]	biological process: single-organism process (GO:0044699);; biological process: metabolic process (GO:0008152);; biological process: localization (GO:0051179);; biological process: multicellular organismal process (GO:0032501);; biological process: developmental process (GO:0032502);; molecular function: transporter activity (GO:0005215);;
gene12200	1.6531	85	3950.98	226850	9.12881e-11	-11.2257	down	--	--	Molecular Function: protein binding (GO:0005515);; Biological Process: single-organism cellular process (GO:0044763);; Biological Process: response to stimulus (GO:0050896);; Biological Process: biological regulation (GO:0065007);;	K03903|0|mze:101467361|fibrinogen alpha chain-like; K03903 fibrinogen alpha chain (A)	--	Fibrinogen alpha chain (Precursor) GN=FGA OS=Gallus gallus (Chicken) PE=1 SV=4	--	--	PREDICTED: fibrinogen alpha chain [Larimichthys crocea]	biological process: single-organism process (GO:0044699);; biological process: cellular process (GO:0009987);; biological process: response to stimulus (GO:0050896);; biological process: biological regulation (GO:0065007);; molecular function: binding (GO:0005488);;
gene12202	2.25429	90	5182.97	194598	2.0081e-10	-10.926	down	--	--	Molecular Function: receptor binding (GO:0005102);; Cellular Component: fibrinogen complex (GO:0005577);; Biological Process: signal transduction (GO:0007165);; Biological Process: platelet activation (GO:0030168);; Molecular Function: protein binding, bridging (GO:0030674);; Biological Process: protein polymerization (GO:0051258);;	K03904|0|mze:101466796|fibrinogen beta chain-like; K03904 fibrinogen beta chain (A)	--	Fibrinogen beta chain (Precursor; Fragment) GN=FGB OS=Gallus gallus (Chicken) PE=1 SV=1	--	--	fibrinogen beta chain precursor [Larimichthys crocea]	biological process: biological regulation (GO:0065007);; biological process: response to stimulus (GO:0050896);; biological process: cellular component organization or biogenesis (GO:0071840);; biological process: cellular process (GO:0009987);; biological process: single-organism process (GO:0044699);; cellular component: macromolecular complex (GO:0032991);; cellular component: extracellular re…
gene12204	0.0946082	4	6.11891	302	0.000351978	-5.10856	down	--	--	Biological Process: response to molecule of bacterial origin (GO:0002237);; Biological Process: MyD88-dependent toll-like receptor signaling pathway (GO:0002755);; Molecular Function: transmembrane signaling receptor activity (GO:0004888);; Cellular Component: integral component of membrane (GO:0016021);; Biological Process: toll-like receptor 2 signaling pathway (GO:0034134);; Biological Process…	K10159|0|mze:101470585|toll-like receptor 2-like; K10159 toll-like receptor 2 (A)	Phagosome (ko04145);; Toll-like receptor signaling pathway (ko04620);; Herpes simplex infection (ko05168)	Toll-like receptor 2 type-2 (Precursor) GN=TLR2-2 OS=Gallus gallus (Chicken) PE=2 SV=1	--	--	PREDICTED: toll-like receptor 2 [Larimichthys crocea]	molecular function: receptor activity (GO:0004872);; molecular function: molecular transducer activity (GO:0060089);; biological process: cellular process (GO:0009987);; biological process: single-organism process (GO:0044699);; biological process: immune system process (GO:0002376);; biological process: signaling (GO:0023052);; biological process: response to stimulus (GO:0050896);; biological p…
gene12205	0.060859	2	2.77879	144	0.00187986	-4.45688	down	[O]	Posttranslational modification, protein turnover, chaperones	--	--	--	--	--	--	PREDICTED: protein FAM111A-like [Larimichthys crocea]	--
gene12216	0	0	6.71956	310	4.1315e-05	-6.08057	down	--	--	--	K06712|3.74583e-105|mze:101488118|butyrophilin subfamily 2 member A2-like; K06712 butyrophilin (A)	--	CD276 antigen homolog (Precursor) GN=cd276 OS=Xenopus laevis (African clawed frog) PE=2 SV=1	--	--	PREDICTED: butyrophilin-like protein 2 [Larimichthys crocea]	--
gene12228	0.747506	26	14.8638	623	0.00254467	-4.28475	down	--	--	Molecular Function: signal transducer activity (GO:0004871);; Biological Process: signal transduction (GO:0007165);;	K04274|2.15153e-151|mze:101469417|uncharacterized LOC101469417; K04274 purinergic receptor P2Y, G protein-coupled, 10 (A)	Neuroactive ligand-receptor interaction (ko04080)	Lysophosphatidic acid receptor 6 GN=LPAR6 OS=Gallus gallus (Chicken) PE=1 SV=1	--	--	PREDICTED: putative P2Y purinoceptor 10 [Larimichthys crocea]	biological process: response to stimulus (GO:0050896);; biological process: biological regulation (GO:0065007);; biological process: cellular process (GO:0009987);; molecular function: molecular transducer activity (GO:0060089);;
gene17599	51.6845	2728	0.298047	11	3.6765e-07	7.53158	up	[R]	General function prediction only	--	K15837|0|tru:101068644|G-protein-signaling modulator 2-like; K15837 G-protein signaling modulator 2 (A)	--	43 kDa receptor-associated protein of the synapse GN=RAPSN OS=Gallus gallus (Chicken) PE=2 SV=3	--	--	PREDICTED: G-protein-signaling modulator 2-like [Larimichthys crocea]	--
gene5511	34.8594	1501	0.112657	4	3.82296e-07	7.52699	up	--	--	--	--	--	--	--	--	PREDICTED: coiled-coil domain-containing protein 148 [Larimichthys crocea]	--
gene1592	79.2024	1494	0.188399	4	3.89289e-07	7.52027	up	--	--	--	--	--	--	--	--	PREDICTED: uncharacterized protein C2orf50 homolog [Larimichthys crocea]	--
gene1226	0.922853	32	15.8867	886	0.00149248	-4.52968	down	[GEPR]	Carbohydrate transport and metabolism;; Amino acid transport and metabolism;; Inorganic ion transport and metabolism;; General function prediction only	--	K08204|0|mze:101486395|solute carrier family 22 member 7-like; K08204 MFS transporter, OCT family, solute carrier family 22 (organic anion transporter), member 7 (A)	--	Solute carrier family 22 member 6 GN=slc22a6 OS=Danio rerio (Zebrafish) PE=2 SV=1	--	--	PREDICTED: uncharacterized protein LOC102216202 [Pundamilia nyererei]	--
gene12262	0.719407	6	41.1909	680	4.11762e-05	-5.95879	down	[G]	Carbohydrate transport and metabolism	Biological Process: water transport (GO:0006833);; Molecular Function: water channel activity (GO:0015250);; Cellular Component: integral component of membrane (GO:0016021);; Molecular Function: carbon dioxide transmembrane transporter activity (GO:0035379);; Molecular Function: ammonium transmembrane transporter activity (GO:0051739);;	K09864|1.90874e-130|mze:101477423|aquaporin-1-like; K09864 aquaporin-1 (A)	--	Aquaporin FA-CHIP GN=AQPA OS=Pelophylax esculentus (Edible frog) PE=2 SV=1	--	--	PREDICTED: LOW QUALITY PROTEIN: aquaporin FA-CHIP-like [Larimichthys crocea]	cellular component: membrane part (GO:0044425);; cellular component: membrane (GO:0016020);; biological process: localization (GO:0051179);; biological process: cellular process (GO:0009987);; biological process: single-organism process (GO:0044699);; molecular function: transporter activity (GO:0005215);;
gene12267	0.0633884	3	4.71335	516	3.47028e-05	-6.05544	down	--	--	Molecular Function: parathyroid hormone receptor activity (GO:0004991);; Cellular Component: plasma membrane (GO:0005886);; Biological Process: G-protein coupled receptor signaling pathway (GO:0007186);; Cellular Component: integral component of membrane (GO:0016021);;	K04585|0|tru:101071164|parathyroid hormone/parathyroid hormone-related peptide receptor-like; K04585 parathyroid hormone receptor 1 (A)	Neuroactive ligand-receptor interaction (ko04080)	Vasoactive intestinal polypeptide receptor GN=vipr1 OS=Carassius auratus (Goldfish) PE=2 SV=1	--	--	PREDICTED: parathyroid hormone/parathyroid hormone-related peptide receptor [Larimichthys crocea]	cellular component: membrane (GO:0016020);; cellular component: membrane part (GO:0044425);; cellular component: cell (GO:0005623);; cellular component: cell part (GO:0044464);; biological process: single-organism process (GO:0044699);; biological process: cellular process (GO:0009987);; biological process: signaling (GO:0023052);; biological process: biological regulation (GO:0065007);; biologic…
gene24793	116.863	795	0	0	4.92404e-07	7.50939	up	--	--	Biological Process: transport (GO:0006810);;	K04855|3.79128e-31|mze:101485565|voltage-dependent T-type calcium channel subunit alpha-1H-like; K04855 voltage-dependent calcium channel T type alpha-1H (A)	MAPK signaling pathway (ko04010);; Calcium signaling pathway (ko04020)	--	--	--	PREDICTED: voltage-dependent T-type calcium channel subunit alpha-1G-like [Larimichthys crocea]	biological process: localization (GO:0051179);;
gene1227	0	0	48.5784	1609	1.01997e-07	-8.43908	down	[GEPR]	Carbohydrate transport and metabolism;; Amino acid transport and metabolism;; Inorganic ion transport and metabolism;; General function prediction only	Cellular Component: membrane (GO:0016020);;	K08204|0|mze:101485435|solute carrier family 22 member 7-like; K08204 MFS transporter, OCT family, solute carrier family 22 (organic anion transporter), member 7 (A)	--	Solute carrier family 22 member 6-B GN=slc22a6-b OS=Xenopus laevis (African clawed frog) PE=2 SV=1	--	--	PREDICTED: solute carrier family 22 member 7-like [Larimichthys crocea]	cellular component: membrane (GO:0016020);;
gene20159	66.7521	1478	0.292284	4	4.05887e-07	7.50478	up	--	--	--	--	--	Coiled-coil domain-containing protein 169 GN=ccdc169 OS=Xenopus laevis (African clawed frog) PE=2 SV=2	--	--	PREDICTED: coiled-coil domain-containing protein 169-like isoform X1 [Larimichthys crocea]	--
gene12276	0	0	0.806326	70	0.006932	-4.00503	down	--	--	Molecular Function: frizzled binding (GO:0005109);; Cellular Component: proteinaceous extracellular matrix (GO:0005578);; Cellular Component: extracellular space (GO:0005615);; Biological Process: neuron differentiation (GO:0030182);; Biological Process: cell fate commitment (GO:0045165);; Biological Process: embryonic cranial skeleton morphogenesis (GO:0048701);; Biological Process: cartilage de…	K01064|0|mze:101472696|protein Wnt-9a-like; K01064 wingless-type MMTV integration site family, member 9 (A)	Wnt signaling pathway (ko04310);; Hedgehog signaling pathway (ko04340);; Melanogenesis (ko04916)	Protein Wnt-9a (Precursor) GN=WNT9A OS=Gallus gallus (Chicken) PE=2 SV=1	--	--	PREDICTED: protein Wnt-9a [Larimichthys crocea]	biological process: multicellular organismal process (GO:0032501);; biological process: signaling (GO:0023052);; biological process: developmental process (GO:0032502);; biological process: response to stimulus (GO:0050896);; biological process: biological regulation (GO:0065007);; biological process: single-organism process (GO:0044699);; biological process: cellular process (GO:0009987);; cellu…
gene27160	626.795	20715	1.98323	118	7.19246e-07	7.48396	up	[DZ]	Cell cycle control, cell division, chromosome partitioning;; Cytoskeleton	Molecular Function: GTP binding (GO:0005525);; Biological Process: cell cycle (GO:0007049);; Cellular Component: septin complex (GO:0031105);;	K16938|0|mze:101480456|neuronal-specific septin-3-like; K16938 septin 3/9/12 (A)	--	Neuronal-specific septin-3 GN=sept3 OS=Danio rerio (Zebrafish) PE=2 SV=1	--	--	PREDICTED: neuronal-specific septin-3 [Larimichthys crocea]	molecular function: binding (GO:0005488);; biological process: single-organism process (GO:0044699);; biological process: cellular process (GO:0009987);; cellular component: organelle (GO:0043226);; cellular component: organelle part (GO:0044422);; cellular component: macromolecular complex (GO:0032991);; cellular component: cell part (GO:0044464);; cellular component: cell (GO:0005623);;
gene1229	0.126774	2	80.0481	1785	2.33108e-07	-8.04657	down	--	--	--	--	--	--	--	--	PREDICTED: myozenin-2-like isoform X1 [Larimichthys crocea]	--
gene12292	1.37006	94	23.1544	1989	0.00380588	-4.25713	down	--	--	--	K13112|0|mze:101480383|thyroid hormone receptor-associated protein 3-like; K13112 thyroid hormone receptor-associated protein 3 (A)	--	Thyroid hormone receptor-associated protein 3 GN=thrap3 OS=Xenopus laevis (African clawed frog) PE=2 SV=1	--	--	PREDICTED: thyroid hormone receptor-associated protein 3 isoform X1 [Larimichthys crocea]	--
gene12293	0.340245	13	12.461	578	0.000450025	-4.98285	down	--	--	--	--	--	Intersectin-1 GN=itsn1 OS=Xenopus laevis (African clawed frog) PE=1 SV=1	--	--	PREDICTED: SH3 domain-containing protein 21 isoform X1 [Larimichthys crocea]	--
gene19954	390.712	5339	1.14509	27	4.6784e-07	7.4831	up	--	--	--	--	--	Protein FAM221A GN=fam221a OS=Xenopus tropicalis (Western clawed frog) PE=2 SV=1	--	--	PREDICTED: protein FAM221A isoform X1 [Larimichthys crocea]	--
gene12297	0.372709	3	113.934	1275	1.3047e-06	-7.3528	down	--	--	--	--	--	Cornifelin homolog GN=cnfn OS=Xenopus tropicalis (Western clawed frog) PE=3 SV=1	--	--	PREDICTED: cornifelin-like [Larimichthys crocea]	--
gene12299	0.96519	45	42.2238	2150	0.000217735	-5.3635	down	--	--	Biological Process: myeloid leukocyte differentiation (GO:0002573);;	K05061|0|xma:102231746|granulocyte colony-stimulating factor receptor-like; K05061 granulocyte colony-stimulating factor receptor (A)	Cytokine-cytokine receptor interaction (ko04060);; Jak-STAT signaling pathway (ko04630)	Protein sidekick-1 (Precursor) GN=SDK1 OS=Gallus gallus (Chicken) PE=2 SV=1	--	--	PREDICTED: granulocyte colony-stimulating factor receptor [Larimichthys crocea]	biological process: immune system process (GO:0002376);; biological process: multicellular organismal process (GO:0032501);; biological process: developmental process (GO:0032502);; biological process: cellular process (GO:0009987);; biological process: single-organism process (GO:0044699);;
gene24946	152.556	2795	0.575989	12	4.2758e-07	7.47717	up	[S]	Function unknown	--	--	--	Leucine-rich repeat protein SHOC-2 GN=shoc2 OS=Xenopus laevis (African clawed frog) PE=2 SV=1	--	--	PREDICTED: leucine-rich repeat-containing protein 18 [Larimichthys crocea]	--
gene12325	17.0394	386	320.548	7093	0.00923848	-4.1007	down	--	--	--	--	--	Peroxidasin (Precursor) GN=pxdn OS=Xenopus tropicalis (Western clawed frog) PE=2 SV=1	--	--	PREDICTED: peroxidasin homolog [Larimichthys crocea]	--
gene12330	0	0	203.279	2253	2.95041e-08	-8.92358	down	--	--	Biological Process: lipid metabolic process (GO:0006629);; Biological Process: lipid transport (GO:0006869);; Molecular Function: enzyme activator activity (GO:0008047);; Biological Process: lipoprotein catabolic process (GO:0042159);; Cellular Component: chylomicron (GO:0042627);; Biological Process: lipoprotein transport (GO:0042953);; Biological Process: positive regulation of catalytic activi…	--	--	--	--	--	PREDICTED: apolipoprotein C-II-like [Larimichthys crocea]	molecular function: enzyme regulator activity (GO:0030234);; biological process: biological regulation (GO:0065007);; biological process: metabolic process (GO:0008152);; biological process: localization (GO:0051179);; biological process: single-organism process (GO:0044699);; cellular component: macromolecular complex (GO:0032991);; cellular component: extracellular region part (GO:0044421);; ce…
gene12331	29.2693	803	1919.45	49969	0.000182156	-5.8681	down	--	--	Cellular Component: extracellular region (GO:0005576);; Biological Process: lipid transport (GO:0006869);; Molecular Function: lipid binding (GO:0008289);; Biological Process: lipoprotein metabolic process (GO:0042157);;	K04524|7.9897e-140|mze:101466239|apolipoprotein Eb-like; K04524 apolipoprotein E (A)	--	Apolipoprotein Eb (Precursor) GN=apoeb OS=Danio rerio (Zebrafish) PE=2 SV=1	--	--	PREDICTED: apolipoprotein Eb-like [Larimichthys crocea]	cellular component: extracellular region (GO:0005576);; biological process: single-organism process (GO:0044699);; biological process: localization (GO:0051179);; biological process: metabolic process (GO:0008152);; molecular function: binding (GO:0005488);;
gene12332	0	0	271.144	4102	3.22955e-09	-9.78672	down	--	--	Cellular Component: extracellular region (GO:0005576);; Biological Process: lipid transport (GO:0006869);; Molecular Function: lipid binding (GO:0008289);; Biological Process: lipoprotein metabolic process (GO:0042157);;	K08760|2.8936e-153|tru:503508|apoA-IV4; apolipoprotein A-IV4; K08760 apolipoprotein A-IV (A)	--	Proapolipoprotein A-I (Precursor) GN=APOA1 OS=Coturnix coturnix japonica (Japanese quail) PE=1 SV=2	--	--	PREDICTED: apolipoprotein A-I-like [Larimichthys crocea]	molecular function: binding (GO:0005488);; biological process: localization (GO:0051179);; biological process: metabolic process (GO:0008152);; biological process: single-organism process (GO:0044699);; cellular component: extracellular region (GO:0005576);;
gene12333	0.244754	4	251.162	4081	2.8097e-08	-8.84446	down	--	--	Cellular Component: extracellular region (GO:0005576);; Biological Process: lipid transport (GO:0006869);; Molecular Function: lipid binding (GO:0008289);; Biological Process: lipoprotein metabolic process (GO:0042157);;	K08760|3.81547e-148|tru:503507|apoA-IV3; apolipoprotein A-IV3; K08760 apolipoprotein A-IV (A)	--	Proapolipoprotein A-I (Precursor) GN=APOA1 OS=Anas platyrhynchos (Domestic duck) PE=2 SV=1	--	--	PREDICTED: apolipoprotein A-IV-like [Larimichthys crocea]	biological process: single-organism process (GO:0044699);; biological process: localization (GO:0051179);; biological process: metabolic process (GO:0008152);; cellular component: extracellular region (GO:0005576);; molecular function: binding (GO:0005488);;
gene12341	0.361369	19	10.5785	597	0.00115751	-4.60145	down	--	--	--	K04707|0|mze:101486978|E3 ubiquitin-protein ligase CBL-like; K04707 E3 ubiquitin-protein ligase CBL [EC:6.3.2.19] (A)	ErbB signaling pathway (ko04012);; Ubiquitin mediated proteolysis (ko04120);; Endocytosis (ko04144);; Jak-STAT signaling pathway (ko04630);; Insulin signaling pathway (ko04910)	E3 ubiquitin-protein ligase CBL-B GN=cblb OS=Xenopus tropicalis (Western clawed frog) PE=2 SV=1	--	--	PREDICTED: E3 ubiquitin-protein ligase CBL-C isoform X2 [Larimichthys crocea]	--
gene12342	0.172036	2	534.139	6606	1.87015e-09	-9.93168	down	--	--	Molecular Function: serine-type endopeptidase activity (GO:0004252);; Biological Process: proteolysis (GO:0006508);;	K01312|2.5853e-143|xma:102233864|trypsin-like; K01312 trypsin [EC:3.4.21.4] (A)	Neuroactive ligand-receptor interaction (ko04080)	Trypsin (Precursor) OS=Pleuronectes platessa (European plaice) PE=2 SV=1	--	--	PREDICTED: trypsin-like [Larimichthys crocea]	biological process: metabolic process (GO:0008152);; molecular function: catalytic activity (GO:0003824);;
gene12343	0.0880259	1	577.409	7128	8.05022e-10	-10.287	down	--	--	Molecular Function: serine-type endopeptidase activity (GO:0004252);; Biological Process: proteolysis (GO:0006508);;	K01312|6.82963e-148|tru:101071324|anionic trypsin-1-like; K01312 trypsin [EC:3.4.21.4] (A)	Neuroactive ligand-receptor interaction (ko04080)	Trypsin-2 (Precursor; Fragment) OS=Salmo salar (Atlantic salmon) PE=2 SV=1	--	--	PREDICTED: transmembrane protease serine 9-like [Larimichthys crocea]	molecular function: catalytic activity (GO:0003824);; biological process: metabolic process (GO:0008152);;
gene12344	0	0	31.9049	316	3.85691e-05	-6.10782	down	--	--	Molecular Function: serine-type endopeptidase activity (GO:0004252);; Biological Process: proteolysis (GO:0006508);;	K01312|2.39324e-142|tru:101066992|trypsin-1-like; K01312 trypsin [EC:3.4.21.4] (A)	Neuroactive ligand-receptor interaction (ko04080)	Trypsin-1 (Precursor) OS=Salmo salar (Atlantic salmon) PE=1 SV=1	--	--	PREDICTED: trypsin-2-like [Larimichthys crocea]	biological process: metabolic process (GO:0008152);; molecular function: catalytic activity (GO:0003824);;
gene12348	0.991803	16	40.1118	799	0.000258067	-5.21715	down	--	--	--	K06506|5.54807e-50|mze:101484977|B-cell antigen receptor complex-associated protein alpha chain-like; K06506 CD79A antigen (A)	--	--	--	--	PREDICTED: B-cell antigen receptor complex-associated protein alpha chain [Larimichthys crocea]	--
gene5384	13.4912	775	0.0167699	0	5.43512e-07	7.47283	up	--	--	--	K16772|0|mze:101467511|protein FAM161A-like; K16772 protein FAM161A (A)	--	Protein FAM161A GN=fam161a OS=Xenopus laevis (African clawed frog) PE=2 SV=1	--	--	PREDICTED: protein FAM161A [Larimichthys crocea]	--
gene12354	0.83973	18	16.017	411	0.00345665	-4.13094	down	--	--	Biological Process: regulation of leukocyte migration (GO:0002685);; Biological Process: chemotaxis (GO:0006935);; Biological Process: inflammatory response (GO:0006954);; Biological Process: G-protein coupled receptor signaling pathway (GO:0007186);; Cellular Component: integral component of membrane (GO:0016021);; Molecular Function: C-X-C chemokine receptor activity (GO:0016494);; Biological P…	K04188|5.15263e-141|xma:102235421|c-X-C chemokine receptor type 3-like; K04188 C-X-C chemokine receptor type 3 (A)	Cytokine-cytokine receptor interaction (ko04060)	C-X-C chemokine receptor type 4-B GN=cxcr4-b OS=Xenopus laevis (African clawed frog) PE=2 SV=1	--	--	PREDICTED: C-X-C chemokine receptor type 3 [Larimichthys crocea]	molecular function: receptor activity (GO:0004872);; molecular function: molecular transducer activity (GO:0060089);; cellular component: membrane part (GO:0044425);; cellular component: membrane (GO:0016020);; biological process: signaling (GO:0023052);; biological process: biological regulation (GO:0065007);; biological process: response to stimulus (GO:0050896);; biological process: locomotion…
gene13543	389.052	13504	2.65203	76	6.38535e-07	7.47164	up	[U]	Intracellular trafficking, secretion, and vesicular transport	--	--	--	Importin subunit alpha-6 GN=kpna5 OS=Danio rerio (Zebrafish) PE=2 SV=2	--	--	PREDICTED: sperm-associated antigen 6 [Larimichthys crocea]	--
gene4574	36.4433	940	0.0734489	1	5.03192e-07	7.46882	up	--	--	--	--	--	--	--	--	PREDICTED: cell division cycle-associated protein 7-like isoform X1 [Larimichthys crocea]	--
gene12364	6.26269	114	184.224	4369	0.000523038	-5.12358	down	--	--	--	--	--	--	--	--	PREDICTED: B-cell receptor CD22-like [Larimichthys crocea]	--
gene12365	0.163046	8	4.14492	326	0.000993496	-4.65469	down	--	--	--	K06499|6.23802e-124|mze:101487642|hemicentin-1-like; K06499 carcinoembryonic antigen-related cell adhesion molecule (A)	--	Peroxidasin (Precursor) GN=pxdn OS=Xenopus tropicalis (Western clawed frog) PE=2 SV=1	--	--	PREDICTED: carcinoembryonic antigen-related cell adhesion molecule 5-like [Neolamprologus brichardi]	--
gene12371	0.138171	17	3.74629	545	0.00114826	-4.60001	down	[R]	General function prediction only	--	--	--	DNA-binding protein Ikaros GN=ikzf1 OS=Oncorhynchus mykiss (Rainbow trout) PE=2 SV=1	--	--	PREDICTED: zinc finger protein 831 [Stegastes partitus]	--
gene12373	0.0707925	3	4.91162	241	0.000510395	-4.97173	down	--	--	--	--	--	--	--	--	PREDICTED: cas scaffolding protein family member 4 isoform X1 [Larimichthys crocea]	--
gene22873	426.097	8261	1.78761	45	5.57973e-07	7.46283	up	[S]	Function unknown	--	--	--	MORN repeat-containing protein 3 GN=morn3 OS=Xenopus laevis (African clawed frog) PE=2 SV=1	--	--	PREDICTED: MORN repeat-containing protein 3 [Larimichthys crocea]	--
gene1238	0.281192	9	6.15653	211	0.00543265	-3.92607	down	[E]	Amino acid transport and metabolism	Biological Process: amino acid transmembrane transport (GO:0003333);; Molecular Function: amino acid transmembrane transporter activity (GO:0015171);; Cellular Component: integral component of membrane (GO:0016021);;	K13869|0|mze:101487639|cystine/glutamate transporter-like; K13869 solute carrier family 7 (L-type amino acid transporter), member 11 (A)	--	Y+L amino acid transporter 2 OS=Xenopus laevis (African clawed frog) PE=2 SV=1	--	--	PREDICTED: cystine/glutamate transporter [Stegastes partitus]	molecular function: transporter activity (GO:0005215);; biological process: localization (GO:0051179);; biological process: single-organism process (GO:0044699);; biological process: cellular process (GO:0009987);; cellular component: membrane (GO:0016020);; cellular component: membrane part (GO:0044425);;
gene86	35.3343	1758	0.127942	6	4.53397e-07	7.45429	up	--	--	--	--	--	--	--	--	PREDICTED: uncharacterized protein C3orf67 homolog [Larimichthys crocea]	--
Larimichthys_crocea_newGene_1345	123.216	764	0	0	5.74468e-07	7.45233	up	--	--	--	--	--	--	S	Function unknown	PREDICTED: uncharacterized protein C11orf91 homolog [Oreochromis niloticus]	--
gene12401	0.239092	18	6.38893	567	0.00118046	-4.59071	down	--	--	--	K06840|0|mze:101467463|semaphorin-3F-like; K06840 semaphorin 3 (A)	--	Semaphorin-3C (Precursor) GN=SEMA3C OS=Gallus gallus (Chicken) PE=2 SV=1	--	--	PREDICTED: semaphorin-3F-like [Larimichthys crocea]	--
gene12403	0.214721	17	9.56299	811	0.000291549	-5.16945	down	[RTKL]	General function prediction only;; Signal transduction mechanisms;; Transcription;; Replication, recombination and repair	Molecular Function: transmembrane receptor protein tyrosine kinase activity (GO:0004714);; Molecular Function: ATP binding (GO:0005524);; Biological Process: protein phosphorylation (GO:0006468);; Biological Process: transmembrane receptor protein tyrosine kinase signaling pathway (GO:0007169);; Cellular Component: integral component of membrane (GO:0016021);; Biological Process: bone mineralizat…	K05100|0|mze:101466878|macrophage-stimulating protein receptor-like; K05100 macrophage-stimulating 1 receptor [EC:2.7.10.1] (A)	--	Tyrosine-protein kinase receptor TYRO3 (Precursor) GN=tyro3 OS=Danio rerio (Zebrafish) PE=2 SV=1	--	--	PREDICTED: macrophage-stimulating protein receptor [Larimichthys crocea]	molecular function: molecular transducer activity (GO:0060089);; molecular function: receptor activity (GO:0004872);; molecular function: catalytic activity (GO:0003824);; molecular function: binding (GO:0005488);; biological process: response to stimulus (GO:0050896);; biological process: signaling (GO:0023052);; biological process: cellular process (GO:0009987);; biological process: development…
gene12408	0.105703	4	4.46138	190	0.00172068	-4.45285	down	[RTKL]	General function prediction only;; Signal transduction mechanisms;; Transcription;; Replication, recombination and repair	Molecular Function: protein serine/threonine kinase activity (GO:0004674);; Molecular Function: ATP binding (GO:0005524);; Biological Process: protein phosphorylation (GO:0006468);;	K08832|0|mze:101464872|SRSF protein kinase 2-like; K08832 serine/threonine-protein kinase SRPK3 [EC:2.7.11.1] (A)	--	Dual specificity tyrosine-phosphorylation-regulated kinase 2 OS=Gallus gallus (Chicken) PE=2 SV=1	--	--	PREDICTED: SRSF protein kinase 2-like [Larimichthys crocea]	molecular function: binding (GO:0005488);; molecular function: catalytic activity (GO:0003824);; biological process: cellular process (GO:0009987);; biological process: metabolic process (GO:0008152);;
gene2303	111.132	2579	0.506008	11	4.57111e-07	7.45068	up	--	--	--	K10417|0|mze:101468647|cytoplasmic dynein 2 light intermediate chain 1-like; K10417 dynein light intermediate chain 2, cytosolic (A)	--	Cytoplasmic dynein 2 light intermediate chain 1 GN=dync2li1 OS=Danio rerio (Zebrafish) PE=2 SV=1	--	--	PREDICTED: cytoplasmic dynein 2 light intermediate chain 1 [Larimichthys crocea]	--
gene12412	0	0	27.3119	1472	1.41519e-07	-8.31108	down	[E]	Amino acid transport and metabolism	--	--	--	--	--	--	PREDICTED: 3-dehydroquinate synthase, chloroplastic-like [Larimichthys crocea]	--
gene12428	0.883497	23	26.8614	807	0.000729781	-4.80561	down	--	--	Molecular Function: lipid binding (GO:0008289);;	--	--	Cholesteryl ester transfer protein {ECO:0000303|PubMed:17574888} (Precursor) OS=Gallus gallus (Chicken) PE=2 SV=1	--	--	PREDICTED: BPI fold-containing family B member 4 [Larimichthys crocea]	molecular function: binding (GO:0005488);;
gene12873	47.3566	2883	0.224148	13	4.78057e-07	7.43767	up	[R]	General function prediction only	--	--	--	Inversin GN=invs OS=Danio rerio (Zebrafish) PE=2 SV=1	--	--	PREDICTED: LOW QUALITY PROTEIN: ankyrin repeat and EF-hand domain-containing protein 1-like [Larimichthys crocea]	--
gene7937	45.7685	754	0	0	6.04553e-07	7.43343	up	--	--	--	--	--	--	--	--	PREDICTED: uncharacterized protein C3orf67 homolog [Larimichthys crocea]	--
gene12438	0.220325	12	23.1521	1397	1.58432e-05	-6.33473	down	[P]	Inorganic ion transport and metabolism	--	K15122|0|mze:101475171|solute carrier family 41 member 1-like; K15122 solute carrier family 41 (A)	--	Solute carrier family 41 member 2 GN=slc41a2 OS=Xenopus laevis (African clawed frog) PE=2 SV=1	--	--	PREDICTED: solute carrier family 41 member 1-like [Larimichthys crocea]	--
gene12439	0.792087	41	16.6798	1116	0.00153297	-4.54223	down	--	--	Molecular Function: sulfotransferase activity (GO:0008146);; Cellular Component: integral component of membrane (GO:0016021);; Biological Process: carbohydrate biosynthetic process (GO:0016051);;	--	--	Carbohydrate sulfotransferase 11 GN=chst11 OS=Danio rerio (Zebrafish) PE=2 SV=1	--	--	PREDICTED: carbohydrate sulfotransferase 11-like [Larimichthys crocea]	cellular component: membrane part (GO:0044425);; cellular component: membrane (GO:0016020);; biological process: metabolic process (GO:0008152);; biological process: single-organism process (GO:0044699);; molecular function: catalytic activity (GO:0003824);;
gene1244	0.0682397	1	5.48911	144	0.00112925	-4.70252	down	--	--	--	--	--	--	--	--	PREDICTED: vascular cell adhesion protein 1-like [Larimichthys crocea]	--
gene19593	25.077	749	0	0	6.20336e-07	7.42389	up	--	--	--	--	--	Meiosis-specific protein MEI4-like GN=mei4 OS=Danio rerio (Zebrafish) PE=2 SV=1	--	--	PREDICTED: meiosis-specific protein MEI4-like [Larimichthys crocea]	--
gene7172	74.2804	3002	0.406109	14	5.09173e-07	7.41643	up	--	--	--	--	--	--	--	--	PREDICTED: uncharacterized protein KIAA0895 homolog [Larimichthys crocea]	--
gene12460	0.104902	4	5.1005	273	0.0004997	-4.96523	down	--	--	Cellular Component: integral component of membrane (GO:0016021);; Biological Process: transmembrane transport (GO:0055085);;	K15379|0|mze:101480221|solute carrier family 45 member 3-like; K15379 solute carrier family 45, member 3 (A)	--	--	--	--	PREDICTED: solute carrier family 45 member 3 [Larimichthys crocea]	cellular component: membrane part (GO:0044425);; cellular component: membrane (GO:0016020);; biological process: cellular process (GO:0009987);; biological process: single-organism process (GO:0044699);; biological process: localization (GO:0051179);;
gene24093	9.64438	742	0	0	6.43313e-07	7.41042	up	--	--	--	--	--	--	--	--	PREDICTED: testis- and ovary-specific PAZ domain-containing protein 1-like [Pundamilia nyererei]	--
gene12532	0.0932328	1	5.50435	134	0.0014419	-4.60204	down	--	--	--	--	--	--	--	--	PREDICTED: uncharacterized protein LOC104927308 [Larimichthys crocea]	--
Larimichthys_crocea_newGene_392	26.5278	728	0	0	6.9256e-07	7.3831	up	--	--	--	--	--	--	--	--	PREDICTED: uncharacterized protein LOC101882990 [Danio rerio]	--
gene8984	20.1506	727	0.0214371	0	6.96256e-07	7.38113	up	--	--	--	--	--	--	--	--	--	--
gene12586	0.700979	49	62.4246	3706	4.23718e-05	-6.03536	down	[G]	Carbohydrate transport and metabolism	--	K00850|0|ola:101163356|6-phosphofructokinase type C-like; K00850 6-phosphofructokinase 1 [EC:2.7.1.11] (A)	Glycolysis / Gluconeogenesis (ko00010);; Pentose phosphate pathway (ko00030);; Fructose and mannose metabolism (ko00051);; Galactose metabolism (ko00052);; Carbon metabolism (ko01200);; Biosynthesis of amino acids (ko01230);; RNA degradation (ko03018)	--	--	--	PREDICTED: ATP-dependent 6-phosphofructokinase, platelet type [Larimichthys crocea]	--
gene20036	84.904	2766	0.329364	13	5.61304e-07	7.378	up	--	--	--	K04380|3.12501e-122|mze:101481951|microtubule-associated protein tau-like; K04380 microtubule-associated protein tau (A)	MAPK signaling pathway (ko04010)	--	--	--	PREDICTED: microtubule-associated protein tau-like [Larimichthys crocea]	--
gene1262	0.936126	10	48.8052	617	0.000182859	-5.34956	down	--	--	--	K10059|1.2902e-86|xma:102216955|C-type lectin domain family 4 member E-like; K10059 C-type lectin domain family 4 member E (A)	--	Hepatic lectin OS=Gallus gallus (Chicken) PE=1 SV=1	--	--	PREDICTED: C-type lectin domain family 4 member E-like [Larimichthys crocea]	--
gene13431	31.4398	4020	0.165952	21	5.94306e-07	7.37737	up	--	--	--	--	--	--	--	--	PREDICTED: ankyrin repeat and fibronectin type-III domain-containing protein 1-like [Larimichthys crocea]	--
gene12625	1.50615	58	845.283	29550	3.99807e-08	-8.80425	down	--	--	Molecular Function: serine-type endopeptidase activity (GO:0004252);; Molecular Function: calcium ion binding (GO:0005509);; Cellular Component: extracellular region (GO:0005576);; Biological Process: proteolysis (GO:0006508);; Biological Process: blood coagulation (GO:0007596);;	K01313|0|xma:102217884|prothrombin-like; K01313 coagulation factor II (thrombin) [EC:3.4.21.5] (A)	Neuroactive ligand-receptor interaction (ko04080);; Regulation of actin cytoskeleton (ko04810)	Activated factor Xa heavy chain (Precursor) GN=F10 OS=Gallus gallus (Chicken) PE=1 SV=1	--	--	coagulation factor II (thrombin) precursor [Larimichthys crocea]	molecular function: binding (GO:0005488);; molecular function: catalytic activity (GO:0003824);; biological process: metabolic process (GO:0008152);; biological process: multicellular organismal process (GO:0032501);; biological process: biological regulation (GO:0065007);; biological process: single-organism process (GO:0044699);; cellular component: extracellular region (GO:0005576);;
gene12631	0.0773055	3	76.6039	2876	6.5838e-08	-8.52345	down	--	--	Molecular Function: serine-type peptidase activity (GO:0008236);;	--	--	Vestarin-D1 heavy chain (Precursor) OS=Demansia vestigiata (Lesser black whip snake) PE=1 SV=1	--	--	PREDICTED: vitamin K-dependent protein Z-like [Larimichthys crocea]	molecular function: catalytic activity (GO:0003824);; biological process: metabolic process (GO:0008152);;
gene12632	0.0822806	5	88.3188	5475	1.41181e-08	-9.10548	down	[O]	Posttranslational modification, protein turnover, chaperones	Molecular Function: serine-type endopeptidase activity (GO:0004252);; Molecular Function: calcium ion binding (GO:0005509);; Cellular Component: extracellular region (GO:0005576);; Biological Process: proteolysis (GO:0006508);; Biological Process: blood coagulation (GO:0007596);;	K01314|0|mze:101466573|coagulation factor X-like; K01314 coagulation factor X [EC:3.4.21.6] (A)	--	Activated factor Xa heavy chain (Precursor) GN=F10 OS=Gallus gallus (Chicken) PE=1 SV=1	--	--	PREDICTED: coagulation factor X [Larimichthys crocea]	molecular function: binding (GO:0005488);; molecular function: catalytic activity (GO:0003824);; biological process: metabolic process (GO:0008152);; biological process: multicellular organismal process (GO:0032501);; biological process: biological regulation (GO:0065007);; biological process: single-organism process (GO:0044699);; cellular component: extracellular region (GO:0005576);;
gene12633	0.0687408	2	22.9902	600	1.24745e-05	-6.48106	down	[O]	Posttranslational modification, protein turnover, chaperones	Molecular Function: serine-type endopeptidase activity (GO:0004252);; Molecular Function: calcium ion binding (GO:0005509);; Cellular Component: extracellular region (GO:0005576);; Biological Process: proteolysis (GO:0006508);; Biological Process: blood coagulation (GO:0007596);;	K01320|0|tru:446072|coagulation factor VII precursor (EC:3.4.21.21); K01320 coagulation factor VII [EC:3.4.21.21] (A)	--	Vestarin-D1 heavy chain (Precursor) OS=Demansia vestigiata (Lesser black whip snake) PE=1 SV=1	--	--	PREDICTED: coagulation factor VII [Larimichthys crocea]	cellular component: extracellular region (GO:0005576);; biological process: single-organism process (GO:0044699);; biological process: biological regulation (GO:0065007);; biological process: metabolic process (GO:0008152);; biological process: multicellular organismal process (GO:0032501);; molecular function: binding (GO:0005488);; molecular function: catalytic activity (GO:0003824);;
gene12634	0.0218197	1	42.9287	1377	3.46151e-07	-7.91892	down	[O]	Posttranslational modification, protein turnover, chaperones	Molecular Function: serine-type endopeptidase activity (GO:0004252);; Molecular Function: calcium ion binding (GO:0005509);; Cellular Component: extracellular region (GO:0005576);; Biological Process: proteolysis (GO:0006508);; Biological Process: blood coagulation (GO:0007596);;	K01320|0|tru:445941|coagulation factor VIIc precursor (EC:3.4.21.21); K01320 coagulation factor VII [EC:3.4.21.21] (A)	--	Activated factor Xa heavy chain (Precursor) GN=F10 OS=Gallus gallus (Chicken) PE=1 SV=1	--	--	PREDICTED: coagulation factor VII [Larimichthys crocea]	molecular function: binding (GO:0005488);; molecular function: catalytic activity (GO:0003824);; biological process: multicellular organismal process (GO:0032501);; biological process: metabolic process (GO:0008152);; biological process: biological regulation (GO:0065007);; biological process: single-organism process (GO:0044699);; cellular component: extracellular region (GO:0005576);;
gene1264	0.391827	20	9.40096	392	0.00539875	-3.93999	down	--	--	Molecular Function: sequence-specific DNA binding transcription factor activity (GO:0003700);; Cellular Component: nucleus (GO:0005634);; Molecular Function: sequence-specific DNA binding (GO:0043565);; Molecular Function: transcription regulatory region DNA binding (GO:0044212);; Biological Process: positive regulation of transcription, DNA-templated (GO:0045893);;	K08036|0|mze:101473260|hepatocyte nuclear factor 1-alpha-like; K08036 transcription factor 1, hepatocyte nuclear factor 1-alpha (A)	--	Hepatocyte nuclear factor 1-alpha GN=hnf1a OS=Salmo salar (Atlantic salmon) PE=2 SV=1	--	--	PREDICTED: hepatocyte nuclear factor 1-alpha [Larimichthys crocea]	molecular function: nucleic acid binding transcription factor activity (GO:0001071);; molecular function: binding (GO:0005488);; biological process: biological regulation (GO:0065007);; cellular component: organelle (GO:0043226);; cellular component: cell (GO:0005623);; cellular component: cell part (GO:0044464);;
gene12646	0.129444	6	2.73224	170	0.00487022	-3.98789	down	--	--	--	--	--	Leucine-rich repeat-containing protein 3 (Precursor) GN=lrrc3 OS=Danio rerio (Zebrafish) PE=2 SV=1	--	--	PREDICTED: leucine-rich repeat-containing protein 17 [Larimichthys crocea]	--
gene20462	25.9357	723	0	0	7.11289e-07	7.37322	up	[M]	Cell wall/membrane/envelope biogenesis	Cellular Component: membrane (GO:0016020);; Biological Process: hyaluronan biosynthetic process (GO:0030213);; Molecular Function: hyaluronan synthase activity (GO:0050501);;	K00752|0|mze:101465324|hyaluronan synthase 1-like; K00752 hyaluronan synthase [EC:2.4.1.212] (A)	--	Hyaluronan synthase 1 GN=has1 OS=Xenopus laevis (African clawed frog) PE=1 SV=1	--	--	PREDICTED: hyaluronan synthase 1 [Larimichthys crocea]	molecular function: catalytic activity (GO:0003824);; cellular component: membrane (GO:0016020);; biological process: metabolic process (GO:0008152);; biological process: single-organism process (GO:0044699);;
gene12648	0.929839	48	41.7551	2447	0.000172873	-5.46472	down	--	--	--	--	--	Fibrinogen C domain-containing protein 1 GN=fibcd1 OS=Xenopus tropicalis (Western clawed frog) PE=2 SV=1	--	--	PREDICTED: fibroleukin [Larimichthys crocea]	--
gene8416	23.3358	720	0.0279898	0	7.22832e-07	7.36726	up	--	--	--	--	--	Ubiquitin carboxyl-terminal hydrolase 37 GN=usp37 OS=Danio rerio (Zebrafish) PE=2 SV=1	--	--	PREDICTED: ubiquitin carboxyl-terminal hydrolase 37-like [Larimichthys crocea]	--
gene12657	0	0	1.19002	68	0.00760697	-3.96585	down	--	--	--	K05761|0|mze:101474465|villin-1-like; K05761 villin 1 (A)	--	Villin-1 GN=VIL1 OS=Gallus gallus (Chicken) PE=1 SV=2	--	--	PREDICTED: villin-like protein isoform X1 [Larimichthys crocea]	--
gene22678	81.4556	3189	0.453539	16	6.06075e-07	7.35651	up	--	--	--	--	--	--	--	--	PREDICTED: leucine-rich repeat-containing protein 56 [Larimichthys crocea]	--
gene24655	26.5874	1638	0.0906455	6	5.96264e-07	7.35255	up	--	--	--	--	--	--	--	--	PREDICTED: treacle protein-like [Larimichthys crocea]	--
gene12664	0.240686	5	20.3829	652	3.37254e-05	-6.04459	down	[GEPR]	Carbohydrate transport and metabolism;; Amino acid transport and metabolism;; Inorganic ion transport and metabolism;; General function prediction only	Cellular Component: integral component of membrane (GO:0016021);; Molecular Function: transmembrane transporter activity (GO:0022857);; Biological Process: transmembrane transport (GO:0055085);;	K08209|0|xma:102233743|solute carrier family 22 member 13-like; K08209 MFS transporter, OCT family, solute carrier family 22 (organic cation transporter), member 13 (A)	--	Solute carrier family 22 member 6-A GN=slc22a6-a OS=Xenopus laevis (African clawed frog) PE=2 SV=1	--	--	PREDICTED: solute carrier family 22 member 13-like isoform X1 [Larimichthys crocea]	biological process: cellular process (GO:0009987);; biological process: single-organism process (GO:0044699);; biological process: localization (GO:0051179);; cellular component: membrane part (GO:0044425);; cellular component: membrane (GO:0016020);; molecular function: transporter activity (GO:0005215);;
gene12666	0.0111846	1	1.89836	256	0.0001529	-5.51271	down	--	--	--	--	--	Xin actin-binding repeat-containing protein 1 GN=xirp1 OS=Danio rerio (Zebrafish) PE=1 SV=1	--	--	PREDICTED: xin actin-binding repeat-containing protein 1-like isoform X1 [Stegastes partitus]	--
gene12674	0.573612	20	50.5831	2347	1.0738e-05	-6.50773	down	[S]	Function unknown	--	K08118|0|mze:101466361|biglycan-like; K08118 biglycan (A)	--	Biglycan (Precursor) GN=bgn OS=Xenopus laevis (African clawed frog) PE=2 SV=1	--	--	PREDICTED: biglycan isoform X2 [Larimichthys crocea]	--
gene12687	1.27324	41	14.8886	698	0.00719768	-3.86877	down	--	--	Cellular Component: integral component of membrane (GO:0016021);;	K17354|1.35551e-61|mze:101486629|tetraspanin-2-like; K17354 tetraspanin-2 (A)	--	Tetraspanin-33 GN=tspan33 OS=Xenopus laevis (African clawed frog) PE=2 SV=1	--	--	PREDICTED: tetraspanin-2-like [Larimichthys crocea]	cellular component: membrane (GO:0016020);; cellular component: membrane part (GO:0044425);;
gene18462	10.1546	712	0	0	7.54783e-07	7.35123	up	--	--	--	--	--	Kelch-like protein 3 GN=klhl3 OS=Danio rerio (Zebrafish) PE=3 SV=1	--	--	PREDICTED: flocculation protein FLO11-like [Larimichthys crocea]	--
gene23097	15.4644	711	0	0	7.58901e-07	7.34922	up	--	--	--	--	--	--	--	--	--	--
gene12702	1.1562	58	468.4	34968	2.14862e-08	-9.04709	down	--	--	Cellular Component: troponin complex (GO:0005861);; Biological Process: regulation of muscle contraction (GO:0006937);; Biological Process: striated muscle contraction (GO:0006941);; Biological Process: regulation of heart contraction (GO:0008016);; Biological Process: regulation of nitric oxide mediated signal transduction (GO:0010749);; Biological Process: sarcomere organization (GO:0045214);; …	K12045|6.66394e-117|xma:102231446|troponin T, cardiac muscle isoforms-like; K12045 troponin T, cardiac muscle (A)	Cardiac muscle contraction (ko04260);; Adrenergic signaling in cardiomyocytes (ko04261)	Troponin T, cardiac muscle isoforms GN=TNNT2 OS=Gallus gallus (Chicken) PE=2 SV=2	--	--	PREDICTED: troponin T, cardiac muscle isoform X2 [Larimichthys crocea]	cellular component: cell (GO:0005623);; cellular component: macromolecular complex (GO:0032991);; cellular component: cell part (GO:0044464);; cellular component: organelle part (GO:0044422);; cellular component: organelle (GO:0043226);; biological process: biological regulation (GO:0065007);; biological process: developmental process (GO:0032502);; biological process: multicellular organismal pr…
gene12706	2.30192	32	41.6786	601	0.00539303	-3.97331	down	--	--	Biological Process: heart morphogenesis (GO:0003007);; Biological Process: JNK cascade (GO:0007254);; Molecular Function: zinc ion binding (GO:0008270);; Biological Process: Wnt signaling pathway (GO:0016055);; Biological Process: cell migration involved in gastrulation (GO:0042074);; Biological Process: convergent extension involved in gastrulation (GO:0060027);;	K09377|1.70667e-91|mze:101479356|cysteine and glycine-rich protein 2-like; K09377 cysteine and glycine-rich protein (A)	--	Cysteine and glycine-rich protein 1 GN=CSRP1 OS=Coturnix coturnix japonica (Japanese quail) PE=2 SV=2	--	--	PREDICTED: cysteine and glycine-rich protein 1 [Larimichthys crocea]	biological process: cellular process (GO:0009987);; biological process: locomotion (GO:0040011);; biological process: response to stimulus (GO:0050896);; biological process: signaling (GO:0023052);; biological process: single-organism process (GO:0044699);; biological process: biological regulation (GO:0065007);; biological process: developmental process (GO:0032502);; biological process: metabol…
gene12710	0.227847	8	5.67142	189	0.00603414	-3.88284	down	--	--	--	--	--	Myosin-binding protein H GN=MYBPH OS=Gallus gallus (Chicken) PE=1 SV=1	--	--	PREDICTED: myosin-binding protein H-like [Larimichthys crocea]	--
gene12711	1.08161	43	34.6952	1976	0.000250274	-5.30166	down	--	--	--	--	--	Neural cell adhesion molecule 1-B (Precursor) GN=ncam1-b OS=Xenopus laevis (African clawed frog) PE=2 SV=1	--	--	PREDICTED: LOW QUALITY PROTEIN: obscurin-like [Larimichthys crocea]	--
gene12712	0.224218	4	98.4727	2107	3.20079e-07	-7.89227	down	--	--	--	K18772|2.67802e-127|mze:101478792|probable C->U-editing enzyme APOBEC-2-like; K18772 C->U-editing enzyme APOBEC2 [EC:3.5.4.-] (A)	--	--	--	--	PREDICTED: probable C-	--
gene23018	40.6582	1478	0.107622	5	6.11253e-07	7.34694	up	--	--	--	--	--	--	--	--	PREDICTED: leucine-, glutamate- and lysine-rich protein 1 [Larimichthys crocea]	--
gene18645	277.038	15893	2.41607	99	9.82672e-07	7.3446	up	[R]	General function prediction only	--	K11143|0|mze:101481784|dynein intermediate chain 3, ciliary-like; K11143 dynein intermediate chain 2, axonemal (A)	--	Gastrula zinc finger protein XlCGF57.1 (Fragment) OS=Xenopus laevis (African clawed frog) PE=3 SV=1	--	--	PREDICTED: dynein intermediate chain 2, axonemal [Larimichthys crocea]	--
gene25261	19.4269	1161	0.067035	3	6.57334e-07	7.33492	up	--	--	Molecular Function: binding (GO:0005488);;	--	--	RNA-binding protein 44 GN=rbm44 OS=Danio rerio (Zebrafish) PE=3 SV=1	--	--	PREDICTED: RNA-binding protein 44 [Larimichthys crocea]	molecular function: binding (GO:0005488);;
Larimichthys_crocea_newGene_2090	68.2692	703	0	0	7.92876e-07	7.33299	up	--	--	--	--	--	--	--	--	--	--
gene12755	0.14673	1	14.4758	104	0.00336428	-4.25028	down	[R]	General function prediction only	Biological Process: purine nucleobase metabolic process (GO:0006144);; Biological Process: transport (GO:0006810);; Molecular Function: hydroxyisourate hydrolase activity (GO:0033971);;	K07127|1.74857e-73|mze:101485783|5-hydroxyisourate hydrolase-like; K07127 5-hydroxyisourate hydrolase [EC:3.5.2.17] (A)	Purine metabolism (ko00230)	5-hydroxyisourate hydrolase GN=urah OS=Danio rerio (Zebrafish) PE=1 SV=1	--	--	PREDICTED: 5-hydroxyisourate hydrolase-like [Larimichthys crocea]	biological process: single-organism process (GO:0044699);; biological process: cellular process (GO:0009987);; biological process: localization (GO:0051179);; biological process: metabolic process (GO:0008152);; molecular function: catalytic activity (GO:0003824);;
gene17979	24.9851	855	0.0446579	1	7.26371e-07	7.33275	up	--	--	--	--	--	--	--	--	--	--
gene23289	21.1081	702	0.0384485	0	7.97256e-07	7.33095	up	--	--	--	--	--	--	--	--	PREDICTED: protein FAM179A-like [Larimichthys crocea]	--
gene12783	0.0320832	1	4.7814	177	0.000556005	-4.99176	down	--	--	Molecular Function: tropomyosin binding (GO:0005523);; Cellular Component: cytoskeleton (GO:0005856);;	--	--	--	--	--	PREDICTED: leiomodin-2 [Larimichthys crocea]	molecular function: binding (GO:0005488);; cellular component: organelle (GO:0043226);; cellular component: cell part (GO:0044464);; cellular component: cell (GO:0005623);;
gene26965	38.1598	701	0	0	8.01667e-07	7.32891	up	[RTKL]	General function prediction only;; Signal transduction mechanisms;; Transcription;; Replication, recombination and repair	--	K04702|2.89261e-109|mze:101481717|serine/threonine-protein kinase pim-1-like; K04702 proto-oncogene serine/threonine-protein kinase Pim-1 [EC:2.7.11.1] (A)	Jak-STAT signaling pathway (ko04630)	Serine/threonine-protein kinase pim-2 GN=pim2 OS=Danio rerio (Zebrafish) PE=2 SV=2	--	--	PREDICTED: serine/threonine-protein kinase pim-2-like [Larimichthys crocea]	--
gene12790	0.0759975	4	2.42872	136	0.00517716	-3.98407	down	--	--	--	K04243|0|mze:101479735|probable G-protein coupled receptor 37-like; K04243 G protein-coupled receptor 37 (endothelin receptor type B-like) (A)	--	Endothelin B receptor (Fragment) GN=EDNRB OS=Coturnix coturnix japonica (Japanese quail) PE=2 SV=1	--	--	PREDICTED: prosaposin receptor GPR37-like [Stegastes partitus]	--
gene12798	0	0	145.547	4523	2.25078e-09	-9.92752	down	--	--	Molecular Function: serine-type peptidase activity (GO:0008236);;	K01321|0|mze:101466133|coagulation factor IX-like; K01321 coagulation factor IX (Christmas factor) [EC:3.4.21.22] (A)	--	Activated factor Xa heavy chain (Precursor) GN=F10 OS=Gallus gallus (Chicken) PE=1 SV=1	--	--	PREDICTED: coagulation factor IX-like [Larimichthys crocea]	biological process: metabolic process (GO:0008152);; molecular function: catalytic activity (GO:0003824);;
gene2344	205.974	8257	1.20206	50	8.35171e-07	7.3237	up	--	--	--	--	--	Basal body-orientation factor 1 GN=ccdc176 OS=Xenopus laevis (African clawed frog) PE=2 SV=1	--	--	PREDICTED: basal body-orientation factor 1 [Larimichthys crocea]	--
gene8200	39.767	2053	0.223544	9	6.46997e-07	7.3195	up	--	--	--	--	--	--	--	--	PREDICTED: clathrin heavy chain linker domain-containing protein 1 [Larimichthys crocea]	--
Larimichthys_crocea_newGene_3537	779.874	846	1.30671	1	7.56738e-07	7.31756	up	--	--	--	--	--	Leucine-rich repeat-containing protein 23 GN=lrrc23 OS=Xenopus tropicalis (Western clawed frog) PE=2 SV=1	T	Signal transduction mechanisms	PREDICTED: leucine-rich repeat-containing protein 23 [Larimichthys crocea]	--
gene11658	108.254	1598	0.374679	6	6.56161e-07	7.31698	up	[S]	Function unknown	--	K10411|2.17673e-115|mze:101472061|dynein light chain 1, axonemal-like; K10411 dynein light chain 1, axonemal (A)	--	Dynein light chain 1, axonemal GN=dnal1 OS=Danio rerio (Zebrafish) PE=2 SV=1	--	--	PREDICTED: dynein light chain 1, axonemal-like [Oreochromis niloticus]	--
gene20413	28.5549	3698	0.191397	20	6.98582e-07	7.31443	up	--	--	--	K06236|2.43544e-168|xma:102230194|collagen alpha-1(II) chain-like; K06236 collagen, type I/II/III/V/XI/XXIV/XXVII, alpha (A)	Focal adhesion (ko04510);; ECM-receptor interaction (ko04512)	Collagen alpha-1(II) chain (Precursor; Fragment) GN=COL2A1 OS=Gallus gallus (Chicken) PE=2 SV=1	--	--	PREDICTED: collagen alpha-1(II) chain-like isoform X2 [Larimichthys crocea]	--
gene12858	1.38134	57	18.6348	945	0.00786227	-3.86771	down	--	--	--	K03907|8.55404e-145|ola:101161283|thrombomodulin-like; K03907 thrombomodulin (A)	--	Signal peptide, CUB and EGF-like domain-containing protein 2 (Precursor) GN=scube2 OS=Danio rerio (Zebrafish) PE=2 SV=1	--	--	PREDICTED: thrombomodulin-like [Larimichthys crocea]	--
gene12860	0.0974518	3	2.89308	135	0.00361225	-4.15693	down	--	--	--	K10168|0|mze:101486268|toll-like receptor 5-like; K10168 toll-like receptor 5 (A)	Toll-like receptor signaling pathway (ko04620);; Salmonella infection (ko05132)	Toll-like receptor 2 type-2 (Precursor) GN=TLR2-2 OS=Gallus gallus (Chicken) PE=2 SV=1	--	--	PREDICTED: toll-like receptor 5 [Larimichthys crocea]	--
Larimichthys_crocea_newGene_3345	50.5324	691	0	0	8.47501e-07	7.30831	up	--	--	--	--	--	--	--	--	--	--
gene12874	0	0	2.5595	142	0.000649458	-4.9792	down	--	--	Biological Process: hematopoietic progenitor cell differentiation (GO:0002244);; Molecular Function: prostaglandin E receptor activity (GO:0004957);; Biological Process: G-protein coupled receptor signaling pathway (GO:0007186);; Cellular Component: integral component of membrane (GO:0016021);; Biological Process: T cell differentiation in thymus (GO:0033077);; Biological Process: cell migration …	K04261|0|tru:101070091|prostaglandin E2 receptor EP4 subtype-like; K04261 prostaglandin E receptor 4 (A)	Neuroactive ligand-receptor interaction (ko04080)	Melanopsin GN=opn4 OS=Rutilus rutilus (Roach) PE=2 SV=1	--	--	PREDICTED: prostaglandin E2 receptor EP4 subtype-like [Larimichthys crocea]	molecular function: receptor activity (GO:0004872);; molecular function: molecular transducer activity (GO:0060089);; biological process: signaling (GO:0023052);; biological process: response to stimulus (GO:0050896);; biological process: locomotion (GO:0040011);; biological process: cellular process (GO:0009987);; biological process: immune system process (GO:0002376);; biological process: multi…
gene12878	0.345388	1	197.362	736	3.42486e-06	-7.01939	down	--	--	Molecular Function: transporter activity (GO:0005215);; Molecular Function: fatty acid binding (GO:0005504);; Cellular Component: cytoplasm (GO:0005737);; Biological Process: transport (GO:0006810);;	K08750|1.46491e-61|xma:102221783|fatty acid-binding protein, liver-type-like; K08750 fatty acid-binding protein 1, liver (A)	PPAR signaling pathway (ko03320)	Fatty acid-binding protein, liver-type GN=fabp1 OS=Epinephelus coioides (Orange-spotted grouper) PE=2 SV=1	--	--	PREDICTED: fatty acid-binding protein, liver [Larimichthys crocea]	biological process: localization (GO:0051179);; cellular component: cell (GO:0005623);; cellular component: cell part (GO:0044464);; molecular function: binding (GO:0005488);; molecular function: transporter activity (GO:0005215);;
gene12879	0.126258	3	34.4284	1020	2.94641e-06	-7.03218	down	[R]	General function prediction only	--	K11426|0|mze:101479308|SET and MYND domain-containing protein 1-like; K11426 SET and MYND domain-containing protein (A)	--	N-lysine methyltransferase SMYD2-A GN=smyd2a OS=Danio rerio (Zebrafish) PE=2 SV=1	--	--	PREDICTED: histone-lysine N-methyltransferase SMYD1-like isoform X1 [Larimichthys crocea]	--
gene6984	20.069	840	0.0436566	1	7.77871e-07	7.30734	up	--	--	--	--	--	Sodium/potassium-transporting ATPase subunit beta-1-interacting protein 1 GN=nkain1 OS=Xenopus laevis (African clawed frog) PE=2 SV=1	--	--	PREDICTED: sodium/potassium-transporting ATPase subunit beta-1-interacting protein 2-like isoform X2 [Oreochromis niloticus]	--
gene9054	81.1899	2136	0.507636	10	7.3159e-07	7.27456	up	--	--	--	--	--	--	--	--	PREDICTED: leucine-rich repeat-containing protein 34 [Larimichthys crocea]	--
Larimichthys_crocea_newGene_3562	2415.49	673	0	0	9.38608e-07	7.27047	up	--	--	--	--	--	--	--	--	PREDICTED: myb-related protein B-like [Larimichthys crocea]	--
gene7418	4.96494	671	0.00647289	0	9.49475e-07	7.26621	up	--	--	--	K10361|0|mze:101486664|unconventional myosin-XV-like; K10361 myosin XV (A)	--	Unconventional myosin-Va GN=MYO5A OS=Gallus gallus (Chicken) PE=1 SV=1	--	--	PREDICTED: unconventional myosin-XV-like [Larimichthys crocea]	--
gene20655	142.015	12865	1.07026	84	1.14917e-06	7.26528	up	--	--	--	--	--	--	--	--	PREDICTED: WD repeat-containing protein 19 isoform X1 [Larimichthys crocea]	--
gene12926	1.47536	52	53.0913	1833	0.000628931	-4.94268	down	--	--	--	--	--	--	--	--	PREDICTED: sarcolemmal membrane-associated protein-like isoform X1 [Larimichthys crocea]	--
gene13419	20.5302	669	0	0	9.60499e-07	7.26193	up	--	--	--	--	--	Ubiquitin carboxyl-terminal hydrolase 37 GN=usp37 OS=Danio rerio (Zebrafish) PE=2 SV=1	--	--	PREDICTED: ubiquitin carboxyl-terminal hydrolase 37-like [Larimichthys crocea]	--
gene12936	0.352696	11	5.34	249	0.00500879	-3.95935	down	[RTKL]	General function prediction only;; Signal transduction mechanisms;; Transcription;; Replication, recombination and repair	Molecular Function: protein serine/threonine kinase activity (GO:0004674);; Molecular Function: ATP binding (GO:0005524);; Biological Process: protein phosphorylation (GO:0006468);; Biological Process: epiboly involved in gastrulation with mouth forming second (GO:0055113);;	K04443|0|dre:327321|mapkapk2a, mapkapk2, wu:fb30e10, wu:fc56c10, wu:fi03a01; mitogen-activated protein kinase-activated protein kinase 2a (EC:2.7.11.1); K04443 mitogen-activated protein kinase-activated protein kinase 2 [EC:2.7.11.1] (A)	MAPK signaling pathway (ko04010);; VEGF signaling pathway (ko04370)	Ribosomal protein S6 kinase 2 alpha GN=RPS6KA OS=Gallus gallus (Chicken) PE=2 SV=1	--	--	PREDICTED: MAP kinase-activated protein kinase 2-like [Larimichthys crocea]	molecular function: binding (GO:0005488);; molecular function: catalytic activity (GO:0003824);; biological process: developmental process (GO:0032502);; biological process: metabolic process (GO:0008152);; biological process: multicellular organismal process (GO:0032501);; biological process: cellular process (GO:0009987);; biological process: single-organism process (GO:0044699);;
gene12938	0.0462997	1	2.31832	83	0.00700132	-3.94042	down	--	--	--	--	--	--	--	--	PREDICTED: uncharacterized protein LOC104927910 [Larimichthys crocea]	--
gene12939	0	0	7.26196	207	0.000173994	-5.5085	down	--	--	Molecular Function: aspartic-type endopeptidase activity (GO:0004190);; Biological Process: proteolysis (GO:0006508);;	K01380|0|mze:101472021|renin-like; K01380 renin [EC:3.4.23.15] (A)	Renin-angiotensin system (ko04614)	Cathepsin D (Precursor) GN=ctsd OS=Clupea harengus (Atlantic herring) PE=1 SV=1	--	--	PREDICTED: renin [Larimichthys crocea]	biological process: metabolic process (GO:0008152);; molecular function: catalytic activity (GO:0003824);;
gene15399	192.987	3537	0.904652	20	8.29931e-07	7.25029	up	--	--	--	--	--	--	--	--	PREDICTED: testis-expressed sequence 9 protein [Larimichthys crocea]	--
gene1296	0.546098	30	6.09893	467	0.00990561	-3.6941	down	--	--	Molecular Function: metal ion binding (GO:0046872);;	--	--	Testin GN=TES OS=Gallus gallus (Chicken) PE=2 SV=1	--	--	PREDICTED: LIM and cysteine-rich domains protein 1-like [Larimichthys crocea]	molecular function: binding (GO:0005488);;
gene12988	0.102586	6	8.28235	584	7.09057e-05	-5.74084	down	--	--	--	K05849|0|mze:101475078|sodium/calcium exchanger 2-like; K05849 solute carrier family 8 (sodium/calcium exchanger) (A)	Calcium signaling pathway (ko04020)	G-protein coupled receptor 98 (Precursor) GN=gpr98 OS=Danio rerio (Zebrafish) PE=2 SV=1	--	--	PREDICTED: sodium/calcium exchanger 3-like isoform X6 [Larimichthys crocea]	--
gene12989	1.11785	15	106.613	1261	4.25743e-05	-5.94495	down	--	--	Biological Process: protein catabolic process (GO:0030163);;	--	--	F-box only protein 50 OS=Danio rerio (Zebrafish) PE=2 SV=2	--	--	PREDICTED: F-box only protein 50 isoform X1 [Larimichthys crocea]	biological process: metabolic process (GO:0008152);;
gene12990	0.0797675	2	197.05	4552	7.4031e-09	-9.39486	down	--	--	Molecular Function: ATP binding (GO:0005524);; Molecular Function: kinase activity (GO:0016301);; Biological Process: phosphorylation (GO:0016310);;	K00933|0|tru:101077669|creatine kinase M-type-like; K00933 creatine kinase [EC:2.7.3.2] (A)	Arginine and proline metabolism (ko00330)	Creatine kinase M-type GN=CKM OS=Gallus gallus (Chicken) PE=2 SV=1	--	--	PREDICTED: creatine kinase M-type [Larimichthys crocea]	molecular function: binding (GO:0005488);; molecular function: catalytic activity (GO:0003824);; biological process: cellular process (GO:0009987);; biological process: metabolic process (GO:0008152);;
gene15978	11.3938	663	0	0	9.94552e-07	7.24902	up	--	--	Molecular Function: growth factor activity (GO:0008083);;	K04358|0|tru:101067516|fibroblast growth factor 14-like; K04358 fibroblast growth factor (A)	MAPK signaling pathway (ko04010);; Regulation of actin cytoskeleton (ko04810)	Fibroblast growth factor 13 GN=fgf13 OS=Xenopus laevis (African clawed frog) PE=2 SV=1	--	--	PREDICTED: fibroblast growth factor 14-like [Larimichthys crocea]	molecular function: binding (GO:0005488);;
Larimichthys_crocea_newGene_808	16.0139	661	0.0158477	0	1.00624e-06	7.24469	up	--	--	--	--	--	--	S	Function unknown	UPF0730 protein, partial [Merops nubicus]	--
gene13008	0.184336	10	4.97935	316	0.00182972	-4.39445	down	--	--	Biological Process: platelet aggregation (GO:0070527);;	K06787|0|tru:101066439|endothelial cell-selective adhesion molecule-like; K06787 endothelial cell adhesion molecule (A)	Cell adhesion molecules (CAMs) (ko04514)	Coxsackievirus and adenovirus receptor homolog (Precursor) GN=cxadr OS=Danio rerio (Zebrafish) PE=2 SV=1	--	--	PREDICTED: endothelial cell-selective adhesion molecule [Larimichthys crocea]	biological process: biological adhesion (GO:0022610);; biological process: single-organism process (GO:0044699);;
gene23515	32.5137	658	0	0	1.02409e-06	7.23817	up	--	--	--	--	--	Alpha-tectorin (Precursor) GN=TECTA OS=Gallus gallus (Chicken) PE=1 SV=1	--	--	PREDICTED: LOW QUALITY PROTEIN: uromodulin-like [Larimichthys crocea]	--
gene12361	192.603	7346	1.15659	47	1.03694e-06	7.23659	up	--	--	--	--	--	--	--	--	PREDICTED: uncharacterized protein LOC104922264 [Larimichthys crocea]	--
gene7971	33.2318	1224	0.0861716	4	8.42466e-07	7.23362	up	--	--	--	--	--	--	--	--	PREDICTED: uncharacterized protein LOC104931342 [Larimichthys crocea]	--
gene13021	19.5964	73	390.173	1693	0.00268955	-4.37163	down	--	--	--	K06751|3.98602e-39|tru:101078287|HLA class I histocompatibility antigen, B-35 alpha chain-like; K06751 major histocompatibility complex, class I (A)	Endocytosis (ko04144);; Phagosome (ko04145);; Cell adhesion molecules (CAMs) (ko04514);; Herpes simplex infection (ko05168)	Class I histocompatibility antigen, F10 alpha chain (Precursor) OS=Gallus gallus (Chicken) PE=2 SV=1	--	--	MHC class Ia antigen [Dicentrarchus labrax]	--
gene7203	162.088	6292	0.933602	40	1.02882e-06	7.22341	up	--	--	Biological Process: nucleobase-containing compound metabolic process (GO:0006139);; Biological Process: phosphorylation (GO:0016310);; Molecular Function: nucleotide kinase activity (GO:0019201);;	K00939|0|mze:101464022|adenylate kinase 7-like; K00939 adenylate kinase [EC:2.7.4.3] (A)	Purine metabolism (ko00230)	Adenylate kinase 2, mitochondrial {ECO:0000255|HAMAP-Rule:MF_03168} GN=ak2 OS=Xenopus tropicalis (Western clawed frog) PE=2 SV=1	--	--	PREDICTED: adenylate kinase 7-like [Larimichthys crocea]	molecular function: catalytic activity (GO:0003824);; biological process: metabolic process (GO:0008152);; biological process: cellular process (GO:0009987);;
gene1304	0.186796	4	8.22974	166	0.00269896	-4.263	down	--	--	--	--	--	Transmembrane protein 116 GN=tmem116 OS=Danio rerio (Zebrafish) PE=2 SV=1	--	--	PREDICTED: transmembrane protein 116 [Larimichthys crocea]	--
gene13040	0.475831	18	10.4448	429	0.00300241	-4.1921	down	--	--	Cellular Component: integral component of membrane (GO:0016021);;	--	--	--	--	--	PREDICTED: transmembrane protein 88 [Larimichthys crocea]	cellular component: membrane part (GO:0044425);; cellular component: membrane (GO:0016020);;
gene11811	384.851	18554	3.54614	127	1.48923e-06	7.22289	up	--	--	--	--	--	--	--	--	PREDICTED: cilia- and flagella-associated protein 53-like [Larimichthys crocea]	--
gene2916	9.03818	650	0.0138261	0	1.07369e-06	7.22064	up	--	--	--	--	--	Transmembrane channel-like protein 3 OS=Gallus gallus (Chicken) PE=2 SV=1	--	--	PREDICTED: transmembrane channel-like protein 3 [Stegastes partitus]	--
gene26149	179.701	10500	1.29221	70	1.22103e-06	7.22031	up	--	--	--	--	--	--	--	--	PREDICTED: primary ciliary dyskinesia protein 1 [Stegastes partitus]	--
Larimichthys_crocea_newGene_3298	7.53527	646	0.0108775	0	1.09962e-06	7.21179	up	--	--	--	--	--	--	R	General function prediction only	PREDICTED: uncharacterized protein LOC100333395 [Danio rerio]	--
gene10980	22.7418	645	0	0	1.10622e-06	7.20957	up	[RTKL]	General function prediction only;; Signal transduction mechanisms;; Transcription;; Replication, recombination and repair	--	K08826|1.094e-81|xma:102229103|homeodomain-interacting protein kinase 3-like; K08826 homeodomain interacting protein kinase [EC:2.7.11.1] (A)	--	Dual specificity tyrosine-phosphorylation-regulated kinase 2 OS=Gallus gallus (Chicken) PE=2 SV=1	--	--	PREDICTED: homeodomain-interacting protein kinase 2-like [Larimichthys crocea]	--
gene1311	1.05512	38	36.8702	681	0.00613843	-3.9321	down	--	--	--	--	--	--	--	--	PREDICTED: uncharacterized protein LOC104936769 [Larimichthys crocea]	--
gene17842	88.8395	2596	0.300874	14	8.93666e-07	7.20712	up	--	--	--	--	--	Fibrous sheath-interacting protein 1 GN=fsip1 OS=Danio rerio (Zebrafish) PE=2 SV=1	--	--	PREDICTED: fibrous sheath-interacting protein 1 isoform X1 [Larimichthys crocea]	--
gene13114	1.74907	89	44.7039	2152	0.00241318	-4.44575	down	[R]	General function prediction only	Molecular Function: nucleic acid binding (GO:0003676);; Molecular Function: metal ion binding (GO:0046872);;	K17845|0|mze:101473001|Krueppel-like factor 2-like; K17845 krueppel-like factor 2 (A)	FoxO signaling pathway (ko04068)	Transcription factor Sp9 GN=sp9 OS=Danio rerio (Zebrafish) PE=2 SV=1	--	--	PREDICTED: Krueppel-like factor 2 [Larimichthys crocea]	molecular function: binding (GO:0005488);;
gene23275	59.3216	5497	0.404056	35	1.05969e-06	7.20002	up	--	--	--	--	--	--	--	--	PREDICTED: AT-hook-containing transcription factor [Larimichthys crocea]	--
gene6719	146.38	6738	1.01132	44	1.12835e-06	7.19836	up	--	--	--	--	--	--	--	--	PREDICTED: protein MAATS1 [Larimichthys crocea]	--
gene13120	0.435454	8	1230.59	24849	1.43262e-10	-10.8867	down	--	--	--	--	--	Antihemorrhagic factor cHLP-A (Precursor) OS=Gloydius brevicaudus (Korean slamosa snake) PE=2 SV=1	--	--	PREDICTED: alpha-2-HS-glycoprotein-like [Larimichthys crocea]	--
gene18338	222.841	4353	1.23478	27	1.03153e-06	7.18881	up	[S]	Function unknown	--	K17579|6.29188e-138|mze:101471252|protein phosphatase 1 regulatory subunit 42-like; K17579 protein phosphatase 1 regulatory subunit 42 (A)	--	Protein phosphatase 1 regulatory subunit 42 GN=ppp1r42 OS=Danio rerio (Zebrafish) PE=2 SV=1	--	--	PREDICTED: protein phosphatase 1 regulatory subunit 42 [Larimichthys crocea]	--
gene13130	11.703	515	251.694	10283	0.00784056	-4.22429	down	--	--	Molecular Function: calcium ion binding (GO:0005509);; Cellular Component: endoplasmic reticulum (GO:0005783);; Biological Process: protein folding (GO:0006457);; Molecular Function: unfolded protein binding (GO:0051082);;	K08057|0|mze:101471636|calreticulin-like; K08057 calreticulin (A)	Protein processing in endoplasmic reticulum (ko04141);; Phagosome (ko04145)	--	--	--	PREDICTED: calreticulin-like [Larimichthys crocea]	molecular function: binding (GO:0005488);; cellular component: organelle (GO:0043226);; cellular component: cell part (GO:0044464);; cellular component: cell (GO:0005623);; biological process: metabolic process (GO:0008152);; biological process: cellular process (GO:0009987);;
gene20938	290.136	21559	2.49101	152	1.74519e-06	7.18857	up	--	--	--	K10736|0|mze:101469248|protein MCM10 homolog; K10736 minichromosome maintenance protein 10 (A)	--	Protein MCM10 homolog GN=mcm10 OS=Danio rerio (Zebrafish) PE=3 SV=1	--	--	PREDICTED: protein MCM10 homolog isoform X1 [Larimichthys crocea]	--
gene21511	245.212	3518	0.87183	21	9.95926e-07	7.18515	up	--	--	Molecular Function: ubiquitin-protein transferase activity (GO:0004842);; Molecular Function: zinc ion binding (GO:0008270);; Biological Process: protein ubiquitination (GO:0016567);;	--	--	E3 ubiquitin-protein ligase NRDP1 GN=rnf41 OS=Danio rerio (Zebrafish) PE=2 SV=1	--	--	PREDICTED: RING finger protein 151 [Larimichthys crocea]	molecular function: binding (GO:0005488);; molecular function: catalytic activity (GO:0003824);; biological process: metabolic process (GO:0008152);; biological process: cellular process (GO:0009987);;
gene26707	73.4908	634	0	0	1.18226e-06	7.18493	up	--	--	--	--	--	--	--	--	PREDICTED: uncharacterized protein LOC104929949 [Larimichthys crocea]	--
gene13154	0.163179	9	3.69941	206	0.00586654	-3.89223	down	--	--	Molecular Function: sequence-specific DNA binding transcription factor activity (GO:0003700);; Cellular Component: nucleus (GO:0005634);; Biological Process: regulation of transcription, DNA-templated (GO:0006355);; Biological Process: mesoderm development (GO:0007498);; Biological Process: anterior/posterior axis specification (GO:0009948);; Biological Process: positive regulation of apoptotic p…	K04735|0|mze:101487989|transcription factor p65-like; K04735 transcription factor p65 (A)	MAPK signaling pathway (ko04010);; Apoptosis (ko04210);; Toll-like receptor signaling pathway (ko04620);; NOD-like receptor signaling pathway (ko04621);; RIG-I-like receptor signaling pathway (ko04622);; Cytosolic DNA-sensing pathway (ko04623);; Adipocytokine signaling pathway (ko04920);; Salmonella infection (ko05132);; Herpes simplex infection (ko05168)	Putative transcription factor p65 homolog GN=rela OS=Xenopus laevis (African clawed frog) PE=2 SV=1	--	--	PREDICTED: LOW QUALITY PROTEIN: transcription factor p65 [Larimichthys crocea]	molecular function: nucleic acid binding transcription factor activity (GO:0001071);; biological process: single-organism process (GO:0044699);; biological process: biological regulation (GO:0065007);; biological process: developmental process (GO:0032502);; biological process: multicellular organismal process (GO:0032501);; cellular component: organelle (GO:0043226);; cellular component: cell pa…
gene14623	454.655	15318	3.32243	107	1.55322e-06	7.18419	up	--	--	--	--	--	Nuclear factor 7, ovary OS=Xenopus laevis (African clawed frog) PE=2 SV=1	--	--	PREDICTED: nuclear factor 7, brain-like [Larimichthys crocea]	--
gene7224	69.192	10344	0.622635	71	1.3684e-06	7.17953	up	--	--	Molecular Function: GTPase activator activity (GO:0005096);; Biological Process: positive regulation of GTPase activity (GO:0043547);; Biological Process: regulation of small GTPase mediated signal transduction (GO:0051056);;	K17701|0|ola:101172122|signal-induced proliferation-associated 1-like protein 1-like; K17701 signal-induced proliferation-associated 1 like protein 1 (A)	--	Rap1 GTPase-activating protein 2 GN=RAP1GAP2 OS=Gallus gallus (Chicken) PE=2 SV=2	--	--	PREDICTED: signal-induced proliferation-associated 1-like protein 1 [Stegastes partitus]	biological process: biological regulation (GO:0065007);; molecular function: enzyme regulator activity (GO:0030234);;
gene24879	25.4285	2136	0.181355	11	9.48186e-07	7.17929	up	--	--	--	K16582|0|mze:101477995|tubulin polyglutamylase ttll6-like; K16582 tubulin polyglutamylase TTLL6/13 [EC:6.-.-.-] (A)	--	Tubulin polyglutamylase ttll6 OS=Danio rerio (Zebrafish) PE=2 SV=1	--	--	PREDICTED: tubulin polyglutamylase TTLL6 [Larimichthys crocea]	--
gene22044	225.503	1725	1.30666	8	9.44388e-07	7.17872	up	[R]	General function prediction only	--	--	--	Serine/threonine-protein phosphatase 6 regulatory ankyrin repeat subunit B GN=ANKRD44 OS=Gallus gallus (Chicken) PE=2 SV=1	--	--	PREDICTED: ankyrin repeat domain-containing protein 66 [Larimichthys crocea]	--
Larimichthys_crocea_newGene_2085	23.5604	627	0	0	1.23408e-06	7.16902	up	--	--	--	--	--	--	--	--	PREDICTED: cell wall protein IFF6-like [Larimichthys crocea]	--
gene5991	104.162	2528	0.585604	14	9.90258e-07	7.1689	up	--	--	--	--	--	--	--	--	PREDICTED: heat shock factor 2-binding protein [Larimichthys crocea]	--
gene21414	141.686	8756	0.864944	60	1.34628e-06	7.16588	up	--	--	Cellular Component: cytoplasm (GO:0005737);; Biological Process: cilium-dependent cell motility (GO:0060285);; Biological Process: axonemal dynein complex assembly (GO:0070286);;	--	--	Protein kintoun GN=dnaaf2 OS=Oryzias latipes (Medaka fish) PE=2 SV=1	--	--	PREDICTED: protein kintoun [Larimichthys crocea]	cellular component: cell (GO:0005623);; cellular component: cell part (GO:0044464);; biological process: locomotion (GO:0040011);; biological process: localization (GO:0051179);; biological process: cellular component organization or biogenesis (GO:0071840);; biological process: cellular process (GO:0009987);; biological process: single-organism process (GO:0044699);;
gene13211	0	0	4.24767	93	0.00273447	-4.39251	down	--	--	--	--	--	--	--	--	PREDICTED: uncharacterized protein LOC104939018 isoform X1 [Larimichthys crocea]	--
gene13864	11.7352	1436	0.0571486	6	9.92153e-07	7.16321	up	--	--	--	--	--	--	--	--	PREDICTED: protein FAM184A [Larimichthys crocea]	--
gene13220	1.18027	67	19.4461	1204	0.00616095	-3.99792	down	--	--	--	--	--	Cbp/p300-interacting transactivator 3 GN=CITED3 OS=Gallus gallus (Chicken) PE=2 SV=1	--	--	PREDICTED: cbp/p300-interacting transactivator 3-like [Larimichthys crocea]	--
gene773	122.009	1435	0.60926	6	9.94828e-07	7.16221	up	[E]	Amino acid transport and metabolism	--	--	--	Cytosolic carboxypeptidase 2 GN=agbl2 OS=Xenopus tropicalis (Western clawed frog) PE=2 SV=1	--	--	PREDICTED: cytosolic carboxypeptidase 6 [Oreochromis niloticus]	--
gene1324	0.173555	3	28.6026	571	2.41168e-05	-6.20032	down	--	--	--	--	--	--	--	--	PREDICTED: uncharacterized protein LOC104934403 [Larimichthys crocea]	--
gene15189	21.4717	624	0	0	1.25716e-06	7.16215	up	--	--	Cellular Component: extracellular region (GO:0005576);; Molecular Function: growth factor activity (GO:0008083);; Biological Process: gonad development (GO:0008406);; Biological Process: negative regulation of androgen secretion (GO:2000835);;	K04665|6.17311e-171|mze:101475257|muellerian-inhibiting factor-like; K04665 anti-mullerian hormone (A)	Cytokine-cytokine receptor interaction (ko04060);; TGF-beta signaling pathway (ko04350)	Derriere protein (Precursor) OS=Xenopus laevis (African clawed frog) PE=1 SV=1	--	--	PREDICTED: muellerian-inhibiting factor isoform X1 [Larimichthys crocea]	biological process: single-organism process (GO:0044699);; biological process: reproductive process (GO:0022414);; biological process: multicellular organismal process (GO:0032501);; biological process: developmental process (GO:0032502);; biological process: biological regulation (GO:0065007);; cellular component: extracellular region (GO:0005576);; molecular function: binding (GO:0005488);;
gene21941	24.8026	759	0.106541	1	1.15131e-06	7.16185	up	--	--	--	--	--	--	--	--	PREDICTED: uncharacterized protein LOC102077757 [Oreochromis niloticus]	--
gene13908	259.151	3864	1.88101	24	1.08757e-06	7.16075	up	--	--	--	--	--	--	--	--	PREDICTED: protein pitchfork [Cynoglossus semilaevis]	--
gene13273	0.0889185	2	2.82019	111	0.0044455	-4.09472	down	--	--	--	K06715|1.74644e-150|mze:101474470|prostaglandin D2 receptor 2-like; K06715 G protein-coupled receptor 44 (A)	--	C3a anaphylatoxin chemotactic receptor GN=c3ar1 OS=Oncorhynchus mykiss (Rainbow trout) PE=2 SV=1	--	--	PREDICTED: prostaglandin D2 receptor 2 [Larimichthys crocea]	--
gene13297	0	0	3.99314	89	0.00316451	-4.33217	down	--	--	--	--	--	--	--	--	novel immune-type receptor 2 [Miichthys miiuy]	--
gene1330	0.46805	17	9.1437	422	0.00270743	-4.23455	down	--	--	--	--	--	--	--	--	PREDICTED: GRB2-associated-binding protein 3 isoform X1 [Larimichthys crocea]	--
gene13313	0.151162	4	86.764	3102	7.71976e-08	-8.44926	down	--	--	Molecular Function: metalloendopeptidase activity (GO:0004222);; Molecular Function: calcium ion binding (GO:0005509);; Biological Process: proteolysis (GO:0006508);; Molecular Function: zinc ion binding (GO:0008270);; Cellular Component: extracellular matrix (GO:0031012);;	K01394|0|tru:101068697|MMPF20L, MMPF3; uncharacterized LOC101068697; K01394 matrix metalloproteinase-3 (stromelysin 1, progelatinase) [EC:3.4.24.17] (A)	--	Collagenase 3 (Precursor; Fragment) GN=mmp13 OS=Xenopus laevis (African clawed frog) PE=2 SV=1	--	--	PREDICTED: collagenase 3-like [Larimichthys crocea]	molecular function: binding (GO:0005488);; molecular function: catalytic activity (GO:0003824);; biological process: metabolic process (GO:0008152);; cellular component: extracellular matrix (GO:0031012);;
gene13323	0.409618	9	25.6878	597	0.00015919	-5.40631	down	--	--	--	--	--	--	--	--	PREDICTED: SAM domain-containing protein SAMSN-1 isoform X1 [Larimichthys crocea]	--
gene23440	9.23847	1429	0.0467678	6	1.01107e-06	7.15619	up	--	--	--	--	--	--	--	--	PREDICTED: protein unc-79 homolog isoform X1 [Haplochromis burtoni]	--
gene23165	103.847	621	0	0	1.28078e-06	7.15524	up	--	--	--	--	--	Protein tilB homolog GN=lrrc6 OS=Danio rerio (Zebrafish) PE=1 SV=1	--	--	PREDICTED: leucine-rich repeat-containing protein 72 [Larimichthys crocea]	--
gene23775	589.082	31144	4.84123	227	2.22898e-06	7.15474	up	--	--	Cellular Component: nucleus (GO:0005634);; Biological Process: intracellular protein transport (GO:0006886);; Molecular Function: Ran GTPase binding (GO:0008536);;	--	--	--	--	--	PREDICTED: importin-4 [Notothenia coriiceps]	molecular function: binding (GO:0005488);; cellular component: cell (GO:0005623);; cellular component: cell part (GO:0044464);; cellular component: organelle (GO:0043226);; biological process: localization (GO:0051179);;
gene13376	4.83146	460	123.282	15660	0.00123169	-4.99237	down	[M]	Cell wall/membrane/envelope biogenesis	--	--	--	Notch 1 intracellular domain (Precursor) GN=notch1 OS=Xenopus tropicalis (Western clawed frog) PE=1 SV=2	--	--	PREDICTED: stabilin-1 [Larimichthys crocea]	--
Larimichthys_crocea_newGene_2560	60.316	620	0	0	1.28878e-06	7.15294	up	--	--	--	--	--	--	S	Function unknown	PREDICTED: uncharacterized protein LOC100007883 [Danio rerio]	--
gene12758	8.18809	619	1.73793e-87	0	1.29684e-06	7.15062	up	--	--	--	K04861|0|mze:101471517|voltage-dependent calcium channel subunit alpha-2/delta-4-like; K04861 voltage-dependent calcium channel alpha-2/delta-4 (A)	MAPK signaling pathway (ko04010);; Cardiac muscle contraction (ko04260);; Adrenergic signaling in cardiomyocytes (ko04261)	--	--	--	PREDICTED: voltage-dependent calcium channel subunit alpha-2/delta-4-like [Larimichthys crocea]	--
gene9388	84.869	1825	0.52711	9	1.02016e-06	7.15005	up	--	--	--	--	--	Tetratricopeptide repeat protein 29 GN=ttc29 OS=Xenopus laevis (African clawed frog) PE=2 SV=1	--	--	PREDICTED: tetratricopeptide repeat protein 29 [Larimichthys crocea]	--
gene15481	27.0748	749	0.0558334	1	1.21184e-06	7.14283	up	--	--	--	--	--	--	--	--	--	--
gene1557	10.1872	614	0.0128386	0	1.33811e-06	7.139	up	--	--	--	--	--	--	--	--	PREDICTED: otoancorin [Poecilia reticulata]	--
gene13423	2.23782	78	182.101	5539	5.48156e-05	-5.9886	down	--	--	Molecular Function: calcium:sodium antiporter activity (GO:0005432);; Biological Process: calcium ion transport (GO:0006816);; Biological Process: cell communication (GO:0007154);; Cellular Component: integral component of membrane (GO:0016021);; Biological Process: transmembrane transport (GO:0055085);;	K05849|0|mze:101487495|sodium/calcium exchanger 1-like; K05849 solute carrier family 8 (sodium/calcium exchanger) (A)	Calcium signaling pathway (ko04020)	Sodium/potassium/calcium exchanger 2 GN=SLC24A2 OS=Gallus gallus (Chicken) PE=2 SV=1	--	--	PREDICTED: sodium/calcium exchanger 1-like isoform X3 [Larimichthys crocea]	molecular function: transporter activity (GO:0005215);; biological process: localization (GO:0051179);; biological process: cellular process (GO:0009987);; biological process: single-organism process (GO:0044699);; cellular component: membrane part (GO:0044425);; cellular component: membrane (GO:0016020);;
gene8369	170.442	3672	0.944497	23	1.14561e-06	7.13857	up	--	--	Molecular Function: metal ion binding (GO:0046872);;	--	--	Zinc finger MYND domain-containing protein 10 GN=zmynd10 OS=Danio rerio (Zebrafish) PE=2 SV=1	--	--	PREDICTED: zinc finger MYND domain-containing protein 10 isoform X2 [Larimichthys crocea]	molecular function: binding (GO:0005488);;
gene13436	4.70845	39	77.46	765	0.00457268	-4.06519	down	--	--	--	K03910|5.96082e-74|ola:101159842|alpha-2-macroglobulin-like; K03910 alpha-2-macroglobulin (A)	--	Ovostatin (Precursor) OS=Gallus gallus (Chicken) PE=1 SV=3	--	--	PREDICTED: alpha-2-macroglobulin-like [Stegastes partitus]	--
gene13437	10.2329	187	455.253	8290	0.000358612	-5.35395	down	--	--	--	K03910|8.98973e-159|xma:102235328|alpha-2-macroglobulin-like; K03910 alpha-2-macroglobulin (A)	--	Ovostatin (Precursor) OS=Gallus gallus (Chicken) PE=1 SV=3	--	--	alpha-2-macroglobulin, partial [Sparus aurata]	--
gene13439	1.72383	31	93.3449	1879	9.83859e-05	-5.65048	down	--	--	--	K03910|1.3342e-170|xma:102235328|alpha-2-macroglobulin-like; K03910 alpha-2-macroglobulin (A)	--	Ovostatin (Precursor) OS=Gallus gallus (Chicken) PE=1 SV=3	--	--	alpha-2-macroglobulin [Rachycentron canadum]	--
gene13440	2.93631	183	131.483	9403	0.000211475	-5.56607	down	--	--	Cellular Component: extracellular region (GO:0005576);;	K03910|0|xma:102235328|alpha-2-macroglobulin-like; K03910 alpha-2-macroglobulin (A)	--	Ovostatin (Precursor) OS=Gallus gallus (Chicken) PE=1 SV=3	--	--	PREDICTED: alpha-2-macroglobulin-like protein 1-like [Oreochromis niloticus]	cellular component: extracellular region (GO:0005576);;
Larimichthys_crocea_newGene_3047	124.794	613	0	0	1.34656e-06	7.13667	up	--	--	--	--	--	--	--	--	PREDICTED: uncharacterized protein LOC100700577 [Oreochromis niloticus]	--
gene13449	0.0713216	3	21.0161	951	3.80272e-06	-6.93161	down	[Z]	Cytoskeleton	Molecular Function: actin binding (GO:0003779);; Biological Process: chordate embryonic development (GO:0043009);;	--	--	Cytospin-A GN=specc1l OS=Xenopus tropicalis (Western clawed frog) PE=2 SV=1	--	--	PREDICTED: smoothelin-like protein 2 [Larimichthys crocea]	biological process: single-organism process (GO:0044699);; biological process: developmental process (GO:0032502);; biological process: multicellular organismal process (GO:0032501);; molecular function: binding (GO:0005488);;
gene14179	78.0757	4850	0.568529	32	1.24213e-06	7.13302	up	--	--	Biological Process: cellular protein modification process (GO:0006464);;	K16604|0|mze:101475140|tubulin polyglutamylase TTLL11-like; K16604 tubulin polyglutamylase TTLL11 [EC:6.-.-.-] (A)	--	Tubulin polyglutamylase ttll6 OS=Danio rerio (Zebrafish) PE=2 SV=1	--	--	PREDICTED: tubulin polyglutamylase TTLL11 isoform X1 [Larimichthys crocea]	biological process: cellular process (GO:0009987);; biological process: metabolic process (GO:0008152);;
Larimichthys_crocea_newGene_429	36.6947	611	0	0	1.36367e-06	7.13199	up	--	--	--	--	--	--	--	--	--	--
gene14357	500.684	6696	4.2268	46	1.36742e-06	7.13122	up	--	--	--	K10411|1.89453e-90|mze:101472061|dynein light chain 1, axonemal-like; K10411 dynein light chain 1, axonemal (A)	--	Dynein light chain 1, axonemal GN=dnal1 OS=Danio rerio (Zebrafish) PE=2 SV=1	--	--	PREDICTED: dynein light chain 1, axonemal-like [Larimichthys crocea]	--
gene24127	4.61763	610	0	0	1.37232e-06	7.12964	up	[RTKL]	General function prediction only;; Signal transduction mechanisms;; Transcription;; Replication, recombination and repair	Biological Process: receptor recycling (GO:0001881);; Molecular Function: protein kinase C activity (GO:0004697);; Molecular Function: ATP binding (GO:0005524);; Cellular Component: intracellular (GO:0005622);; Biological Process: protein phosphorylation (GO:0006468);; Molecular Function: zinc ion binding (GO:0008270);; Biological Process: intracellular signal transduction (GO:0035556);; Biologic…	K02677|0|mze:101481445|protein kinase C gamma type-like; K02677 classical protein kinase C [EC:2.7.11.13] (A)	MAPK signaling pathway (ko04010);; ErbB signaling pathway (ko04012);; Calcium signaling pathway (ko04020);; Phosphatidylinositol signaling system (ko04070);; mTOR signaling pathway (ko04150);; Vascular smooth muscle contraction (ko04270);; Wnt signaling pathway (ko04310);; VEGF signaling pathway (ko04370);; Focal adhesion (ko04510);; Tight junction (ko04530);; Gap junction (ko04540);; Melanogenes…	Protein kinase C beta type GN=prkcbb OS=Danio rerio (Zebrafish) PE=2 SV=1	--	--	PREDICTED: protein kinase C gamma type-like [Larimichthys crocea]	cellular component: cell part (GO:0044464);; cellular component: cell (GO:0005623);; biological process: cellular process (GO:0009987);; biological process: signaling (GO:0023052);; biological process: response to stimulus (GO:0050896);; biological process: single-organism process (GO:0044699);; biological process: cellular component organization or biogenesis (GO:0071840);; biological process: m…
gene13480	0.928231	47	31.7464	1569	0.000758889	-4.85289	down	[RTKL]	General function prediction only;; Signal transduction mechanisms;; Transcription;; Replication, recombination and repair	Molecular Function: receptor signaling protein serine/threonine kinase activity (GO:0004702);; Molecular Function: transforming growth factor beta receptor activity, type II (GO:0005026);; Molecular Function: ATP binding (GO:0005524);; Biological Process: protein phosphorylation (GO:0006468);; Biological Process: transforming growth factor beta receptor signaling pathway (GO:0007179);; Cellular C…	K04388|0|tru:101064978|TGF-beta receptor type-2-like; K04388 TGF-beta receptor type-2 [EC:2.7.11.30] (A)	MAPK signaling pathway (ko04010);; Cytokine-cytokine receptor interaction (ko04060);; FoxO signaling pathway (ko04068);; Endocytosis (ko04144);; TGF-beta signaling pathway (ko04350);; Adherens junction (ko04520)	TGF-beta receptor type-2 (Precursor) GN=TGFBR2 OS=Gallus gallus (Chicken) PE=1 SV=1	--	--	PREDICTED: TGF-beta receptor type-2 [Larimichthys crocea]	cellular component: macromolecular complex (GO:0032991);; cellular component: membrane part (GO:0044425);; cellular component: membrane (GO:0016020);; biological process: metabolic process (GO:0008152);; biological process: signaling (GO:0023052);; biological process: biological regulation (GO:0065007);; biological process: response to stimulus (GO:0050896);; biological process: cellular process …
gene5247	126.384	4294	0.647761	28	1.23556e-06	7.12426	up	--	--	--	--	--	--	--	--	PREDICTED: microcephalin [Larimichthys crocea]	--
gene13497	0.0981761	3	81.4341	2755	7.71292e-08	-8.46154	down	[F]	Nucleotide transport and metabolism	Molecular Function: GMP reductase activity (GO:0003920);; Biological Process: nucleotide metabolic process (GO:0009117);; Molecular Function: metal ion binding (GO:0046872);; Biological Process: oxidation-reduction process (GO:0055114);;	K00364|0|mze:101481815|GMP reductase 1-like; K00364 GMP reductase [EC:1.7.1.7] (A)	Purine metabolism (ko00230)	Inosine-5&apos;-monophosphate dehydrogenase 2 {ECO:0000255|HAMAP-Rule:MF_03156} GN=impdh2 OS=Danio rerio (Zebrafish) PE=3 SV=1	--	--	PREDICTED: GMP reductase 1 [Larimichthys crocea]	molecular function: binding (GO:0005488);; molecular function: catalytic activity (GO:0003824);; biological process: cellular process (GO:0009987);; biological process: single-organism process (GO:0044699);; biological process: metabolic process (GO:0008152);;
Larimichthys_crocea_newGene_1488	60.737	604	0	0	1.42571e-06	7.11548	up	--	--	--	--	--	--	--	--	PREDICTED: uncharacterized protein LOC104929949 [Larimichthys crocea]	--
gene11542	55.438	2043	0.288891	11	1.12619e-06	7.1152	up	--	--	Molecular Function: DNA binding (GO:0003677);; Molecular Function: sequence-specific DNA binding transcription factor activity (GO:0003700);; Cellular Component: nucleus (GO:0005634);; Cellular Component: transcription factor complex (GO:0005667);; Biological Process: regulation of transcription, DNA-templated (GO:0006355);;	K04682|0|mze:101486034|transcription factor E2F5-like; K04682 transcription factor E2F4/5 (A)	Cell cycle (ko04110);; TGF-beta signaling pathway (ko04350)	Transcription factor E2F4 {ECO:0000250|UniProtKB:Q16254} OS=Xenopus laevis (African clawed frog) PE=1 SV=1	--	--	PREDICTED: transcription factor E2F5-like [Larimichthys crocea]	cellular component: organelle (GO:0043226);; cellular component: cell (GO:0005623);; cellular component: macromolecular complex (GO:0032991);; cellular component: cell part (GO:0044464);; biological process: biological regulation (GO:0065007);; molecular function: nucleic acid binding transcription factor activity (GO:0001071);; molecular function: binding (GO:0005488);;
gene21208	330.133	21364	2.39181	159	2.17702e-06	7.11239	up	--	--	--	K09406|0|mze:101468468|forkhead box protein M1-like; K09406 forkhead box protein M (A)	--	Forkhead box protein M1 OS=Xenopus laevis (African clawed frog) PE=2 SV=1	--	--	PREDICTED: forkhead box protein M1 [Larimichthys crocea]	--
gene13511	0.380616	15	9.04778	364	0.00314835	-4.16539	down	[RTKL]	General function prediction only;; Signal transduction mechanisms;; Transcription;; Replication, recombination and repair	Molecular Function: protein serine/threonine kinase activity (GO:0004674);; Molecular Function: ATP binding (GO:0005524);; Biological Process: protein phosphorylation (GO:0006468);;	K04444|0|mze:101473327|MAP kinase-activated protein kinase 3-like; K04444 mitogen-activated protein kinase-activated protein kinase 3 [EC:2.7.11.1] (A)	MAPK signaling pathway (ko04010);; VEGF signaling pathway (ko04370)	Ribosomal protein S6 kinase alpha-5 GN=RPS6KA5 OS=Gallus gallus (Chicken) PE=2 SV=1	--	--	PREDICTED: MAP kinase-activated protein kinase 3 [Larimichthys crocea]	biological process: metabolic process (GO:0008152);; biological process: cellular process (GO:0009987);; molecular function: catalytic activity (GO:0003824);; molecular function: binding (GO:0005488);;
gene13515	1.84815	83	44.9508	1838	0.00319903	-4.31455	down	[R]	General function prediction only	Molecular Function: nucleotide binding (GO:0000166);; Molecular Function: nucleic acid binding (GO:0003676);;	--	--	RNA-binding protein 38 GN=RBM38 OS=Gallus gallus (Chicken) PE=2 SV=1	--	--	PREDICTED: RNA-binding protein 38-like [Larimichthys crocea]	molecular function: binding (GO:0005488);;
gene13523	0	0	1.67695	106	0.00176344	-4.57282	down	--	--	--	K06797|0|ola:101161393|cadherin-4-like; K06797 cadherin 4, type 1, R-cadherin (A)	Cell adhesion molecules (CAMs) (ko04514)	Cadherin-4 (Precursor) GN=CDH4 OS=Gallus gallus (Chicken) PE=2 SV=1	--	--	PREDICTED: cadherin-4-like isoform X1 [Pundamilia nyererei]	--
gene10115	24.0913	994	0.0985782	3	1.19838e-06	7.11179	up	--	--	--	--	--	Wnt inhibitory factor 1 (Precursor) GN=wif1 OS=Xenopus laevis (African clawed frog) PE=2 SV=1	--	--	PREDICTED: von Willebrand factor D and EGF domain-containing protein [Larimichthys crocea]	--
gene27286	906.716	67232	8.81408	511	3.48125e-06	7.11037	up	--	--	Molecular Function: zinc ion binding (GO:0008270);;	K11972|0|ola:101163998|E3 ubiquitin-protein ligase RNF19A-like; K11972 E3 ubiquitin-protein ligase RNF19A [EC:6.3.2.19] (A)	--	E3 ubiquitin-protein ligase RNF19B GN=rnf19b OS=Xenopus laevis (African clawed frog) PE=2 SV=2	--	--	PREDICTED: E3 ubiquitin-protein ligase RNF19A [Cynoglossus semilaevis]	molecular function: binding (GO:0005488);;
gene13546	0.583858	10	12.266	258	0.00357967	-4.10659	down	[O]	Posttranslational modification, protein turnover, chaperones	Cellular Component: mitochondrion (GO:0005739);; Molecular Function: peptide-methionine (R)-S-oxide reductase activity (GO:0033743);; Molecular Function: metal ion binding (GO:0046872);; Biological Process: oxidation-reduction process (GO:0055114);;	K07305|1.31259e-103|mze:101470687|methionine-R-sulfoxide reductase B2, mitochondrial-like; K07305 peptide-methionine (R)-S-oxide reductase [EC:1.8.4.12] (A)	--	Methionine-R-sulfoxide reductase B2, mitochondrial (Precursor) GN=msrb2 OS=Danio rerio (Zebrafish) PE=2 SV=1	--	--	PREDICTED: methionine-R-sulfoxide reductase B2, mitochondrial [Larimichthys crocea]	molecular function: binding (GO:0005488);; molecular function: catalytic activity (GO:0003824);; cellular component: organelle (GO:0043226);; cellular component: cell (GO:0005623);; cellular component: cell part (GO:0044464);; biological process: single-organism process (GO:0044699);; biological process: metabolic process (GO:0008152);;
gene13547	0.447845	6	111.487	1890	1.01087e-06	-7.42729	down	--	--	Molecular Function: transporter activity (GO:0005215);; Cellular Component: extracellular region (GO:0005576);; Biological Process: lipid metabolic process (GO:0006629);; Biological Process: transport (GO:0006810);; Molecular Function: small molecule binding (GO:0036094);;	K03999|2.83378e-104|tru:101063654|complement component C8 gamma chain-like; K03999 complement component 8 subunit gamma (A)	--	Inter-alpha-trypsin inhibitor light chain (Precursor; Fragment) OS=Pleuronectes platessa (European plaice) PE=2 SV=1	--	--	PREDICTED: complement component C8 gamma chain [Larimichthys crocea]	molecular function: binding (GO:0005488);; molecular function: transporter activity (GO:0005215);; cellular component: extracellular region (GO:0005576);; biological process: localization (GO:0051179);; biological process: metabolic process (GO:0008152);; biological process: single-organism process (GO:0044699);;
gene13548	0.70435	8	102.604	1175	1.07089e-05	-6.48968	down	--	--	Molecular Function: transporter activity (GO:0005215);; Cellular Component: extracellular region (GO:0005576);; Biological Process: lipid metabolic process (GO:0006629);; Biological Process: transport (GO:0006810);; Molecular Function: small molecule binding (GO:0036094);;	K01830|6.28398e-96|tru:101063432|lipocalin-like; K01830 prostaglandin-H2 D-isomerase [EC:5.3.99.2] (A)	Arachidonic acid metabolism (ko00590)	Lipocalin (Precursor) OS=Bufo marinus (Giant toad) PE=1 SV=1	--	--	PREDICTED: lipocalin-like [Larimichthys crocea]	molecular function: binding (GO:0005488);; molecular function: transporter activity (GO:0005215);; cellular component: extracellular region (GO:0005576);; biological process: single-organism process (GO:0044699);; biological process: localization (GO:0051179);; biological process: metabolic process (GO:0008152);;
gene13556	0.226811	3	24.5276	480	4.49685e-05	-5.95207	down	--	--	Biological Process: lymphocyte homeostasis (GO:0002260);; Molecular Function: cytokine activity (GO:0005125);; Molecular Function: tumor necrosis factor receptor binding (GO:0005164);; Cellular Component: extracellular space (GO:0005615);; Cellular Component: plasma membrane (GO:0005886);; Cellular Component: gap junction (GO:0005921);; Biological Process: immune response (GO:0006955);; Cellular …	K05476|4.94431e-125|mze:101484632|tumor necrosis factor ligand superfamily member 13B-like; K05476 tumor necrosis factor ligand superfamily member 13B (A)	Cytokine-cytokine receptor interaction (ko04060);; Intestinal immune network for IgA production (ko04672)	--	--	--	PREDICTED: tumor necrosis factor ligand superfamily member 13B-like [Larimichthys crocea]	molecular function: binding (GO:0005488);; biological process: immune system process (GO:0002376);; biological process: biological regulation (GO:0065007);; biological process: response to stimulus (GO:0050896);; cellular component: cell (GO:0005623);; cellular component: cell part (GO:0044464);; cellular component: cell junction (GO:0030054);; cellular component: membrane part (GO:0044425);; cel…
gene13557	0.447289	12	7.7505	353	0.00196495	-4.36422	down	--	--	--	--	--	Negative regulator of reactive oxygen species (Precursor) GN=nrros OS=Danio rerio (Zebrafish) PE=2 SV=1	--	--	PREDICTED: leucine-rich repeat-containing protein 32-like [Larimichthys crocea]	--
gene2402	19.6202	861	0.0584592	2	1.25817e-06	7.10766	up	[G]	Carbohydrate transport and metabolism	Cellular Component: phosphopyruvate hydratase complex (GO:0000015);; Molecular Function: magnesium ion binding (GO:0000287);; Molecular Function: phosphopyruvate hydratase activity (GO:0004634);; Biological Process: glycolytic process (GO:0006096);;	K01689|0|mze:101464960|gamma-enolase-like; K01689 enolase [EC:4.2.1.11] (A)	Glycolysis / Gluconeogenesis (ko00010);; Carbon metabolism (ko01200);; Biosynthesis of amino acids (ko01230);; RNA degradation (ko03018)	Gamma-enolase GN=ENO2 OS=Gallus gallus (Chicken) PE=2 SV=1	--	--	PREDICTED: gamma-enolase isoform X1 [Larimichthys crocea]	molecular function: catalytic activity (GO:0003824);; molecular function: binding (GO:0005488);; cellular component: macromolecular complex (GO:0032991);; cellular component: cell part (GO:0044464);; cellular component: cell (GO:0005623);; biological process: cellular process (GO:0009987);; biological process: single-organism process (GO:0044699);; biological process: metabolic process (GO:000815…
gene1356	0	0	7.49119	257	8.07657e-05	-5.81446	down	--	--	Molecular Function: erythropoietin receptor binding (GO:0005128);; Molecular Function: hormone activity (GO:0005179);; Cellular Component: extracellular region (GO:0005576);; Biological Process: response to stress (GO:0006950);; Biological Process: erythrocyte maturation (GO:0043249);; Cellular Component: perinuclear region of cytoplasm (GO:0048471);;	K05437|2.09478e-88|ola:101161513|erythropoietin-like; K05437 erythropoietin (A)	Cytokine-cytokine receptor interaction (ko04060);; Jak-STAT signaling pathway (ko04630)	Erythropoietin (Precursor) GN=epo OS=Epinephelus coioides (Orange-spotted grouper) PE=2 SV=1	--	--	PREDICTED: erythropoietin [Larimichthys crocea]	biological process: single-organism process (GO:0044699);; biological process: cellular process (GO:0009987);; biological process: developmental process (GO:0032502);; biological process: response to stimulus (GO:0050896);; cellular component: cell (GO:0005623);; cellular component: cell part (GO:0044464);; cellular component: extracellular region (GO:0005576);; molecular function: binding (GO:00…
gene1358	1.93585	191	23.5409	3462	0.00759982	-4.06547	down	--	--	--	--	--	Fibronectin (Fragment) OS=Pleurodeles waltl (Iberian ribbed newt) PE=2 SV=1	--	--	PREDICTED: interferon-induced very large GTPase 1-like [Neolamprologus brichardi]	--
gene13585	0.515849	18	10.9632	482	0.00203984	-4.35846	down	--	--	--	K08523|3.58422e-93|tru:101072713|proheparin-binding EGF-like growth factor-like; K08523 heparin-binding EGF-like growth factor (A)	ErbB signaling pathway (ko04012);; GnRH signaling pathway (ko04912)	Heparin-binding EGF-like growth factor (Precursor) GN=HBEGF OS=Gallus gallus (Chicken) PE=1 SV=1	--	--	PREDICTED: proheparin-binding EGF-like growth factor isoform X1 [Larimichthys crocea]	--
gene13586	0	0	5.76881	1068	4.6004e-07	-7.84993	down	--	--	--	--	--	--	--	--	PREDICTED: serine/arginine repetitive matrix protein 2-like isoform X1 [Stegastes partitus]	--
gene2531	222.184	3970	1.70347	26	1.29095e-06	7.1024	up	--	--	--	--	--	Protein Flattop {ECO:0000305} OS=Salmo salar (Atlantic salmon) PE=2 SV=1	--	--	PREDICTED: UPF0740 protein C1orf192 homolog isoform X2 [Larimichthys crocea]	--
gene13593	2.27939	33	201.087	3215	1.77163e-05	-6.34454	down	[O]	Posttranslational modification, protein turnover, chaperones	Molecular Function: glutathione peroxidase activity (GO:0004602);; Biological Process: response to oxidative stress (GO:0006979);; Biological Process: oxidation-reduction process (GO:0055114);;	K00432|5.77723e-110|xma:102237238|glutathione peroxidase 3-like; K00432 glutathione peroxidase [EC:1.11.1.9] (A)	Glutathione metabolism (ko00480);; Arachidonic acid metabolism (ko00590)	Probable glutathione peroxidase 8-B GN=gpx8-b OS=Xenopus laevis (African clawed frog) PE=2 SV=1	--	--	PREDICTED: LOW QUALITY PROTEIN: glutathione peroxidase 3 [Larimichthys crocea]	biological process: single-organism process (GO:0044699);; biological process: metabolic process (GO:0008152);; biological process: response to stimulus (GO:0050896);; molecular function: catalytic activity (GO:0003824);; molecular function: antioxidant activity (GO:0016209);;
gene16301	47.2534	3054	0.296945	19	1.23802e-06	7.09849	up	[S]	Function unknown	--	K16606|0|mze:101486549|leucine-rich repeat-containing protein 49-like; K16606 leucine-rich repeat-containing protein 49 (A)	--	Protein tilB homolog GN=lrrc6 OS=Xenopus tropicalis (Western clawed frog) PE=2 SV=1	--	--	PREDICTED: leucine-rich repeat-containing protein 49 [Larimichthys crocea]	--
gene19558	203.371	5504	1.4735	38	1.42668e-06	7.09663	up	--	--	--	--	--	--	--	--	PREDICTED: uncharacterized protein LOC104939175 isoform X1 [Larimichthys crocea]	--
gene7828	107.777	4598	0.70219	31	1.36195e-06	7.09603	up	--	--	Molecular Function: metal ion binding (GO:0046872);;	--	--	--	--	--	PREDICTED: RING finger protein 219 [Larimichthys crocea]	molecular function: binding (GO:0005488);;
gene13614	0.039107	1	10.2204	342	5.46098e-05	-5.92408	down	--	--	Biological Process: heart looping (GO:0001947);; Molecular Function: sequence-specific DNA binding transcription factor activity (GO:0003700);; Cellular Component: nucleus (GO:0005634);; Biological Process: regulation of transcription, DNA-templated (GO:0006355);; Molecular Function: sequence-specific DNA binding (GO:0043565);; Biological Process: cardiac muscle cell differentiation (GO:0055007);…	K09345|3.08183e-162|mze:101482954|homeobox protein Nkx-2.5-like; K09345 homeobox protein Nkx-2.5 (A)	--	Homeobox protein Nkx-2.5 GN=nkx-2.5 OS=Xenopus laevis (African clawed frog) PE=2 SV=1	--	--	PREDICTED: homeobox protein Nkx-2.5 [Larimichthys crocea]	cellular component: organelle (GO:0043226);; cellular component: cell (GO:0005623);; cellular component: cell part (GO:0044464);; biological process: single-organism process (GO:0044699);; biological process: cellular process (GO:0009987);; biological process: developmental process (GO:0032502);; biological process: biological regulation (GO:0065007);; biological process: multicellular organismal…
gene13625	0.486478	34	11.9874	852	0.00206693	-4.39633	down	--	--	Molecular Function: DNA binding (GO:0003677);; Cellular Component: nucleus (GO:0005634);; Biological Process: regulation of transcription, DNA-templated (GO:0006355);; Biological Process: multicellular organismal development (GO:0007275);; Molecular Function: metal ion binding (GO:0046872);; Molecular Function: protein dimerization activity (GO:0046983);;	K09103|0|ola:101162765|transcription factor COE1-like; K09103 early B-cell factor (A)	--	Transcription factor COE3 GN=coe3 OS=Xenopus laevis (African clawed frog) PE=2 SV=2	--	--	PREDICTED: transcription factor COE1 [Larimichthys crocea]	molecular function: binding (GO:0005488);; cellular component: cell part (GO:0044464);; cellular component: cell (GO:0005623);; cellular component: organelle (GO:0043226);; biological process: single-organism process (GO:0044699);; biological process: developmental process (GO:0032502);; biological process: biological regulation (GO:0065007);; biological process: multicellular organismal process …
gene13627	0.33684	18	9.65174	781	0.000392604	-5.04946	down	--	--	Biological Process: regulation of heart rate (GO:0002027);; Molecular Function: G-protein coupled receptor activity (GO:0004930);; Biological Process: G-protein coupled receptor signaling pathway (GO:0007186);; Cellular Component: membrane (GO:0016020);; Biological Process: pigmentation (GO:0043473);;	K04142|0|tru:101072937|beta-2 adrenergic receptor-like; K04142 adrenergic receptor beta-2 (A)	Calcium signaling pathway (ko04020);; Neuroactive ligand-receptor interaction (ko04080);; Endocytosis (ko04144);; Adrenergic signaling in cardiomyocytes (ko04261)	Beta-2 adrenergic receptor GN=adrb2 OS=Oncorhynchus mykiss (Rainbow trout) PE=2 SV=1	--	--	PREDICTED: beta-2 adrenergic receptor-like [Larimichthys crocea]	cellular component: membrane (GO:0016020);; biological process: signaling (GO:0023052);; biological process: response to stimulus (GO:0050896);; biological process: biological regulation (GO:0065007);; biological process: single-organism process (GO:0044699);; biological process: cellular process (GO:0009987);; molecular function: receptor activity (GO:0004872);; molecular function: molecular tra…
gene21376	125.703	10912	0.878678	80	1.78742e-06	7.09445	up	[L]	Replication, recombination and repair	Molecular Function: nucleic acid binding (GO:0003676);; Molecular Function: ATP binding (GO:0005524);; Cellular Component: nucleus (GO:0005634);; Biological Process: ATP catabolic process (GO:0006200);; Biological Process: male meiosis (GO:0007140);; Biological Process: multicellular organismal development (GO:0007275);; Biological Process: spermatogenesis (GO:0007283);; Molecular Function: ATP-d…	K18408|0|mze:101464080|putative ATP-dependent RNA helicase TDRD9-like; K18408 ATP-dependent RNA helicase TDRD9 [EC:3.6.4.13] (A)	--	Putative ATP-dependent RNA helicase TDRD9 GN=tdrd9 OS=Danio rerio (Zebrafish) PE=2 SV=1	--	--	PREDICTED: putative ATP-dependent RNA helicase TDRD9 [Larimichthys crocea]	biological process: multi-organism process (GO:0051704);; biological process: cellular process (GO:0009987);; biological process: reproductive process (GO:0022414);; biological process: reproduction (GO:0000003);; biological process: multicellular organismal process (GO:0032501);; biological process: metabolic process (GO:0008152);; biological process: developmental process (GO:0032502);; biologi…
gene19943	41.213	595	0	0	1.51079e-06	7.09398	up	[R]	General function prediction only	--	--	--	Deleted in azoospermia-like GN=dazl OS=Danio rerio (Zebrafish) PE=1 SV=1	--	--	PREDICTED: deleted in azoospermia-like isoform X1 [Larimichthys crocea]	--
gene26614	68.5502	595	0	0	1.51079e-06	7.09398	up	--	--	Biological Process: RNA methylation (GO:0001510);; Molecular Function: O-methyltransferase activity (GO:0008171);; Molecular Function: RNA methyltransferase activity (GO:0008173);; Biological Process: piRNA metabolic process (GO:0034587);; Cellular Component: P granule (GO:0043186);; Biological Process: oocyte development (GO:0048599);;	--	--	Small RNA 2&apos;-O-methyltransferase GN=henmt1 OS=Danio rerio (Zebrafish) PE=1 SV=2	--	--	PREDICTED: small RNA 2&apos;-O-methyltransferase isoform X1 [Larimichthys crocea]	molecular function: catalytic activity (GO:0003824);; biological process: cellular process (GO:0009987);; biological process: reproductive process (GO:0022414);; biological process: multi-organism process (GO:0051704);; biological process: single-organism process (GO:0044699);; biological process: metabolic process (GO:0008152);; biological process: multicellular organismal process (GO:0032501);;…
gene3683	304.166	9719	2.55532	71	1.74111e-06	7.08965	up	[U]	Intracellular trafficking, secretion, and vesicular transport	Cellular Component: nucleus (GO:0005634);; Cellular Component: cytoplasm (GO:0005737);; Biological Process: protein import into nucleus (GO:0006606);; Molecular Function: protein transporter activity (GO:0008565);;	K15043|0|mze:101467133|importin subunit alpha-2-like; K15043 importin subunit alpha-2 (A)	--	Importin subunit alpha-5 GN=kpna1 OS=Xenopus laevis (African clawed frog) PE=1 SV=2	--	--	PREDICTED: importin subunit alpha-1 [Larimichthys crocea]	biological process: single-organism process (GO:0044699);; biological process: localization (GO:0051179);; cellular component: cell part (GO:0044464);; cellular component: cell (GO:0005623);; cellular component: organelle (GO:0043226);; molecular function: transporter activity (GO:0005215);;
gene13641	0.0623131	4	5.95246	456	8.24778e-05	-5.69564	down	--	--	--	K16629|0|mze:101475455|collagen alpha-1(XXI) chain-like; K16629 collagen, type XXI, alpha (A)	--	Collagen alpha-1(XXI) chain (Precursor) GN=col21a1 OS=Xenopus laevis (African clawed frog) PE=2 SV=1	--	--	PREDICTED: collagen alpha-1(XXI) chain [Larimichthys crocea]	--
gene13642	0.0281253	1	4.75508	235	0.000206755	-5.39153	down	--	--	Cellular Component: extracellular region (GO:0005576);; Molecular Function: growth factor activity (GO:0008083);; Biological Process: growth (GO:0040007);;	K04663|0|mze:101475162|bone morphogenetic protein 5-like; K04663 bone morphogenetic protein 5 (A)	TGF-beta signaling pathway (ko04350)	Bone morphogenetic protein 7 (Precursor) GN=bmp7 OS=Xenopus laevis (African clawed frog) PE=1 SV=1	--	--	PREDICTED: bone morphogenetic protein 5 [Larimichthys crocea]	biological process: growth (GO:0040007);; cellular component: extracellular region (GO:0005576);; molecular function: binding (GO:0005488);;
gene13647	0	0	13.6082	852	1.05309e-06	-7.52553	down	--	--	--	--	--	--	--	--	PREDICTED: muscular LMNA-interacting protein isoform X1 [Larimichthys crocea]	--
gene13651	0.0876384	3	47.9735	2259	1.60113e-07	-8.1757	down	--	--	--	K10467|0|mze:101472843|kelch-like protein 31-like; K10467 kelch-like protein 31 (A)	--	Kelch-like protein 31 GN=klhl31 OS=Danio rerio (Zebrafish) PE=2 SV=1	--	--	PREDICTED: kelch-like protein 31 [Larimichthys crocea]	--
gene18900	97.4882	6104	0.695692	43	1.51621e-06	7.08586	up	--	--	Biological Process: neural tube closure (GO:0001843);; Biological Process: retina layer formation (GO:0010842);; Cellular Component: BBSome (GO:0034464);; Biological Process: cilium assembly (GO:0042384);;	--	--	Protein PTHB1 GN=bbs9 OS=Xenopus laevis (African clawed frog) PE=2 SV=1	--	--	PREDICTED: protein PTHB1 isoform X1 [Larimichthys crocea]	cellular component: macromolecular complex (GO:0032991);; biological process: multicellular organismal process (GO:0032501);; biological process: developmental process (GO:0032502);; biological process: single-organism process (GO:0044699);; biological process: cellular process (GO:0009987);; biological process: cellular component organization or biogenesis (GO:0071840);;
gene13661	0.0444759	3	1.70186	124	0.00476491	-4.03857	down	--	--	--	K06244|0|mze:101474838|laminin subunit beta-3-like; K06244 laminin, beta 3 (A)	Focal adhesion (ko04510);; ECM-receptor interaction (ko04512)	Laminin subunit beta-4 (Precursor) GN=lamb4 OS=Danio rerio (Zebrafish) PE=2 SV=1	--	--	PREDICTED: laminin subunit beta-3 [Larimichthys crocea]	--
gene13662	0	0	37.7548	771	1.51771e-06	-7.38223	down	--	--	--	--	--	--	--	--	PREDICTED: G0/G1 switch protein 2-like [Larimichthys crocea]	--
gene21989	38.7949	975	0.178268	3	1.29111e-06	7.08407	up	--	--	--	K13129|3.55264e-66|mze:101471703|survival motor neuron protein-like; K13129 survival motor neuron protein (A)	RNA transport (ko03013)	Survival motor neuron protein 1 GN=smn1 OS=Danio rerio (Zebrafish) PE=1 SV=1	--	--	PREDICTED: survival motor neuron protein-like [Larimichthys crocea]	--
gene13677	0.166607	3	39.7894	922	4.25638e-06	-6.88715	down	--	--	--	K14361|6.10687e-122|mze:101480576|uncharacterized LOC101480576; K14361 organic solute transporter subunit beta (A)	--	Organic solute transporter subunit beta (Precursor) GN=slc51b OS=Leucoraja erinacea (Little skate) PE=1 SV=1	--	--	PREDICTED: uncharacterized protein LOC104939079 [Larimichthys crocea]	--
gene26107	16.1257	590	0.0215086	0	1.56081e-06	7.0819	up	--	--	--	--	--	Na(+)/H(+) exchange regulatory cofactor NHE-RF1 GN=SLC9A3R1 OS=Gallus gallus (Chicken) PE=2 SV=1	--	--	PREDICTED: Na(+)/H(+) exchange regulatory cofactor NHE-RF3-like [Larimichthys crocea]	--
gene13686	0.162509	3	25.7541	559	2.60317e-05	-6.16992	down	[P]	Inorganic ion transport and metabolism	Molecular Function: carbonate dehydratase activity (GO:0004089);; Biological Process: one-carbon metabolic process (GO:0006730);; Molecular Function: zinc ion binding (GO:0008270);;	K01672|0|mze:101475568|carbonic anhydrase 6-like; K01672 carbonic anhydrase [EC:4.2.1.1] (A)	Nitrogen metabolism (ko00910)	Carbonic anhydrase 2 GN=ca2 OS=Tribolodon hakonensis (Big-scaled redfin) PE=2 SV=3	--	--	PREDICTED: carbonic anhydrase 6 [Larimichthys crocea]	biological process: metabolic process (GO:0008152);; biological process: single-organism process (GO:0044699);; biological process: cellular process (GO:0009987);; molecular function: catalytic activity (GO:0003824);; molecular function: binding (GO:0005488);;
Larimichthys_crocea_newGene_1710	20.9817	589	0	0	1.57107e-06	7.07947	up	--	--	--	--	--	--	--	--	unnamed protein product, partial [Oncorhynchus mykiss]	--
gene15289	44.8042	1221	0.160451	5	1.27938e-06	7.07226	up	--	--	--	--	--	--	--	--	PREDICTED: cilia- and flagella-associated protein 43 isoform X2 [Larimichthys crocea]	--
gene19805	37.135	2101	0.172881	12	1.29029e-06	7.06614	up	--	--	--	K10409|0|mze:101484202|dynein intermediate chain 1, axonemal-like; K10409 dynein intermediate chain 1, axonemal (A)	--	--	--	--	PREDICTED: dynein intermediate chain 1, axonemal [Larimichthys crocea]	--
gene13745	1.22399	31	17.4036	601	0.00489385	-4.01351	down	[QR]	Secondary metabolites biosynthesis, transport and catabolism;; General function prediction only	Molecular Function: methyltransferase activity (GO:0008168);; Biological Process: methylation (GO:0032259);;	--	--	--	--	--	PREDICTED: putative methyltransferase DDB_G0268948 [Larimichthys crocea]	biological process: metabolic process (GO:0008152);; molecular function: catalytic activity (GO:0003824);;
Larimichthys_crocea_newGene_739	17.6969	582	0	0	1.64525e-06	7.06235	up	--	--	--	--	--	--	--	--	--	--
gene13765	0.0784783	2	7.73723	255	0.000263995	-5.26153	down	--	--	Molecular Function: sequence-specific DNA binding transcription factor activity (GO:0003700);; Cellular Component: nucleus (GO:0005634);; Cellular Component: transcription factor complex (GO:0005667);; Biological Process: regulation of transcription, DNA-templated (GO:0006355);; Molecular Function: sequence-specific DNA binding (GO:0043565);; Molecular Function: protein heterodimerization activit…	K05638|0|mze:101473441|transcription factor NF-E2 45 kDa subunit-like; K05638 nuclear factor erythroid 2-related factor 2 (A)	Protein processing in endoplasmic reticulum (ko04141)	Nuclear factor erythroid 2-related factor 1 GN=NFE2L1 OS=Gallus gallus (Chicken) PE=2 SV=1	--	--	PREDICTED: transcription factor NF-E2 45 kDa subunit [Larimichthys crocea]	cellular component: macromolecular complex (GO:0032991);; cellular component: cell part (GO:0044464);; cellular component: cell (GO:0005623);; cellular component: organelle (GO:0043226);; biological process: biological regulation (GO:0065007);; molecular function: binding (GO:0005488);; molecular function: nucleic acid binding transcription factor activity (GO:0001071);;
gene7335	26.321	579	0	0	1.67839e-06	7.05495	up	[RTKL]	General function prediction only;; Signal transduction mechanisms;; Transcription;; Replication, recombination and repair	--	K08826|2.63078e-87|mze:101464100|homeodomain-interacting protein kinase 1-like; K08826 homeodomain interacting protein kinase [EC:2.7.11.1] (A)	--	Dual specificity tyrosine-phosphorylation-regulated kinase 1A OS=Xenopus tropicalis (Western clawed frog) PE=2 SV=1	--	--	PREDICTED: homeodomain-interacting protein kinase 2-like [Larimichthys crocea]	--
gene13804	0.266394	8	11.9245	356	0.000735382	-4.77999	down	[Z]	Cytoskeleton	Molecular Function: GTPase activity (GO:0003924);; Molecular Function: structural constituent of cytoskeleton (GO:0005200);; Molecular Function: GTP binding (GO:0005525);; Cellular Component: cytoplasm (GO:0005737);; Cellular Component: microtubule (GO:0005874);; Biological Process: GTP catabolic process (GO:0006184);; Biological Process: microtubule-based process (GO:0007017);; Biological Proces…	K07375|0|xma:102237703|tubulin beta-6 chain-like; K07375 tubulin beta (A)	Phagosome (ko04145);; Gap junction (ko04540)	Tubulin beta-6 chain OS=Gallus gallus (Chicken) PE=1 SV=1	--	--	PREDICTED: tubulin beta chain-like [Larimichthys crocea]	molecular function: structural molecule activity (GO:0005198);; molecular function: catalytic activity (GO:0003824);; molecular function: binding (GO:0005488);; biological process: metabolic process (GO:0008152);; biological process: cellular process (GO:0009987);; biological process: single-organism process (GO:0044699);; biological process: cellular component organization or biogenesis (GO:0071…
gene6367	86.836	2950	0.464226	19	1.41526e-06	7.04858	up	--	--	--	--	--	--	--	--	PREDICTED: UBX domain-containing protein 11 [Larimichthys crocea]	--
gene13817	0.13637	5	10.3206	616	4.13397e-05	-5.96324	down	--	--	Molecular Function: hormone activity (GO:0005179);; Cellular Component: extracellular region (GO:0005576);; Molecular Function: growth factor activity (GO:0008083);; Biological Process: growth (GO:0040007);;	K04667|0|ola:101163243|inhibin beta B chain-like; K04667 inhibin, beta (A)	TGF-beta signaling pathway (ko04350)	Inhibin beta B chain (Precursor) GN=INHBB OS=Gallus gallus (Chicken) PE=2 SV=2	--	--	PREDICTED: inhibin beta B chain-like [Larimichthys crocea]	molecular function: binding (GO:0005488);; cellular component: extracellular region (GO:0005576);; biological process: growth (GO:0040007);;
gene13819	0	0	1.63144	151	0.000525001	-5.06513	down	[R]	General function prediction only	--	K09299|0|mze:101473210|zinc finger E-box-binding homeobox 1-like; K09299 zinc finger homeobox protein 1/2 (A)	--	Zinc finger E-box-binding homeobox 1 GN=ZEB1 OS=Gallus gallus (Chicken) PE=2 SV=1	--	--	PREDICTED: zinc finger E-box-binding homeobox 2-like [Larimichthys crocea]	--
gene13820	0.737782	50	12.2182	859	0.00697357	-3.90544	down	--	--	Molecular Function: GTPase activator activity (GO:0005096);; Molecular Function: phospholipid binding (GO:0005543);; Cellular Component: intracellular (GO:0005622);; Biological Process: signal transduction (GO:0007165);; Biological Process: positive regulation of GTPase activity (GO:0043547);;	--	--	Rho GTPase-activating protein 15 GN=ARHGAP15 OS=Gallus gallus (Chicken) PE=2 SV=1	--	--	PREDICTED: rho GTPase-activating protein 9 [Larimichthys crocea]	cellular component: cell part (GO:0044464);; cellular component: cell (GO:0005623);; biological process: biological regulation (GO:0065007);; biological process: response to stimulus (GO:0050896);; biological process: cellular process (GO:0009987);; molecular function: binding (GO:0005488);; molecular function: enzyme regulator activity (GO:0030234);;
gene13838	0.0780245	8	2.19071	247	0.00252456	-4.2608	down	--	--	--	K05858|0|tru:101065367|1-phosphatidylinositol 4,5-bisphosphate phosphodiesterase beta-1-like; K05858 phosphatidylinositol phospholipase C, beta [EC:3.1.4.11] (A)	Inositol phosphate metabolism (ko00562);; Calcium signaling pathway (ko04020);; Phosphatidylinositol signaling system (ko04070);; Adrenergic signaling in cardiomyocytes (ko04261);; Vascular smooth muscle contraction (ko04270);; Wnt signaling pathway (ko04310);; Gap junction (ko04540);; GnRH signaling pathway (ko04912);; Melanogenesis (ko04916)	1-phosphatidylinositol 4,5-bisphosphate phosphodiesterase delta-3-A GN=plcd3a OS=Danio rerio (Zebrafish) PE=2 SV=1	--	--	PREDICTED: 1-phosphatidylinositol 4,5-bisphosphate phosphodiesterase beta-1 [Larimichthys crocea]	--
gene13851	0	0	4.24638	166	0.000377622	-5.19786	down	[Q]	Secondary metabolites biosynthesis, transport and catabolism	Molecular Function: monooxygenase activity (GO:0004497);; Molecular Function: iron ion binding (GO:0005506);; Molecular Function: electron carrier activity (GO:0009055);; Molecular Function: oxidoreductase activity, acting on paired donors, with incorporation or reduction of molecular oxygen (GO:0016705);; Molecular Function: heme binding (GO:0020037);; Biological Process: oxidation-reduction pro…	K00489|0|mze:101471767|cholesterol 7-alpha-monooxygenase-like; K00489 cholesterol 7alpha-monooxygenase [EC:1.14.13.17] (A)	Primary bile acid biosynthesis (ko00120);; Steroid hormone biosynthesis (ko00140);; PPAR signaling pathway (ko03320)	Cytochrome P450 26B1 OS=Danio rerio (Zebrafish) PE=1 SV=1	--	--	PREDICTED: cholesterol 7-alpha-monooxygenase [Larimichthys crocea]	molecular function: binding (GO:0005488);; molecular function: catalytic activity (GO:0003824);; molecular function: electron carrier activity (GO:0009055);; biological process: single-organism process (GO:0044699);; biological process: metabolic process (GO:0008152);;
gene678	189.258	7685	0.834517	57	1.82617e-06	7.04631	up	--	--	--	--	--	--	--	--	PREDICTED: tubby protein homolog [Larimichthys crocea]	--
gene1620	12.4384	573	0	0	1.74722e-06	7.04003	up	[L]	Replication, recombination and repair	--	K03424|0|mze:101473193|putative deoxyribonuclease TATDN2-like; K03424 TatD DNase family protein [EC:3.1.21.-] (A)	--	Putative deoxyribonuclease TATDN1 GN=tatdn1 OS=Xenopus laevis (African clawed frog) PE=2 SV=1	--	--	PREDICTED: putative deoxyribonuclease TATDN2 [Larimichthys crocea]	--
gene8730	165.516	9096	1.49348	69	2.00908e-06	7.03278	up	--	--	--	K18402|0|mze:101485686|coiled-coil domain-containing protein lobo homolog; K18402 PHD finger protein 20 (A)	--	Coiled-coil domain-containing protein lobo homolog GN=ccdc135 OS=Xenopus tropicalis (Western clawed frog) PE=2 SV=1	--	--	PREDICTED: coiled-coil domain-containing protein lobo homolog isoform X1 [Larimichthys crocea]	--
gene24005	44.2361	568	0	0	1.8073e-06	7.02749	up	--	--	--	--	--	--	--	--	PREDICTED: SUN domain-containing protein 2-like isoform X2 [Pundamilia nyererei]	--
gene13878	1.03941	38	43.6164	1858	0.000203382	-5.37391	down	--	--	Molecular Function: ammonium transmembrane transporter activity (GO:0008519);; Biological Process: urea transport (GO:0015840);; Cellular Component: integral component of membrane (GO:0016021);; Biological Process: ammonium transmembrane transport (GO:0072488);;	K06580|0|tru:653019|RhAG-like protein; K06580 ammonium transporter Rh (A)	--	Ammonium transporter Rh type B GN=rhbg OS=Xenopus tropicalis (Western clawed frog) PE=2 SV=1	--	--	PREDICTED: ammonium transporter Rh type A [Larimichthys crocea]	molecular function: transporter activity (GO:0005215);; biological process: cellular process (GO:0009987);; biological process: single-organism process (GO:0044699);; biological process: localization (GO:0051179);; cellular component: membrane (GO:0016020);; cellular component: membrane part (GO:0044425);;
gene4789	256.413	4988	1.65603	36	1.71007e-06	7.02402	up	--	--	--	K10312|1.24841e-79|xma:102231847|F-box only protein 36-like; K10312 F-box protein 36 (A)	--	--	--	--	PREDICTED: F-box only protein 36-like [Larimichthys crocea]	--
gene23429	27.4394	1543	0.167828	8	1.45273e-06	7.01829	up	--	--	--	--	--	--	--	--	PREDICTED: uncharacterized protein C11orf63 homolog [Larimichthys crocea]	--
gene13889	0.290031	16	6.82884	358	0.00394409	-4.06916	down	--	--	--	--	--	Rho GTPase-activating protein 21 GN=arhgap21 OS=Xenopus tropicalis (Western clawed frog) PE=2 SV=1	--	--	PREDICTED: T-cell activation Rho GTPase-activating protein, partial [Larimichthys crocea]	--
gene9585	132.383	3622	0.910045	25	1.60632e-06	7.01806	up	--	--	--	--	--	--	--	--	PREDICTED: leucine-rich repeat-containing protein 71 [Larimichthys crocea]	--
gene2002	131.197	2029	2.00142	12	1.47621e-06	7.01594	up	--	--	--	--	--	--	--	--	PREDICTED: coiled-coil domain-containing protein 157 [Larimichthys crocea]	--
Larimichthys_crocea_newGene_2032	361.412	559	0	0	1.92213e-06	7.00462	up	--	--	--	--	--	--	S	Function unknown	PREDICTED: uncharacterized protein LOC101157349 [Oryzias latipes]	--
gene13900	0.136345	13	3.14361	307	0.00380694	-4.08014	down	--	--	--	K17332|0|mze:101481288|nuclear factor of activated T-cells, cytoplasmic 2-like; K17332 nuclear factor of activated T-cells, cytoplasmic 2 (A)	Wnt signaling pathway (ko04310);; VEGF signaling pathway (ko04370)	--	--	--	PREDICTED: nuclear factor of activated T-cells, cytoplasmic 2 [Larimichthys crocea]	--
gene13901	0.0235857	1	4.43008	179	0.000534798	-5.00756	down	[P]	Inorganic ion transport and metabolism	Molecular Function: delayed rectifier potassium channel activity (GO:0005251);; Cellular Component: voltage-gated potassium channel complex (GO:0008076);; Biological Process: regulation of ion transmembrane transport (GO:0034765);; Biological Process: protein homooligomerization (GO:0051260);; Biological Process: potassium ion transmembrane transport (GO:0071805);;	K04900|0|mze:101480804|potassium voltage-gated channel subfamily G member 1-like; K04900 potassium voltage-gated channel subfamily G member 1 (A)	--	Potassium voltage-gated channel subfamily G member 2 GN=KCNG2 OS=Gallus gallus (Chicken) PE=2 SV=1	--	--	PREDICTED: potassium voltage-gated channel subfamily G member 1 [Larimichthys crocea]	molecular function: transporter activity (GO:0005215);; biological process: biological regulation (GO:0065007);; biological process: localization (GO:0051179);; biological process: cellular component organization or biogenesis (GO:0071840);; biological process: cellular process (GO:0009987);; biological process: single-organism process (GO:0044699);; cellular component: cell (GO:0005623);; cellul…
gene13903	0.337246	24	9.84478	813	0.000810612	-4.76449	down	[Z]	Cytoskeleton	--	--	--	Protein-methionine sulfoxide oxidase mical1 GN=mical1 OS=Danio rerio (Zebrafish) PE=3 SV=1	--	--	PREDICTED: protein-methionine sulfoxide oxidase mical1-like [Larimichthys crocea]	--
gene13906	0.109005	1	9.79708	108	0.00296983	-4.30244	down	--	--	--	--	--	--	--	--	PREDICTED: G0/G1 switch protein 2-like [Larimichthys crocea]	--
gene6705	69.6072	1407	0.354239	7	1.51144e-06	7.00439	up	--	--	--	--	--	--	--	--	PREDICTED: spermatogenesis associated 6-like protein [Cynoglossus semilaevis]	--
gene13913	0.0580603	1	4.93692	142	0.00118432	-4.68297	down	--	--	Molecular Function: G-protein coupled receptor activity (GO:0004930);; Biological Process: G-protein coupled receptor signaling pathway (GO:0007186);; Cellular Component: integral component of membrane (GO:0016021);;	K04270|2.11648e-137|tru:101061466|P2Y purinoceptor 1-like; K04270 purinergic receptor P2Y, G protein-coupled, 1 (A)	Neuroactive ligand-receptor interaction (ko04080)	P2Y purinoceptor 1 GN=P2RY1 OS=Gallus gallus (Chicken) PE=2 SV=1	--	--	PREDICTED: P2Y purinoceptor 1-like isoform X1 [Larimichthys crocea]	molecular function: molecular transducer activity (GO:0060089);; molecular function: receptor activity (GO:0004872);; biological process: response to stimulus (GO:0050896);; biological process: biological regulation (GO:0065007);; biological process: signaling (GO:0023052);; biological process: single-organism process (GO:0044699);; biological process: cellular process (GO:0009987);; cellular com…
gene13923	0.0498833	1	8.03522	226	0.00023717	-5.3363	down	--	--	--	--	--	--	--	--	PREDICTED: uncharacterized protein LOC104936250 [Larimichthys crocea]	--
gene13928	0.13145	1	28.8074	299	8.81779e-05	-5.73301	down	--	--	--	--	--	--	--	--	PREDICTED: cornifelin-like [Larimichthys crocea]	--
gene13929	6.02668	55	263.413	3099	0.000121396	-5.624	down	--	--	--	--	--	Cornifelin homolog B GN=cnfn-b OS=Xenopus laevis (African clawed frog) PE=3 SV=1	--	--	PREDICTED: cornifelin homolog B-like [Larimichthys crocea]	--
gene13930	0.112326	3	5.74836	179	0.00141186	-4.55208	down	--	--	Molecular Function: G-protein coupled receptor activity (GO:0004930);; Molecular Function: olfactory receptor activity (GO:0004984);; Biological Process: G-protein coupled receptor signaling pathway (GO:0007186);; Cellular Component: integral component of membrane (GO:0016021);; Biological Process: detection of chemical stimulus involved in sensory perception of smell (GO:0050911);;	--	--	--	--	--	PREDICTED: olfactory receptor 2A25-like [Larimichthys crocea]	molecular function: molecular transducer activity (GO:0060089);; molecular function: receptor activity (GO:0004872);; biological process: biological regulation (GO:0065007);; biological process: response to stimulus (GO:0050896);; biological process: signaling (GO:0023052);; biological process: multicellular organismal process (GO:0032501);; biological process: single-organism process (GO:0044699…
gene12270	32.1719	1160	0.128925	5	1.5592e-06	6.99859	up	--	--	Cellular Component: connexon complex (GO:0005922);; Biological Process: cell communication (GO:0007154);; Cellular Component: integral component of membrane (GO:0016021);;	--	--	Gap junction gamma-1 protein GN=GJC1 OS=Gallus gallus (Chicken) PE=2 SV=1	--	--	PREDICTED: gap junction gamma-2 protein [Larimichthys crocea]	biological process: cellular process (GO:0009987);; biological process: single-organism process (GO:0044699);; cellular component: membrane (GO:0016020);; cellular component: membrane part (GO:0044425);; cellular component: cell (GO:0005623);; cellular component: macromolecular complex (GO:0032991);; cellular component: cell part (GO:0044464);;
gene9062	36.8132	2476	0.216403	16	1.61219e-06	6.99199	up	[T]	Signal transduction mechanisms	Molecular Function: protein tyrosine phosphatase activity (GO:0004725);; Biological Process: peptidyl-tyrosine dephosphorylation (GO:0035335);;	K04458|2.36508e-177|xma:102229801|receptor-type tyrosine-protein phosphatase R-like; K04458 receptor-type tyrosine-protein phosphatase R [EC:3.1.3.48] (A)	MAPK signaling pathway (ko04010)	Tyrosine-protein phosphatase non-receptor type 11 GN=PTPN11 OS=Gallus gallus (Chicken) PE=2 SV=1	--	--	PREDICTED: receptor-type tyrosine-protein phosphatase R [Larimichthys crocea]	molecular function: catalytic activity (GO:0003824);; biological process: metabolic process (GO:0008152);; biological process: cellular process (GO:0009987);;
Larimichthys_crocea_newGene_251	10.8146	553	0	0	2.00379e-06	6.98917	up	--	--	--	--	--	--	--	--	--	--
gene13950	2.16948	76	298.227	10761	4.49736e-06	-6.98158	down	--	--	Molecular Function: steroid binding (GO:0005496);;	--	--	--	--	--	PREDICTED: sex hormone-binding globulin [Larimichthys crocea]	molecular function: binding (GO:0005488);;
gene13967	0.136246	2	162.091	3626	1.71397e-08	-9.06712	down	--	--	--	--	--	--	--	--	PREDICTED: uncharacterized protein LOC104940130 [Larimichthys crocea]	--
gene13968	0.22256	2	373.348	8756	6.59858e-10	-10.3379	down	--	--	--	--	--	--	--	--	PREDICTED: uncharacterized protein LOC104929172 isoform X1 [Larimichthys crocea]	--
gene5803	78.5079	9042	0.569677	71	2.30087e-06	6.98554	up	--	--	--	--	--	Daple-like protein GN=ccdc88c OS=Xenopus laevis (African clawed frog) PE=1 SV=1	--	--	PREDICTED: girdin-like [Stegastes partitus]	--
gene8516	158.845	5775	1.3058	44	2.04727e-06	6.97602	up	--	--	--	K16757|0|mze:101476972|coiled-coil domain-containing protein 77-like; K16757 coiled-coil domain-containing protein 77 (A)	--	Coiled-coil domain-containing protein 77 GN=ccdc77 OS=Xenopus laevis (African clawed frog) PE=2 SV=1	--	--	PREDICTED: coiled-coil domain-containing protein 77 [Larimichthys crocea]	--
gene13977	0.194646	8	18.0731	978	2.07731e-05	-6.22607	down	[RTKL]	General function prediction only;; Signal transduction mechanisms;; Transcription;; Replication, recombination and repair	Molecular Function: protein tyrosine kinase activity (GO:0004713);; Molecular Function: ATP binding (GO:0005524);; Biological Process: protein phosphorylation (GO:0006468);; Biological Process: response to wounding (GO:0009611);; Biological Process: regulation of neutrophil chemotaxis (GO:0090022);;	K05854|0|mze:101477890|tyrosine-protein kinase Lyn-like; K05854 tyrosine-protein kinase Lyn [EC:2.7.10.2] (A)	--	Proto-oncogene tyrosine-protein kinase LCK GN=LCK OS=Gallus gallus (Chicken) PE=2 SV=2	--	--	PREDICTED: tyrosine-protein kinase Lyn isoform X1 [Larimichthys crocea]	molecular function: binding (GO:0005488);; molecular function: catalytic activity (GO:0003824);; biological process: cellular process (GO:0009987);; biological process: metabolic process (GO:0008152);; biological process: biological regulation (GO:0065007);; biological process: response to stimulus (GO:0050896);;
gene13981	0.0705698	2	81.4821	3758	1.50212e-08	-9.11864	down	--	--	--	--	--	Selenoprotein Pb (Precursor) GN=sepp1b OS=Danio rerio (Zebrafish) PE=2 SV=3	--	--	PREDICTED: LOW QUALITY PROTEIN: selenoprotein Pb-like [Larimichthys crocea]	--
gene12611	13.0029	1377	0.0630861	7	1.64247e-06	6.97339	up	--	--	--	--	--	Contactin-associated protein-like 5 (Precursor) GN=CNTNAP5 OS=Gallus gallus (Chicken) PE=2 SV=1	--	--	PREDICTED: contactin-associated protein-like 4 [Stegastes partitus]	--
gene1400	0.118957	5	3.25376	222	0.00146071	-4.50993	down	--	--	Biological Process: G-protein coupled receptor signaling pathway (GO:0007186);; Cellular Component: integral component of membrane (GO:0016021);; Molecular Function: G-protein coupled neurotensin receptor activity (GO:0016492);;	K04211|0|tru:101075884|neurotensin receptor type 1-like; K04211 neurotensin receptor 1 (A)	Calcium signaling pathway (ko04020);; Neuroactive ligand-receptor interaction (ko04080)	Thyrotropin-releasing hormone receptor GN=TRHR OS=Gallus gallus (Chicken) PE=2 SV=1	--	--	PREDICTED: neurotensin receptor type 1 [Larimichthys crocea]	cellular component: membrane part (GO:0044425);; cellular component: membrane (GO:0016020);; biological process: signaling (GO:0023052);; biological process: biological regulation (GO:0065007);; biological process: response to stimulus (GO:0050896);; biological process: cellular process (GO:0009987);; biological process: single-organism process (GO:0044699);; molecular function: molecular transdu…
gene14009	0.205063	9	5.29342	240	0.00357931	-4.1081	down	--	--	--	K07818|0|tru:101071655|perforin-1-like; K07818 perforin 1 (A)	--	Complement component C8 beta chain (Precursor) GN=c8b OS=Paralichthys olivaceus (Bastard halibut) PE=2 SV=1	--	--	PREDICTED: perforin-1-like, partial [Larimichthys crocea]	--
gene2365	110.166	6947	0.988395	54	2.18838e-06	6.97271	up	--	--	--	--	--	--	--	--	PREDICTED: uncharacterized protein C7orf63 homolog isoform X1 [Larimichthys crocea]	--
gene14021	0.994584	5	1731	9401	1.91693e-09	-9.88492	down	[F]	Nucleotide transport and metabolism	Molecular Function: nucleoside diphosphate kinase activity (GO:0004550);; Molecular Function: ATP binding (GO:0005524);; Biological Process: nucleoside diphosphate phosphorylation (GO:0006165);; Biological Process: GTP biosynthetic process (GO:0006183);; Biological Process: UTP biosynthetic process (GO:0006228);; Biological Process: CTP biosynthetic process (GO:0006241);;	K00940|5.84818e-98|mze:101471779|nucleoside diphosphate kinase A-like; K00940 nucleoside-diphosphate kinase [EC:2.7.4.6] (A)	Purine metabolism (ko00230);; Pyrimidine metabolism (ko00240)	Nucleoside diphosphate kinase A2 OS=Xenopus laevis (African clawed frog) PE=2 SV=1	--	--	PREDICTED: nucleoside diphosphate kinase B-like [Larimichthys crocea]	molecular function: catalytic activity (GO:0003824);; molecular function: binding (GO:0005488);; biological process: single-organism process (GO:0044699);; biological process: cellular process (GO:0009987);; biological process: metabolic process (GO:0008152);;
gene22641	124.236	4575	0.912239	34	1.93777e-06	6.97223	up	--	--	--	--	--	--	--	--	PREDICTED: zinc finger B-box domain-containing protein 1 isoform X2 [Larimichthys crocea]	--
gene14044	1.54611	26	52.5626	909	0.000708353	-4.82643	down	--	--	Biological Process: ameboidal-type cell migration (GO:0001667);; Biological Process: neuron migration (GO:0001764);; Cellular Component: plasma membrane (GO:0005886);; Biological Process: G-protein coupled receptor signaling pathway (GO:0007186);; Biological Process: germ cell development (GO:0007281);; Biological Process: germ cell migration (GO:0008354);; Biological Process: organ morphogenesis…	K04189|0|tru:101066475|c-X-C chemokine receptor type 4-like; K04189 C-X-C chemokine receptor type 4 (A)	Cytokine-cytokine receptor interaction (ko04060);; Endocytosis (ko04144);; Intestinal immune network for IgA production (ko04672)	C-X-C chemokine receptor type 4-B GN=cxcr4-b OS=Xenopus laevis (African clawed frog) PE=2 SV=1	--	--	PREDICTED: C-X-C chemokine receptor type 4 [Larimichthys crocea]	biological process: locomotion (GO:0040011);; biological process: response to stimulus (GO:0050896);; biological process: signaling (GO:0023052);; biological process: multi-organism process (GO:0051704);; biological process: reproductive process (GO:0022414);; biological process: cellular process (GO:0009987);; biological process: biological regulation (GO:0065007);; biological process: developme…
gene14046	0.470063	9	9.17998	225	0.00441596	-4.01682	down	--	--	Cellular Component: cytoplasm (GO:0005737);; Biological Process: methylation (GO:0032259);; Molecular Function: histamine N-methyltransferase activity (GO:0046539);;	K00546|5.24595e-166|mze:101475778|histamine N-methyltransferase-like; K00546 histamine N-methyltransferase [EC:2.1.1.8] (A)	Histidine metabolism (ko00340)	Histamine N-methyltransferase GN=hnmt OS=Tetraodon nigroviridis (Spotted green pufferfish) PE=3 SV=1	--	--	PREDICTED: histamine N-methyltransferase-like [Larimichthys crocea]	molecular function: catalytic activity (GO:0003824);; cellular component: cell (GO:0005623);; cellular component: cell part (GO:0044464);; biological process: metabolic process (GO:0008152);;
gene14047	0.737711	15	20.4053	504	0.00105912	-4.62981	down	--	--	Molecular Function: histamine N-methyltransferase activity (GO:0046539);;	K00546|2.3113e-147|mze:101475481|histamine N-methyltransferase-like; K00546 histamine N-methyltransferase [EC:2.1.1.8] (A)	Histidine metabolism (ko00340)	Histamine N-methyltransferase A GN=hnmt-a OS=Xenopus laevis (African clawed frog) PE=2 SV=1	--	--	PREDICTED: histamine N-methyltransferase-like [Larimichthys crocea]	biological process: metabolic process (GO:0008152);; molecular function: catalytic activity (GO:0003824);;
gene14050	1.22905	23	20.9962	429	0.00599474	-3.90128	down	--	--	Biological Process: metabolic process (GO:0008152);; Molecular Function: transferase activity, transferring hexosyl groups (GO:0016758);;	K00699|0|mze:101474244|UDP-glucuronosyltransferase-like; K00699 glucuronosyltransferase [EC:2.4.1.17] (A)	Pentose and glucuronate interconversions (ko00040);; Ascorbate and aldarate metabolism (ko00053);; Steroid hormone biosynthesis (ko00140);; Starch and sucrose metabolism (ko00500);; Retinol metabolism (ko00830);; Porphyrin and chlorophyll metabolism (ko00860);; Metabolism of xenobiotics by cytochrome P450 (ko00980);; Drug metabolism - cytochrome P450 (ko00982);; Drug metabolism - other enzymes (k…	UDP-glucuronosyltransferase (Fragment) GN=ugt3 OS=Pleuronectes platessa (European plaice) PE=2 SV=1	--	--	PREDICTED: UDP-glucuronosyltransferase-like isoform X1 [Larimichthys crocea]	biological process: metabolic process (GO:0008152);; molecular function: catalytic activity (GO:0003824);;
gene14062	0.7562	68	11.0529	1087	0.00898039	-3.83096	down	[Z]	Cytoskeleton	Molecular Function: motor activity (GO:0003774);; Molecular Function: ATP binding (GO:0005524);; Cellular Component: myosin complex (GO:0016459);;	K10356|0|mze:101475405|unconventional myosin-Ib-like; K10356 myosin I (A)	--	Unconventional myosin-Ia GN=MYO1A OS=Gallus gallus (Chicken) PE=1 SV=2	--	--	PREDICTED: unconventional myosin-Ib [Larimichthys crocea]	cellular component: cell (GO:0005623);; cellular component: macromolecular complex (GO:0032991);; cellular component: cell part (GO:0044464);; cellular component: organelle part (GO:0044422);; cellular component: organelle (GO:0043226);; biological process: metabolic process (GO:0008152);; molecular function: catalytic activity (GO:0003824);; molecular function: binding (GO:0005488);;
gene11344	7.28058	546	0.00510375	0	2.10465e-06	6.97094	up	--	--	--	K04602|0|mze:101468096|cadherin EGF LAG seven-pass G-type receptor 3-like; K04602 cadherin EGF LAG seven-pass G-type receptor 3 (A)	--	Protocadherin-15 (Precursor) GN=Pcdh15 OS=Gallus gallus (Chicken) PE=1 SV=1	--	--	PREDICTED: cadherin EGF LAG seven-pass G-type receptor 3-like isoform X1 [Maylandia zebra]	--
gene14069	0.397705	10	10.5346	306	0.0020373	-4.34874	down	--	--	Biological Process: cell adhesion (GO:0007155);; Biological Process: integrin-mediated signaling pathway (GO:0007229);; Cellular Component: integrin complex (GO:0008305);;	K06584|1.11838e-104|ola:101164748|integrin alpha-8-like; K06584 integrin alpha 8 (A)	Focal adhesion (ko04510);; ECM-receptor interaction (ko04512);; Cell adhesion molecules (CAMs) (ko04514);; Regulation of actin cytoskeleton (ko04810)	Integrin alpha-8 light chain (Precursor) GN=ITGA8 OS=Gallus gallus (Chicken) PE=1 SV=1	--	--	PREDICTED: integrin alpha-8 [Larimichthys crocea]	biological process: biological adhesion (GO:0022610);; biological process: single-organism process (GO:0044699);; biological process: cellular process (GO:0009987);; biological process: biological regulation (GO:0065007);; biological process: response to stimulus (GO:0050896);; biological process: signaling (GO:0023052);; cellular component: membrane (GO:0016020);; cellular component: cell part (…
gene13189	249.652	17924	2.2816	147	3.10272e-06	6.96903	up	--	--	--	K13169|0|ola:101163620|A-kinase anchor protein 17A-like; K13169 splicing factor, arginine/serine-rich 17 (A)	--	--	--	--	PREDICTED: LOW QUALITY PROTEIN: A-kinase anchor protein 17A [Larimichthys crocea]	--
Larimichthys_crocea_newGene_2637	42.189	545	0	0	2.11957e-06	6.96832	up	--	--	--	--	--	Galactose-specific lectin nattectin (Precursor) OS=Thalassophryne nattereri (Niquim) PE=1 SV=1	S	Function unknown	PREDICTED: CD209 antigen-like [Stegastes partitus]	--
gene12269	50.149	2789	0.296869	19	1.75751e-06	6.96774	up	--	--	--	--	--	--	--	--	PREDICTED: coiled-coil domain-containing protein 13 [Larimichthys crocea]	--
gene6476	136.456	3731	1.10782	27	1.87117e-06	6.9666	up	--	--	--	--	--	--	--	--	PREDICTED: clarin-1 [Larimichthys crocea]	--
gene18290	48.1824	3491	0.402238	25	1.85167e-06	6.96497	up	--	--	--	--	--	--	--	--	PREDICTED: coiled-coil domain-containing protein KIAA1407 homolog [Larimichthys crocea]	--
gene14094	0.128488	2	17.9147	633	1.02773e-05	-6.55773	down	--	--	--	--	--	Stonustoxin subunit beta OS=Synanceia horrida (Estuarine stonefish) PE=1 SV=3	--	--	PREDICTED: stonustoxin subunit alpha-like, partial [Larimichthys crocea]	--
gene1410	1.20957	80	54.4684	4914	9.24255e-05	-5.78142	down	--	--	--	K13912|0|mze:101479947|deleted in malignant brain tumors 1 protein-like; K13912 deleted in malignant brain tumors 1 protein (A)	--	Lysyl oxidase homolog 2A (Precursor) GN=loxl2a OS=Danio rerio (Zebrafish) PE=2 SV=1	--	--	PREDICTED: deleted in malignant brain tumors 1 protein-like [Larimichthys crocea]	--
gene14111	0.228726	5	10.8692	307	0.000482232	-4.96939	down	--	--	--	--	--	--	--	--	PREDICTED: transmembrane protein 100-like [Larimichthys crocea]	--
gene16007	9.32159	1485	0.0548613	8	1.68413e-06	6.96318	up	[R]	General function prediction only	--	--	--	Otoferlin GN=otof OS=Danio rerio (Zebrafish) PE=3 SV=1	--	--	PREDICTED: otoferlin [Larimichthys crocea]	--
Larimichthys_crocea_newGene_615	19.9638	541	0.0288858	0	2.18062e-06	6.95778	up	[RTKL]	General function prediction only;; Signal transduction mechanisms;; Transcription;; Replication, recombination and repair	--	K08826|2.73205e-128|ola:101159457|homeodomain-interacting protein kinase 1-like; K08826 homeodomain interacting protein kinase [EC:2.7.11.1] (A)	--	Dual specificity tyrosine-phosphorylation-regulated kinase 1A OS=Xenopus tropicalis (Western clawed frog) PE=2 SV=1	T	Signal transduction mechanisms	PREDICTED: homeodomain-interacting protein kinase 1-like [Oryzias latipes]	--
gene14318	82.7631	6493	0.718523	51	2.28089e-06	6.95102	up	--	--	--	--	--	Active breakpoint cluster region-related protein GN=abr OS=Xenopus laevis (African clawed frog) PE=2 SV=1	--	--	PREDICTED: protein FAM13C [Larimichthys crocea]	--
gene14120	3.76974	107	185.912	4138	0.000499674	-5.13323	down	[E]	Amino acid transport and metabolism	Molecular Function: arginase activity (GO:0004053);; Biological Process: arginine metabolic process (GO:0006525);; Molecular Function: metal ion binding (GO:0046872);;	K01476|4.28567e-176|mze:101463875|arginase-1-like; K01476 arginase [EC:3.5.3.1] (A)	Arginine and proline metabolism (ko00330);; Biosynthesis of amino acids (ko01230)	Arginase, hepatic OS=Lithobates catesbeiana (American bullfrog) PE=2 SV=1	--	--	PREDICTED: arginase-1-like [Larimichthys crocea]	biological process: metabolic process (GO:0008152);; biological process: cellular process (GO:0009987);; biological process: single-organism process (GO:0044699);; molecular function: binding (GO:0005488);; molecular function: catalytic activity (GO:0003824);;
gene14126	0.194625	11	50.2299	2839	9.5142e-07	-7.44618	down	[R]	General function prediction only	Molecular Function: nucleotide binding (GO:0000166);; Molecular Function: nucleic acid binding (GO:0003676);;	--	--	Probable RNA-binding protein 46 GN=rbm46 OS=Danio rerio (Zebrafish) PE=2 SV=1	--	--	PREDICTED: APOBEC1 complementation factor [Larimichthys crocea]	molecular function: binding (GO:0005488);;
gene14130	0.304576	3	15.855	168	0.00174812	-4.46297	down	--	--	--	--	--	Fibrinogen C domain-containing protein 1-A GN=fibcd1-a OS=Xenopus laevis (African clawed frog) PE=2 SV=1	--	--	PREDICTED: microfibril-associated glycoprotein 4-like [Larimichthys crocea]	--
gene14131	6.11917	45	6372.18	43873	3.64802e-09	-9.71146	down	--	--	--	--	--	Myeloid protein 1 (Precursor) GN=MIM1 OS=Gallus gallus (Chicken) PE=1 SV=2	--	--	uncharacterized protein LOC104938738 precursor [Larimichthys crocea]	--
gene9687	87.5252	1120	0.348012	5	1.78515e-06	6.94816	up	[S]	Function unknown	--	--	--	Leucine-rich repeat-containing protein 69 GN=lrrc69 OS=Xenopus laevis (African clawed frog) PE=2 SV=1	--	--	PREDICTED: leucine-rich repeat-containing protein 69 [Larimichthys crocea]	--
gene14145	0.100998	3	4.18614	167	0.00178351	-4.45459	down	--	--	--	K18449|0|mze:101474106|protein prune homolog 2-like; K18449 prune homolog 2 (A)	--	Protein prune homolog 2 GN=Prune2 OS=Xenopus tropicalis (Western clawed frog) PE=2 SV=1	--	--	PREDICTED: protein prune homolog 2-like [Larimichthys crocea]	--
gene14149	0.0521133	3	11.9925	827	6.31952e-06	-6.7311	down	--	--	Molecular Function: calcium ion binding (GO:0005509);; Cellular Component: extracellular region (GO:0005576);; Biological Process: cell adhesion (GO:0007155);; Molecular Function: growth factor activity (GO:0008083);; Biological Process: positive regulation of cell division (GO:0051781);;	K04659|0|mze:101475932|thrombospondin-4-B-like; K04659 thrombospondin 2/3/4/5 (A)	Phagosome (ko04145);; Focal adhesion (ko04510);; ECM-receptor interaction (ko04512)	Thrombospondin-4-B (Precursor) GN=thbs4b OS=Danio rerio (Zebrafish) PE=2 SV=1	--	--	PREDICTED: thrombospondin-4-B-like [Larimichthys crocea]	molecular function: binding (GO:0005488);; cellular component: extracellular region (GO:0005576);; biological process: biological adhesion (GO:0022610);; biological process: biological regulation (GO:0065007);;
gene1415	0	0	7.66279	134	0.000793182	-4.89827	down	--	--	--	--	--	Collagen alpha-1(X) chain (Precursor) GN=COL10A1 OS=Gallus gallus (Chicken) PE=1 SV=4	--	--	PREDICTED: uncharacterized protein LOC104933414 [Larimichthys crocea]	--
gene16333	15.3793	537	0	0	2.24388e-06	6.94716	up	[Q]	Secondary metabolites biosynthesis, transport and catabolism	Molecular Function: steroid 17-alpha-monooxygenase activity (GO:0004508);; Molecular Function: iron ion binding (GO:0005506);; Biological Process: steroid biosynthetic process (GO:0006694);; Molecular Function: electron carrier activity (GO:0009055);; Cellular Component: membrane (GO:0016020);; Molecular Function: heme binding (GO:0020037);; Molecular Function: 17-alpha-hydroxyprogesterone aldola…	K00512|0|tru:100125798|cyp17a1; cytochrome P450 family 17 polypeptide 1; K00512 steroid 17alpha-monooxygenase / 17alpha-hydroxyprogesterone aldolase [EC:1.14.99.9 4.1.2.30] (A)	Steroid hormone biosynthesis (ko00140)	Steroid 17-alpha-hydroxylase/17,20 lyase GN=cyp17a1 OS=Oryzias latipes (Medaka fish) PE=2 SV=1	--	--	PREDICTED: steroid 17-alpha-hydroxylase/17,20 lyase [Larimichthys crocea]	cellular component: membrane (GO:0016020);; biological process: metabolic process (GO:0008152);; biological process: single-organism process (GO:0044699);; molecular function: electron carrier activity (GO:0009055);; molecular function: catalytic activity (GO:0003824);; molecular function: binding (GO:0005488);;
[truncated: 2,897 more rows]
