# Supplementary material for: Transcriptome Sequencing Reveals the Traits of Spermatogenesis and Testicular Development in Large Yellow Croaker (Larimichthys crocea)
Source: Genes (Basel). 2019 Nov 21;10(12):958. doi: 10.3390/genes10120958 (PMC6947352; doi:10.3390/genes10120958)
Supplement: Supplementary file 1 [file genes-10-00958-s001.zip › Table S10.xlsx]

## Sheet: Ko04810 actin cytoskeleton path
Genes involved in the actin cytoskeleton pathway
#ID	T01_FPKM	T01_count	T02_FPKM	T02_count	T02_vs_T01_EBSeq_FDR	T02_vs_T01_EBSeq_log2FC	T02_vs_T01_EBSeq_(FDR_0.01_FC_2)_regulated	COG_class	COG_class_annotation	GO_annotation	KEGG_annotation	KEGG_pathway_annotation	Swiss_Prot_annotation	eggNOG_class	eggNOG_class_annotation	NR_annotation	GO_second_level_annotation
gene22553	170.451	3849	2.31883	57	2.58601e-05	6.04956	up	--	--	Molecular Function: growth factor activity (GO:0008083);;	K04358|2.16843e-140|mze:101475610|fibroblast growth factor 7-like; K04358 fibroblast growth factor (A)	MAPK signaling pathway (ko04010);; Regulation of actin cytoskeleton (ko04810)	Fibroblast growth factor 9 (Precursor) GN=fgf9 OS=Xenopus laevis (African clawed frog) PE=2 SV=1	--	--	PREDICTED: fibroblast growth factor 7 [Larimichthys crocea]	molecular function: binding (GO:0005488);;
gene20533	101.737	14078	1.96402	259	8.05196e-05	5.82279	up	[RTKL]	General function prediction only;; Signal transduction mechanisms;; Transcription;; Replication, recombination and repair	Molecular Function: protein serine/threonine kinase activity (GO:0004674);; Molecular Function: receptor signaling protein activity (GO:0005057);; Molecular Function: ATP binding (GO:0005524);; Biological Process: protein phosphorylation (GO:0006468);; Biological Process: intracellular signal transduction (GO:0035556);; Molecular Function: metal ion binding (GO:0046872);;	K04365|2.24559e-160|tru:653021|braf; serine/threonine protein kinase BRAF (EC:2.7.11.1); K04365 B-Raf proto-oncogene serine/threonine-protein kinase [EC:2.7.11.1] (A)	MAPK signaling pathway (ko04010);; ErbB signaling pathway (ko04012);; FoxO signaling pathway (ko04068);; mTOR signaling pathway (ko04150);; Vascular smooth muscle contraction (ko04270);; Focal adhesion (ko04510);; Regulation of actin cytoskeleton (ko04810);; Insulin signaling pathway (ko04910);; Progesterone-mediated oocyte maturation (ko04914)	Serine/threonine-protein kinase B-raf GN=BRAF OS=Coturnix coturnix japonica (Japanese quail) PE=2 SV=1	--	--	PREDICTED: serine/threonine-protein kinase B-raf-like [Oreochromis niloticus]	molecular function: catalytic activity (GO:0003824);; molecular function: binding (GO:0005488);; molecular function: molecular transducer activity (GO:0060089);; biological process: single-organism process (GO:0044699);; biological process: cellular process (GO:0009987);; biological process: metabolic process (GO:0008152);; biological process: signaling (GO:0023052);; biological process: response…
gene11685	44.7217	2359	0.0157049	0	7.11598e-09	9.07328	up	--	--	Molecular Function: growth factor activity (GO:0008083);;	K04358|0|tru:101067516|fibroblast growth factor 14-like; K04358 fibroblast growth factor (A)	MAPK signaling pathway (ko04010);; Regulation of actin cytoskeleton (ko04810)	Fibroblast growth factor 13 GN=fgf13 OS=Xenopus laevis (African clawed frog) PE=2 SV=1	--	--	PREDICTED: fibroblast growth factor 14-like [Larimichthys crocea]	molecular function: binding (GO:0005488);;
gene5492	28.9295	2188	0.671919	54	0.000176354	5.30791	up	--	--	Cellular Component: phosphatidylinositol 3-kinase complex (GO:0005942);; Molecular Function: kinase activity (GO:0016301);; Molecular Function: phosphatidylinositol 3-kinase regulator activity (GO:0035014);; Biological Process: regulation of phosphatidylinositol 3-kinase activity (GO:0043551);;	K02649|0|dre:100000252|pik3r3b, pik3r3, zgc:55564, zgc:85710; phosphoinositide-3-kinase, regulatory subunit 3b (gamma); K02649 phosphoinositide-3-kinase, regulatory subunit (A)	ErbB signaling pathway (ko04012);; FoxO signaling pathway (ko04068);; Phosphatidylinositol signaling system (ko04070);; mTOR signaling pathway (ko04150);; Apoptosis (ko04210);; Adrenergic signaling in cardiomyocytes (ko04261);; VEGF signaling pathway (ko04370);; Focal adhesion (ko04510);; Toll-like receptor signaling pathway (ko04620);; Jak-STAT signaling pathway (ko04630);; Regulation of actin c…	Phosphatidylinositol 3-kinase regulatory subunit alpha GN=pik3r1-a OS=Xenopus laevis (African clawed frog) PE=2 SV=1	--	--	PREDICTED: phosphatidylinositol 3-kinase regulatory subunit gamma isoform X1 [Larimichthys crocea]	biological process: biological regulation (GO:0065007);; biological process: metabolic process (GO:0008152);; cellular component: macromolecular complex (GO:0032991);; cellular component: cell part (GO:0044464);; cellular component: cell (GO:0005623);; molecular function: enzyme regulator activity (GO:0030234);; molecular function: catalytic activity (GO:0003824);;
gene15944	20.9257	191	0	0	0.000114137	5.47683	up	--	--	Molecular Function: growth factor activity (GO:0008083);; Biological Process: lymphocyte differentiation (GO:0030098);; Biological Process: myeloid cell differentiation (GO:0030099);;	K04358|4.04517e-87|xma:102232669|fibroblast growth factor 21-like; K04358 fibroblast growth factor (A)	MAPK signaling pathway (ko04010);; Regulation of actin cytoskeleton (ko04810)	Fibroblast growth factor 4A (Precursor) GN=fgf4-a OS=Xenopus laevis (African clawed frog) PE=2 SV=1	--	--	PREDICTED: fibroblast growth factor 21 [Larimichthys crocea]	biological process: cellular process (GO:0009987);; biological process: single-organism process (GO:0044699);; biological process: multicellular organismal process (GO:0032501);; biological process: immune system process (GO:0002376);; biological process: developmental process (GO:0032502);; molecular function: binding (GO:0005488);;
gene17154	19.8124	375	0.124685	4	7.69253e-05	5.5386	up	--	--	Molecular Function: growth factor activity (GO:0008083);;	K04358|4.65369e-123|tru:101066152|fibroblast growth factor 10-like; K04358 fibroblast growth factor (A)	MAPK signaling pathway (ko04010);; Regulation of actin cytoskeleton (ko04810)	Fibroblast growth factor 3 (Precursor) GN=fgf3 OS=Xenopus laevis (African clawed frog) PE=1 SV=1	--	--	PREDICTED: fibroblast growth factor 22 [Larimichthys crocea]	molecular function: binding (GO:0005488);;
gene8946	12.9214	1669	0.786303	106	0.00564955	4.00237	up	--	--	Molecular Function: receptor activity (GO:0004872);; Biological Process: cell-matrix adhesion (GO:0007160);; Biological Process: integrin-mediated signaling pathway (GO:0007229);; Biological Process: multicellular organismal development (GO:0007275);; Cellular Component: integrin complex (GO:0008305);; Biological Process: hemidesmosome assembly (GO:0031581);; Biological Process: cell motility (GO…	K06525|0|mze:101465287|integrin beta-4-like; K06525 integrin beta 4 (A)	Focal adhesion (ko04510);; ECM-receptor interaction (ko04512);; Regulation of actin cytoskeleton (ko04810)	Integrin beta-1-A (Precursor) GN=itgb1-a OS=Xenopus laevis (African clawed frog) PE=2 SV=1	--	--	PREDICTED: integrin beta-4 isoform X1 [Larimichthys crocea]	cellular component: membrane (GO:0016020);; cellular component: membrane part (GO:0044425);; cellular component: cell (GO:0005623);; cellular component: cell part (GO:0044464);; cellular component: macromolecular complex (GO:0032991);; biological process: cellular process (GO:0009987);; biological process: locomotion (GO:0040011);; biological process: response to stimulus (GO:0050896);; biologica…
gene15978	11.3938	663	0	0	9.94552e-07	7.24902	up	--	--	Molecular Function: growth factor activity (GO:0008083);;	K04358|0|tru:101067516|fibroblast growth factor 14-like; K04358 fibroblast growth factor (A)	MAPK signaling pathway (ko04010);; Regulation of actin cytoskeleton (ko04810)	Fibroblast growth factor 13 GN=fgf13 OS=Xenopus laevis (African clawed frog) PE=2 SV=1	--	--	PREDICTED: fibroblast growth factor 14-like [Larimichthys crocea]	molecular function: binding (GO:0005488);;
gene8120	7.32912	539	0.107541	8	7.97978e-05	5.50851	up	--	--	Molecular Function: receptor activity (GO:0004872);; Biological Process: cell-matrix adhesion (GO:0007160);; Biological Process: integrin-mediated signaling pathway (GO:0007229);; Biological Process: multicellular organismal development (GO:0007275);; Cellular Component: integrin complex (GO:0008305);;	K06591|0|mze:101468369|integrin beta-8-like; K06591 integrin beta 8 (A)	Focal adhesion (ko04510);; ECM-receptor interaction (ko04512);; Cell adhesion molecules (CAMs) (ko04514);; Regulation of actin cytoskeleton (ko04810)	Integrin beta-1 (Precursor) GN=ITGB1 OS=Gallus gallus (Chicken) PE=1 SV=1	--	--	PREDICTED: integrin beta-8 [Stegastes partitus]	cellular component: membrane (GO:0016020);; cellular component: macromolecular complex (GO:0032991);; cellular component: cell part (GO:0044464);; cellular component: cell (GO:0005623);; cellular component: membrane part (GO:0044425);; biological process: single-organism process (GO:0044699);; biological process: biological adhesion (GO:0022610);; biological process: multicellular organismal proc…
gene465	4.33211	525	0.194117	25	0.0021556	4.24192	up	--	--	Cellular Component: integral component of membrane (GO:0016021);; Cellular Component: lamellipodium membrane (GO:0031258);;	K05750|0|mze:101482438|nck-associated protein 1-like; K05750 NCK-associated protein 1 (A)	Regulation of actin cytoskeleton (ko04810)	Nck-associated protein 1 GN=nckap1 OS=Danio rerio (Zebrafish) PE=3 SV=1	--	--	PREDICTED: nck-associated protein 1-like isoformX2 [Oreochromis niloticus]	cellular component: membrane (GO:0016020);; cellular component: cell part (GO:0044464);; cellular component: cell (GO:0005623);; cellular component: membrane part (GO:0044425);;
gene10097	2.7153	245	0.0889714	6	0.000770531	4.63322	up	[Z]	Cytoskeleton	Molecular Function: actin binding (GO:0003779);; Molecular Function: calcium ion binding (GO:0005509);; Biological Process: actin filament bundle assembly (GO:0051017);; Biological Process: actin crosslink formation (GO:0051764);;	K05699|0|ola:101158802|alpha-actinin-3-like; K05699 actinin alpha (A)	Focal adhesion (ko04510);; Adherens junction (ko04520);; Tight junction (ko04530);; Regulation of actin cytoskeleton (ko04810)	Alpha-actinin-2 GN=ACTN2 OS=Gallus gallus (Chicken) PE=2 SV=1	--	--	PREDICTED: alpha-actinin-3 [Larimichthys crocea]	molecular function: binding (GO:0005488);; biological process: cellular process (GO:0009987);; biological process: single-organism process (GO:0044699);; biological process: cellular component organization or biogenesis (GO:0071840);;
Larimichthys_crocea_newGene_609	1566.06	1106	278.258	230	0.206923	2.32615	normal	[R]	General function prediction only	Molecular Function: GTP binding (GO:0005525);; Cellular Component: intracellular (GO:0005622);; Biological Process: small GTPase mediated signal transduction (GO:0007264);; Cellular Component: membrane (GO:0016020);;	K04513|1.34446e-29|apla:101797910|RHOA; ras homolog family member A; K04513 Ras homolog gene family, member A (A)	Endocytosis (ko04144);; Vascular smooth muscle contraction (ko04270);; Wnt signaling pathway (ko04310);; TGF-beta signaling pathway (ko04350);; Focal adhesion (ko04510);; Adherens junction (ko04520);; Tight junction (ko04530);; Regulation of actin cytoskeleton (ko04810)	Ras-like GTP-binding protein O-RHO (Precursor) OS=Diplobatis ommata (Ocellated electric ray) PE=2 SV=1	R	General function prediction only	PREDICTED: transforming protein RhoA isoform X1 [Anas platyrhynchos]	biological process: response to stimulus (GO:0050896);; biological process: biological regulation (GO:0065007);; biological process: signaling (GO:0023052);; biological process: cellular process (GO:0009987);; biological process: single-organism process (GO:0044699);; cellular component: cell (GO:0005623);; cellular component: cell part (GO:0044464);; cellular component: membrane (GO:0016020);; m…
gene3003	939.745	32271	4737.19	143975	0.768951	-2.07369	normal	[Z]	Cytoskeleton	Molecular Function: ATP binding (GO:0005524);; Cellular Component: cytoplasm (GO:0005737);; Cellular Component: cytoskeleton (GO:0005856);;	K05692|0|xma:102222885|actin, cytoplasmic 1-like; K05692 actin beta/gamma 1 (A)	Phagosome (ko04145);; Focal adhesion (ko04510);; Adherens junction (ko04520);; Tight junction (ko04530);; Regulation of actin cytoskeleton (ko04810);; Salmonella infection (ko05132)	Actin, cytoplasmic 1, N-terminally processed GN=actb OS=Oreochromis mossambicus (Mozambique tilapia) PE=2 SV=1	--	--	PREDICTED: actin, cytoplasmic 1 isoform X1 [Cynoglossus semilaevis]	cellular component: organelle (GO:0043226);; cellular component: cell (GO:0005623);; cellular component: cell part (GO:0044464);; molecular function: binding (GO:0005488);;
gene8063	392.075	5724	1380.12	21952	0.687294	-1.85479	normal	--	--	Molecular Function: actin binding (GO:0003779);; Cellular Component: cytoplasm (GO:0005737);; Cellular Component: cytoskeleton (GO:0005856);; Biological Process: sequestering of actin monomers (GO:0042989);;	K05764|4.82744e-18|mze:101485376|thymosin beta-12-like; K05764 thymosin, beta 4 (A)	Regulation of actin cytoskeleton (ko04810)	Thymosin beta-12 OS=Lateolabrax japonicus (Japanese sea perch) PE=1 SV=2	--	--	PREDICTED: thymosin beta-12 [Larimichthys crocea]	molecular function: binding (GO:0005488);; cellular component: organelle (GO:0043226);; cellular component: cell (GO:0005623);; cellular component: cell part (GO:0044464);; biological process: cellular process (GO:0009987);; biological process: single-organism process (GO:0044699);; biological process: cellular component organization or biogenesis (GO:0071840);; biological process: localization (…
gene24220	354.243	9577	361.438	10299	0.907704	-0.0211824	normal	--	--	Molecular Function: actin binding (GO:0003779);; Cellular Component: actin cytoskeleton (GO:0015629);; Biological Process: actin filament depolymerization (GO:0030042);;	K05765|2.82112e-105|ola:101173715|cofilin-2-like; K05765 cofilin (A)	Regulation of actin cytoskeleton (ko04810)	Cofilin-2 GN=CFL2 OS=Gallus gallus (Chicken) PE=1 SV=2	--	--	PREDICTED: cofilin-1 [Larimichthys crocea]	biological process: cellular process (GO:0009987);; biological process: single-organism process (GO:0044699);; biological process: cellular component organization or biogenesis (GO:0071840);; cellular component: cell part (GO:0044464);; cellular component: cell (GO:0005623);; cellular component: organelle (GO:0043226);; molecular function: binding (GO:0005488);;
gene13247	336.027	5005	73.3226	1277	0.452855	2.0503	normal	[R]	General function prediction only	Molecular Function: GTPase activity (GO:0003924);; Molecular Function: GTP binding (GO:0005525);; Cellular Component: nucleus (GO:0005634);; Cellular Component: mitochondrion (GO:0005739);; Cellular Component: cytosol (GO:0005829);; Cellular Component: cell cortex (GO:0005938);; Biological Process: GTP catabolic process (GO:0006184);; Biological Process: regulation of transcription from RNA polym…	K04513|4.13521e-77|xma:102222710|transforming protein RhoA-like; K04513 Ras homolog gene family, member A (A)	Endocytosis (ko04144);; Vascular smooth muscle contraction (ko04270);; Wnt signaling pathway (ko04310);; TGF-beta signaling pathway (ko04350);; Focal adhesion (ko04510);; Adherens junction (ko04520);; Tight junction (ko04530);; Regulation of actin cytoskeleton (ko04810)	Rho-related GTP-binding protein RhoC (Precursor) GN=RHOC OS=Gallus gallus (Chicken) PE=1 SV=1	--	--	PREDICTED: transforming protein RhoA [Larimichthys crocea]	molecular function: binding (GO:0005488);; molecular function: catalytic activity (GO:0003824);; biological process: cellular process (GO:0009987);; biological process: signaling (GO:0023052);; biological process: response to stimulus (GO:0050896);; biological process: single-organism process (GO:0044699);; biological process: cellular component organization or biogenesis (GO:0071840);; biologica…
gene16443	304.092	4605	633.279	10229	0.830581	-1.06701	normal	[TZDR]	Signal transduction mechanisms;; Cytoskeleton;; Cell cycle control, cell division, chromosome partitioning;; General function prediction only	Molecular Function: calcium ion binding (GO:0005509);;	K12757|9.35918e-121|tru:101079067|myosin regulatory light chain 2, smooth muscle minor isoform-like; K12757 myosin regulatory light chain 12 (A)	Focal adhesion (ko04510);; Tight junction (ko04530);; Regulation of actin cytoskeleton (ko04810)	Myosin regulatory light chain 2, smooth muscle minor isoform OS=Gallus gallus (Chicken) PE=2 SV=2	--	--	PREDICTED: myosin regulatory light chain 2, smooth muscle minor isoform isoform X1 [Larimichthys crocea]	molecular function: binding (GO:0005488);;
gene25115	200.496	8131	21.0635	821	0.0498098	3.38428	normal	[T]	Signal transduction mechanisms	Biological Process: liver development (GO:0001889);; Molecular Function: phosphoprotein phosphatase activity (GO:0004721);; Cellular Component: nucleus (GO:0005634);; Cellular Component: cytoplasm (GO:0005737);; Biological Process: glycogen metabolic process (GO:0005977);; Biological Process: cell cycle (GO:0007049);; Biological Process: dephosphorylation (GO:0016311);; Biological Process: regula…	K06269|0|ola:101155811|serine/threonine-protein phosphatase PP1-beta catalytic subunit-like; K06269 serine/threonine-protein phosphatase PP1 catalytic subunit [EC:3.1.3.16] (A)	mRNA surveillance pathway (ko03015);; Oocyte meiosis (ko04114);; Adrenergic signaling in cardiomyocytes (ko04261);; Vascular smooth muscle contraction (ko04270);; Focal adhesion (ko04510);; Regulation of actin cytoskeleton (ko04810);; Insulin signaling pathway (ko04910);; Herpes simplex infection (ko05168)	Serine/threonine-protein phosphatase PP1-beta catalytic subunit GN=ppp1cb OS=Xenopus tropicalis (Western clawed frog) PE=2 SV=1	--	--	PREDICTED: serine/threonine-protein phosphatase PP1-beta catalytic subunit-like isoform 1 [Oryzias latipes]	molecular function: catalytic activity (GO:0003824);; molecular function: binding (GO:0005488);; biological process: multicellular organismal process (GO:0032501);; biological process: metabolic process (GO:0008152);; biological process: developmental process (GO:0032502);; biological process: biological regulation (GO:0065007);; biological process: cellular process (GO:0009987);; biological proc…
gene17921	198.542	5455	110.237	4113	0.864982	0.490585	normal	--	--	Molecular Function: actin binding (GO:0003779);; Biological Process: actin cytoskeleton organization (GO:0030036);;	K05759|2.52725e-86|mze:101481969|profilin-2-like; K05759 profilin (A)	Regulation of actin cytoskeleton (ko04810);; Salmonella infection (ko05132)	--	--	--	PREDICTED: profilin-2 isoform X2 [Larimichthys crocea]	biological process: cellular component organization or biogenesis (GO:0071840);; biological process: cellular process (GO:0009987);; biological process: single-organism process (GO:0044699);; molecular function: binding (GO:0005488);;
gene13544	159.982	14201	14.9239	1653	0.0982127	3.18289	normal	--	--	Molecular Function: phosphatidylinositol phosphate kinase activity (GO:0016307);; Biological Process: phosphatidylinositol phosphorylation (GO:0046854);;	K00920|0|mze:101471641|phosphatidylinositol 5-phosphate 4-kinase type-2 alpha-like; K00920 1-phosphatidylinositol-5-phosphate 4-kinase [EC:2.7.1.149] (A)	Inositol phosphate metabolism (ko00562);; Phosphatidylinositol signaling system (ko04070);; Regulation of actin cytoskeleton (ko04810)	Phosphatidylinositol 5-phosphate 4-kinase type-2 alpha GN=PIP4K2A OS=Gallus gallus (Chicken) PE=2 SV=1	--	--	PREDICTED: phosphatidylinositol 5-phosphate 4-kinase type-2 alpha-like isoform X1 [Maylandia zebra]	biological process: metabolic process (GO:0008152);; biological process: cellular process (GO:0009987);; biological process: single-organism process (GO:0044699);; molecular function: catalytic activity (GO:0003824);;
gene2107	136.813	2433	150.734	3001	0.846856	-0.218675	normal	[TZDR]	Signal transduction mechanisms;; Cytoskeleton;; Cell cycle control, cell division, chromosome partitioning;; General function prediction only	Molecular Function: calcium ion binding (GO:0005509);;	K12755|2.30256e-124|tru:101062217|myosin regulatory light polypeptide 9-like; K12755 myosin regulatory light chain 9 (A)	Vascular smooth muscle contraction (ko04270);; Focal adhesion (ko04510);; Tight junction (ko04530);; Regulation of actin cytoskeleton (ko04810)	Myosin regulatory light chain 2, smooth muscle minor isoform OS=Gallus gallus (Chicken) PE=2 SV=2	--	--	PREDICTED: myosin regulatory light polypeptide 9-like [Takifugu rubripes]	molecular function: binding (GO:0005488);;
gene15983	100.144	8909	27.7079	2324	0.527601	2.02015	normal	--	--	Cellular Component: cytoplasm (GO:0005737);; Cellular Component: cytoskeleton (GO:0005856);; Molecular Function: cytoskeletal protein binding (GO:0008092);; Cellular Component: extrinsic component of membrane (GO:0019898);;	K05762|0|mze:101478951|radixin-like; K05762 radixin (A)	Regulation of actin cytoskeleton (ko04810)	Radixin GN=RDX OS=Gallus gallus (Chicken) PE=2 SV=1	--	--	PREDICTED: radixin-like isoform X1 [Larimichthys crocea]	cellular component: membrane (GO:0016020);; cellular component: organelle (GO:0043226);; cellular component: membrane part (GO:0044425);; cellular component: cell part (GO:0044464);; cellular component: cell (GO:0005623);; molecular function: binding (GO:0005488);;
gene15256	97.1924	3087	75.236	2509	0.84259	0.382138	normal	[T]	Signal transduction mechanisms	Biological Process: angiogenesis (GO:0001525);; Molecular Function: phosphoprotein phosphatase activity (GO:0004721);; Biological Process: dephosphorylation (GO:0016311);;	K06269|0|tru:101069117|serine/threonine-protein phosphatase PP1-alpha catalytic subunit-like; K06269 serine/threonine-protein phosphatase PP1 catalytic subunit [EC:3.1.3.16] (A)	mRNA surveillance pathway (ko03015);; Oocyte meiosis (ko04114);; Adrenergic signaling in cardiomyocytes (ko04261);; Vascular smooth muscle contraction (ko04270);; Focal adhesion (ko04510);; Regulation of actin cytoskeleton (ko04810);; Insulin signaling pathway (ko04910);; Herpes simplex infection (ko05168)	Serine/threonine-protein phosphatase PP1-gamma catalytic subunit {ECO:0000250|UniProtKB:P36873} OS=Xenopus tropicalis (Western clawed frog) PE=2 SV=1	--	--	PREDICTED: serine/threonine-protein phosphatase alpha-2 isoform-like [Larimichthys crocea]	biological process: metabolic process (GO:0008152);; biological process: developmental process (GO:0032502);; biological process: cellular process (GO:0009987);; biological process: single-organism process (GO:0044699);; molecular function: catalytic activity (GO:0003824);;
gene17173	88.8368	1138	212.209	2740	0.710962	-1.1809	normal	--	--	Cellular Component: Arp2/3 protein complex (GO:0005885);; Biological Process: Arp2/3 complex-mediated actin nucleation (GO:0034314);;	K05756|2.9976e-127|tru:101069177|actin-related protein 2/3 complex subunit 3-like; K05756 actin related protein 2/3 complex, subunit 3 (A)	Regulation of actin cytoskeleton (ko04810);; Salmonella infection (ko05132)	--	--	--	PREDICTED: actin-related protein 2/3 complex subunit 3 [Larimichthys crocea]	biological process: biological regulation (GO:0065007);; biological process: cellular component organization or biogenesis (GO:0071840);; biological process: cellular process (GO:0009987);; biological process: single-organism process (GO:0044699);; cellular component: cell part (GO:0044464);; cellular component: macromolecular complex (GO:0032991);; cellular component: cell (GO:0005623);; cellula…
gene65	87.2453	866	57.9153	641	0.745696	0.514573	normal	--	--	Biological Process: in utero embryonic development (GO:0001701);; Cellular Component: cytoplasm (GO:0005737);; Cellular Component: cytoskeleton (GO:0005856);; Biological Process: positive regulation of cell proliferation (GO:0008284);; Biological Process: actin cytoskeleton organization (GO:0030036);; Biological Process: cell motility (GO:0048870);;	K05752|1.16381e-48|xma:102217910|probable protein BRICK1-like; K05752 chromosome 3 open reading frame 10 (A)	Regulation of actin cytoskeleton (ko04810)	Probable protein BRICK1 GN=brk1 OS=Danio rerio (Zebrafish) PE=3 SV=1	--	--	PREDICTED: protein BRICK1 isoform X1 [Stegastes partitus]	biological process: cellular process (GO:0009987);; biological process: single-organism process (GO:0044699);; biological process: cellular component organization or biogenesis (GO:0071840);; biological process: multicellular organismal process (GO:0032501);; biological process: biological regulation (GO:0065007);; biological process: locomotion (GO:0040011);; biological process: developmental pr…
gene12446	74.178	2746	71.3128	2935	0.852558	-0.0123427	normal	[R]	General function prediction only	Biological Process: cardiac conduction system development (GO:0003161);; Biological Process: keratinocyte development (GO:0003334);; Molecular Function: GTPase activity (GO:0003924);; Molecular Function: GTP binding (GO:0005525);; Cellular Component: cytoplasm (GO:0005737);; Cellular Component: plasma membrane (GO:0005886);; Cellular Component: adherens junction (GO:0005912);; Biological Process:…	K04393|9.63955e-138|tru:101067723|cell division control protein 42 homolog; K04393 cell division control protein 42 (A)	MAPK signaling pathway (ko04010);; Endocytosis (ko04144);; VEGF signaling pathway (ko04370);; Focal adhesion (ko04510);; Adherens junction (ko04520);; Tight junction (ko04530);; Regulation of actin cytoskeleton (ko04810);; GnRH signaling pathway (ko04912);; Salmonella infection (ko05132)	Cell division control protein 42 homolog (Precursor) GN=CDC42 OS=Gallus gallus (Chicken) PE=2 SV=1	--	--	cell division control protein 42 homolog isoform 1 [Danio rerio]	cellular component: cell junction (GO:0030054);; cellular component: cell (GO:0005623);; cellular component: cell part (GO:0044464);; cellular component: macromolecular complex (GO:0032991);; cellular component: membrane (GO:0016020);; cellular component: organelle part (GO:0044422);; cellular component: organelle (GO:0043226);; biological process: growth (GO:0040007);; biological process: cellul…
gene24767	74.0944	2147	177.796	4436	0.794083	-0.961837	normal	--	--	Molecular Function: actin binding (GO:0003779);; Cellular Component: cytoplasm (GO:0005737);; Cellular Component: actin cytoskeleton (GO:0015629);; Cellular Component: nuclear matrix (GO:0016363);; Biological Process: actin filament depolymerization (GO:0030042);;	K05765|9.32162e-113|xma:102224099|cofilin-2-like; K05765 cofilin (A)	Regulation of actin cytoskeleton (ko04810)	Cofilin-2 GN=CFL2 OS=Gallus gallus (Chicken) PE=1 SV=2	--	--	PREDICTED: cofilin-2 [Larimichthys crocea]	biological process: cellular component organization or biogenesis (GO:0071840);; biological process: cellular process (GO:0009987);; biological process: single-organism process (GO:0044699);; cellular component: organelle (GO:0043226);; cellular component: organelle part (GO:0044422);; cellular component: cell part (GO:0044464);; cellular component: cell (GO:0005623);; molecular function: binding…
gene4393	72.9734	4101	19.6835	1100	0.465562	1.9776	normal	--	--	--	K04639|0|mze:101466738|guanine nucleotide-binding protein subunit alpha-13-like; K04639 guanine nucleotide-binding protein subunit alpha-13 (A)	Vascular smooth muscle contraction (ko04270);; Regulation of actin cytoskeleton (ko04810)	Guanine nucleotide-binding protein G(q) subunit alpha GN=gnaq OS=Xenopus laevis (African clawed frog) PE=2 SV=2	--	--	PREDICTED: guanine nucleotide-binding protein subunit alpha-13-like [Larimichthys crocea]	--
gene10983	71.627	2049	5.55057	186	0.021236	3.51268	normal	--	--	Molecular Function: actin binding (GO:0003779);; Biological Process: actin filament organization (GO:0007015);;	K05747|2.14511e-161|mze:101478754|neural Wiskott-Aldrich syndrome protein-like; K05747 Wiskott-Aldrich syndrome protein (A)	Adherens junction (ko04520);; Regulation of actin cytoskeleton (ko04810);; Salmonella infection (ko05132)	--	--	--	PREDICTED: neural Wiskott-Aldrich syndrome protein-like [Larimichthys crocea]	molecular function: binding (GO:0005488);; biological process: cellular component organization or biogenesis (GO:0071840);;
gene15781	71.4887	3814	42.0161	2734	0.840069	0.563165	normal	[R]	General function prediction only	Molecular Function: GTP binding (GO:0005525);; Cellular Component: intracellular (GO:0005622);; Biological Process: Rho protein signal transduction (GO:0007266);; Cellular Component: membrane (GO:0016020);; Biological Process: Wnt signaling pathway (GO:0016055);; Biological Process: regulation of actin cytoskeleton organization (GO:0032956);; Biological Process: post-anal tail morphogenesis (GO:0…	K04513|1.11653e-140|mze:101465971|transforming protein RhoA-like; K04513 Ras homolog gene family, member A (A)	Endocytosis (ko04144);; Vascular smooth muscle contraction (ko04270);; Wnt signaling pathway (ko04310);; TGF-beta signaling pathway (ko04350);; Focal adhesion (ko04510);; Adherens junction (ko04520);; Tight junction (ko04530);; Regulation of actin cytoskeleton (ko04810)	Rho-related GTP-binding protein RhoC (Precursor) GN=RHOC OS=Gallus gallus (Chicken) PE=1 SV=1	--	--	PREDICTED: transforming protein RhoA-like isoform 1 [Oreochromis niloticus]	biological process: cellular process (GO:0009987);; biological process: response to stimulus (GO:0050896);; biological process: locomotion (GO:0040011);; biological process: signaling (GO:0023052);; biological process: cellular component organization or biogenesis (GO:0071840);; biological process: single-organism process (GO:0044699);; biological process: developmental process (GO:0032502);; bio…
gene21460	57.6696	6244	14.0609	1226	0.300117	2.42773	normal	[R]	General function prediction only	--	K17457|0|ola:101168365|protein phosphatase 1 regulatory subunit 12C-like; K17457 protein phosphatase 1 regulatory subunit 12C (A)	Vascular smooth muscle contraction (ko04270);; Focal adhesion (ko04510);; Regulation of actin cytoskeleton (ko04810)	Protein phosphatase 1 regulatory subunit 12A GN=PPP1R12A OS=Gallus gallus (Chicken) PE=1 SV=1	--	--	PREDICTED: protein phosphatase 1 regulatory subunit 12A-like [Larimichthys crocea]	--
gene12605	53.9946	3782	37.4211	2658	0.836904	0.591626	normal	--	--	Molecular Function: fibronectin binding (GO:0001968);; Molecular Function: receptor activity (GO:0004872);; Biological Process: cell-matrix adhesion (GO:0007160);; Biological Process: integrin-mediated signaling pathway (GO:0007229);; Biological Process: multicellular organismal development (GO:0007275);; Cellular Component: integrin complex (GO:0008305);; Molecular Function: protein heterodimeri…	K05719|0|tru:101061453|integrin beta-1-like; K05719 integrin beta 1 (A)	Phagosome (ko04145);; Focal adhesion (ko04510);; ECM-receptor interaction (ko04512);; Cell adhesion molecules (CAMs) (ko04514);; Regulation of actin cytoskeleton (ko04810)	Integrin beta-1 (Precursor) GN=ITGB1 OS=Gallus gallus (Chicken) PE=1 SV=1	--	--	PREDICTED: LOW QUALITY PROTEIN: integrin beta-1-like [Larimichthys crocea]	molecular function: receptor activity (GO:0004872);; molecular function: binding (GO:0005488);; biological process: biological adhesion (GO:0022610);; biological process: single-organism process (GO:0044699);; biological process: developmental process (GO:0032502);; biological process: biological regulation (GO:0065007);; biological process: multicellular organismal process (GO:0032501);; biologi…
gene15581	53.0541	1745	77.1676	2164	0.827804	-0.22628	normal	[T]	Signal transduction mechanisms	Molecular Function: phosphoprotein phosphatase activity (GO:0004721);; Cellular Component: nucleus (GO:0005634);; Cellular Component: cytoplasm (GO:0005737);; Biological Process: glycogen metabolic process (GO:0005977);; Biological Process: cell cycle (GO:0007049);; Biological Process: regulation of cell adhesion (GO:0030155);; Molecular Function: metal ion binding (GO:0046872);; Molecular Functi…	K06269|0|xma:102219385|serine/threonine-protein phosphatase PP1-beta catalytic subunit-like; K06269 serine/threonine-protein phosphatase PP1 catalytic subunit [EC:3.1.3.16] (A)	mRNA surveillance pathway (ko03015);; Oocyte meiosis (ko04114);; Adrenergic signaling in cardiomyocytes (ko04261);; Vascular smooth muscle contraction (ko04270);; Focal adhesion (ko04510);; Regulation of actin cytoskeleton (ko04810);; Insulin signaling pathway (ko04910);; Herpes simplex infection (ko05168)	Serine/threonine-protein phosphatase PP1-beta catalytic subunit GN=ppp1cb OS=Xenopus tropicalis (Western clawed frog) PE=2 SV=1	--	--	PREDICTED: serine/threonine-protein phosphatase PP1-beta catalytic subunit-like [Pundamilia nyererei]	molecular function: catalytic activity (GO:0003824);; molecular function: binding (GO:0005488);; biological process: metabolic process (GO:0008152);; biological process: biological regulation (GO:0065007);; biological process: single-organism process (GO:0044699);; biological process: cellular process (GO:0009987);; cellular component: organelle (GO:0043226);; cellular component: cell (GO:0005623…
gene7412	52.9682	1587	476.283	12862	0.168838	-2.93161	normal	[R]	General function prediction only	Molecular Function: actin binding (GO:0003779);; Cellular Component: cytoskeleton (GO:0005856);; Biological Process: regulation of actin filament polymerization (GO:0030833);;	K05757|0|mze:101469153|actin-related protein 2/3 complex subunit 1B-like; K05757 actin related protein 2/3 complex, subunit 1A/1B (A)	Regulation of actin cytoskeleton (ko04810);; Salmonella infection (ko05132)	Probable cytosolic iron-sulfur protein assembly protein ciao1-B {ECO:0000255|HAMAP-Rule:MF_03037} GN=ciao1b OS=Salmo salar (Atlantic salmon) PE=2 SV=1	--	--	PREDICTED: actin-related protein 2/3 complex subunit 1B [Larimichthys crocea]	molecular function: binding (GO:0005488);; cellular component: organelle (GO:0043226);; cellular component: cell (GO:0005623);; cellular component: cell part (GO:0044464);; biological process: biological regulation (GO:0065007);; biological process: cellular process (GO:0009987);; biological process: single-organism process (GO:0044699);; biological process: cellular component organization or bio…
gene1393	51.861	451	75.6598	656	0.726302	-0.453124	normal	[R]	General function prediction only	Molecular Function: GTP binding (GO:0005525);; Cellular Component: intracellular (GO:0005622);; Biological Process: small GTPase mediated signal transduction (GO:0007264);; Cellular Component: membrane (GO:0016020);;	K04513|1.31143e-95|xma:102234531|transforming protein RhoA-like; K04513 Ras homolog gene family, member A (A)	Endocytosis (ko04144);; Vascular smooth muscle contraction (ko04270);; Wnt signaling pathway (ko04310);; TGF-beta signaling pathway (ko04350);; Focal adhesion (ko04510);; Adherens junction (ko04520);; Tight junction (ko04530);; Regulation of actin cytoskeleton (ko04810)	Rho-related GTP-binding protein RhoC (Precursor) GN=RHOC OS=Gallus gallus (Chicken) PE=1 SV=1	--	--	Transforming protein RhoA [Corvus brachyrhynchos]	molecular function: binding (GO:0005488);; cellular component: membrane (GO:0016020);; cellular component: cell part (GO:0044464);; cellular component: cell (GO:0005623);; biological process: response to stimulus (GO:0050896);; biological process: biological regulation (GO:0065007);; biological process: signaling (GO:0023052);; biological process: cellular process (GO:0009987);; biological proces…
gene6416	50.8499	3629	10.6188	766	0.298824	2.32084	normal	--	--	--	K05751|1.80588e-158|mze:101481727|abl interactor 2-like; K05751 abl interactor 2 (A)	Regulation of actin cytoskeleton (ko04810)	Rho guanine nucleotide exchange factor 6 GN=ARHGEF6 OS=Gallus gallus (Chicken) PE=2 SV=1	--	--	PREDICTED: abl interactor 2-like isoform X4 [Oreochromis niloticus]	--
gene5691	49.5693	4638	11.2614	811	0.210264	2.59251	normal	--	--	Cellular Component: nucleosome (GO:0000786);; Molecular Function: DNA binding (GO:0003677);; Molecular Function: Rho guanyl-nucleotide exchange factor activity (GO:0005089);; Molecular Function: phospholipid binding (GO:0005543);; Cellular Component: nucleus (GO:0005634);; Biological Process: nucleosome assembly (GO:0006334);; Biological Process: regulation of Rho protein signal transduction (GO:…	K03099|0|tru:101070228|son of sevenless homolog 1-like; K03099 son of sevenless (A)	MAPK signaling pathway (ko04010);; ErbB signaling pathway (ko04012);; FoxO signaling pathway (ko04068);; Dorso-ventral axis formation (ko04320);; Focal adhesion (ko04510);; Gap junction (ko04540);; Jak-STAT signaling pathway (ko04630);; Regulation of actin cytoskeleton (ko04810);; Insulin signaling pathway (ko04910);; GnRH signaling pathway (ko04912)	Ras-specific guanine nucleotide-releasing factor 2 GN=rasgrf2 OS=Danio rerio (Zebrafish) PE=3 SV=1	--	--	PREDICTED: son of sevenless homolog 1, partial [Larimichthys crocea]	biological process: biological regulation (GO:0065007);; biological process: cellular component organization or biogenesis (GO:0071840);; biological process: cellular process (GO:0009987);; cellular component: cell (GO:0005623);; cellular component: cell part (GO:0044464);; cellular component: macromolecular complex (GO:0032991);; cellular component: organelle part (GO:0044422);; cellular compone…
Larimichthys_crocea_newGene_2824	49.0573	1099	48.4954	1603	0.791514	-0.459347	normal	--	--	--	K06487|2.56894e-08|ola:101174307|integrin alpha-V-like; K06487 integrin alpha V (A)	Phagosome (ko04145);; Focal adhesion (ko04510);; ECM-receptor interaction (ko04512);; Cell adhesion molecules (CAMs) (ko04514);; Regulation of actin cytoskeleton (ko04810)	--	W	Extracellular structures	PREDICTED: integrin alpha-V-like [Notothenia coriiceps]	--
gene8070	44.7454	1421	139.514	3748	0.703354	-1.31289	normal	--	--	Cellular Component: cytoskeleton (GO:0005856);; Biological Process: regulation of actin filament polymerization (GO:0030833);;	K05758|0|tru:101067101|actin-related protein 2/3 complex subunit 2-like; K05758 actin related protein 2/3 complex, subunit 2 (A)	Regulation of actin cytoskeleton (ko04810);; Salmonella infection (ko05132)	--	--	--	PREDICTED: actin-related protein 2/3 complex subunit 2 [Larimichthys crocea]	cellular component: cell (GO:0005623);; cellular component: cell part (GO:0044464);; cellular component: organelle (GO:0043226);; biological process: biological regulation (GO:0065007);; biological process: cellular component organization or biogenesis (GO:0071840);; biological process: cellular process (GO:0009987);; biological process: single-organism process (GO:0044699);;
Larimichthys_crocea_newGene_3003	44.6728	154	6.93305	25	0.0924382	2.50105	normal	--	--	Molecular Function: DNA binding (GO:0003677);; Molecular Function: Rho guanyl-nucleotide exchange factor activity (GO:0005089);; Molecular Function: phospholipid binding (GO:0005543);; Biological Process: regulation of Rho protein signal transduction (GO:0035023);; Cellular Component: intracellular organelle (GO:0043229);; Molecular Function: protein heterodimerization activity (GO:0046982);;	K03099|1.31906e-09|mze:101471853|son of sevenless homolog 1-like; K03099 son of sevenless (A)	MAPK signaling pathway (ko04010);; ErbB signaling pathway (ko04012);; FoxO signaling pathway (ko04068);; Dorso-ventral axis formation (ko04320);; Focal adhesion (ko04510);; Gap junction (ko04540);; Jak-STAT signaling pathway (ko04630);; Regulation of actin cytoskeleton (ko04810);; Insulin signaling pathway (ko04910);; GnRH signaling pathway (ko04912)	--	T	Signal transduction mechanisms	PREDICTED: son of sevenless homolog 1 isoform X2 [Oreochromis niloticus]	molecular function: guanyl-nucleotide exchange factor activity (GO:0005085);; molecular function: binding (GO:0005488);; biological process: biological regulation (GO:0065007);; cellular component: organelle (GO:0043226);; cellular component: cell (GO:0005623);; cellular component: cell part (GO:0044464);;
gene988	43.769	4151	13.6619	1370	0.594475	1.67959	normal	--	--	Cellular Component: phosphatidylinositol 3-kinase complex (GO:0005942);; Biological Process: signal transduction (GO:0007165);; Molecular Function: phosphatidylinositol 3-kinase regulator activity (GO:0035014);; Biological Process: regulation of phosphatidylinositol 3-kinase activity (GO:0043551);;	K02649|0|mze:101470898|phosphatidylinositol 3-kinase regulatory subunit alpha-like; K02649 phosphoinositide-3-kinase, regulatory subunit (A)	ErbB signaling pathway (ko04012);; FoxO signaling pathway (ko04068);; Phosphatidylinositol signaling system (ko04070);; mTOR signaling pathway (ko04150);; Apoptosis (ko04210);; Adrenergic signaling in cardiomyocytes (ko04261);; VEGF signaling pathway (ko04370);; Focal adhesion (ko04510);; Toll-like receptor signaling pathway (ko04620);; Jak-STAT signaling pathway (ko04630);; Regulation of actin c…	Phosphatidylinositol 3-kinase regulatory subunit alpha GN=pik3r1-a OS=Xenopus laevis (African clawed frog) PE=2 SV=1	--	--	PREDICTED: phosphatidylinositol 3-kinase regulatory subunit alpha isoform X3 [Larimichthys crocea]	molecular function: enzyme regulator activity (GO:0030234);; cellular component: cell (GO:0005623);; cellular component: macromolecular complex (GO:0032991);; cellular component: cell part (GO:0044464);; biological process: cellular process (GO:0009987);; biological process: response to stimulus (GO:0050896);; biological process: biological regulation (GO:0065007);;
gene348	42.5932	3685	3.9796	387	0.0425119	3.31941	normal	--	--	--	K05750|0|mze:101482438|nck-associated protein 1-like; K05750 NCK-associated protein 1 (A)	Regulation of actin cytoskeleton (ko04810)	Nck-associated protein 1 GN=nckap1 OS=Danio rerio (Zebrafish) PE=3 SV=1	--	--	PREDICTED: nck-associated protein 1 isoform X3 [Stegastes partitus]	--
gene5305	39.8143	996	32.5644	1117	0.792324	-0.0813964	normal	--	--	--	K18496|2.94535e-100|mze:101481636|putative fibroblast growth factor 1-like; K18496 fibroblast growth factor 1 (A)	MAPK signaling pathway (ko04010);; Regulation of actin cytoskeleton (ko04810)	Putative fibroblast growth factor 1 GN=fgf1 OS=Danio rerio (Zebrafish) PE=2 SV=1	--	--	PREDICTED: fibroblast growth factor 1 isoform X1 [Larimichthys crocea]	--
gene7413	38.5548	1374	75.5644	2498	0.783456	-0.776808	normal	[R]	General function prediction only	Molecular Function: actin binding (GO:0003779);; Cellular Component: cytoskeleton (GO:0005856);; Biological Process: regulation of actin filament polymerization (GO:0030833);;	K05757|0|mze:101468635|actin-related protein 2/3 complex subunit 1A-like; K05757 actin related protein 2/3 complex, subunit 1A/1B (A)	Regulation of actin cytoskeleton (ko04810);; Salmonella infection (ko05132)	Probable cytosolic iron-sulfur protein assembly protein ciao1-A {ECO:0000255|HAMAP-Rule:MF_03037} GN=ciao1a OS=Salmo salar (Atlantic salmon) PE=2 SV=1	--	--	PREDICTED: actin-related protein 2/3 complex subunit 1A [Larimichthys crocea]	molecular function: binding (GO:0005488);; cellular component: organelle (GO:0043226);; cellular component: cell (GO:0005623);; cellular component: cell part (GO:0044464);; biological process: biological regulation (GO:0065007);; biological process: cellular component organization or biogenesis (GO:0071840);; biological process: single-organism process (GO:0044699);; biological process: cellular …
gene7846	37.5317	5813	157.68	22102	0.692443	-1.84237	normal	--	--	Biological Process: somite specification (GO:0001757);; Biological Process: heart morphogenesis (GO:0003007);; Molecular Function: integrin binding (GO:0005178);; Cellular Component: extracellular region (GO:0005576);; Biological Process: single organismal cell-cell adhesion (GO:0016337);; Biological Process: embryonic heart tube development (GO:0035050);; Biological Process: establishment of epi…	K05717|0|ola:101159085|fibronectin-like; K05717 fibronectin 1 (A)	Focal adhesion (ko04510);; ECM-receptor interaction (ko04512);; Regulation of actin cytoskeleton (ko04810)	Fibronectin (Precursor) GN=fn1 OS=Xenopus laevis (African clawed frog) PE=2 SV=1	--	--	PREDICTED: fibronectin isoform X1 [Larimichthys crocea]	molecular function: binding (GO:0005488);; biological process: biological adhesion (GO:0022610);; biological process: single-organism process (GO:0044699);; biological process: cellular process (GO:0009987);; biological process: developmental process (GO:0032502);; biological process: multicellular organismal process (GO:0032501);; cellular component: extracellular region (GO:0005576);;
gene6783	31.5781	519	81.4618	1875	0.477742	-1.76085	normal	[R]	General function prediction only	Molecular Function: GTP binding (GO:0005525);; Cellular Component: intracellular (GO:0005622);; Biological Process: cell cycle (GO:0007049);; Biological Process: small GTPase mediated signal transduction (GO:0007264);; Cellular Component: membrane (GO:0016020);; Biological Process: cell division (GO:0051301);;	K04393|9.68651e-137|tru:101068145|cell division control protein 42 homolog; K04393 cell division control protein 42 (A)	MAPK signaling pathway (ko04010);; Endocytosis (ko04144);; VEGF signaling pathway (ko04370);; Focal adhesion (ko04510);; Adherens junction (ko04520);; Tight junction (ko04530);; Regulation of actin cytoskeleton (ko04810);; GnRH signaling pathway (ko04912);; Salmonella infection (ko05132)	Cell division control protein 42 homolog (Precursor) GN=CDC42 OS=Gallus gallus (Chicken) PE=2 SV=1	--	--	PREDICTED: cell division control protein 42 homolog [Larimichthys crocea]	biological process: signaling (GO:0023052);; biological process: biological regulation (GO:0065007);; biological process: response to stimulus (GO:0050896);; biological process: single-organism process (GO:0044699);; biological process: cellular process (GO:0009987);; cellular component: cell (GO:0005623);; cellular component: cell part (GO:0044464);; cellular component: membrane (GO:0016020);; m…
gene21338	30.9408	1358	34.8988	1274	0.805232	0.175183	normal	--	--	Biological Process: angiogenesis (GO:0001525);; Biological Process: endothelial cell proliferation (GO:0001935);; Molecular Function: protein binding (GO:0005515);; Biological Process: cell adhesion (GO:0007155);; Biological Process: integrin-mediated signaling pathway (GO:0007229);; Cellular Component: integrin complex (GO:0008305);; Biological Process: cell migration involved in gastrulation (G…	K06487|0|tru:101079631|integrin alpha-V-like; K06487 integrin alpha V (A)	Phagosome (ko04145);; Focal adhesion (ko04510);; ECM-receptor interaction (ko04512);; Cell adhesion molecules (CAMs) (ko04514);; Regulation of actin cytoskeleton (ko04810)	Integrin alpha-V light chain (Precursor) GN=ITGAV OS=Gallus gallus (Chicken) PE=2 SV=1	--	--	PREDICTED: integrin alpha-V isoform X1 [Larimichthys crocea]	molecular function: binding (GO:0005488);; biological process: localization (GO:0051179);; biological process: developmental process (GO:0032502);; biological process: biological regulation (GO:0065007);; biological process: single-organism process (GO:0044699);; biological process: biological adhesion (GO:0022610);; biological process: signaling (GO:0023052);; biological process: locomotion (GO:…
gene2214	30.4524	1032	25.6551	1282	0.794462	-0.228389	normal	[R]	General function prediction only	Molecular Function: GTPase activity (GO:0003924);; Molecular Function: GTP binding (GO:0005525);; Biological Process: GTP catabolic process (GO:0006184);; Biological Process: small GTPase mediated signal transduction (GO:0007264);; Cellular Component: membrane (GO:0016020);;	K07827|2.74981e-128|mze:101465888|GTPase KRas-like; K07827 GTPase KRas (A)	MAPK signaling pathway (ko04010);; ErbB signaling pathway (ko04012);; FoxO signaling pathway (ko04068);; Dorso-ventral axis formation (ko04320);; VEGF signaling pathway (ko04370);; Tight junction (ko04530);; Gap junction (ko04540);; Regulation of actin cytoskeleton (ko04810);; Insulin signaling pathway (ko04910);; GnRH signaling pathway (ko04912);; Progesterone-mediated oocyte maturation (ko04914…	Ras-like protein (Fragment) OS=Carassius auratus (Goldfish) PE=3 SV=1	--	--	PREDICTED: GTPase KRas isoform X1 [Stegastes partitus]	cellular component: membrane (GO:0016020);; biological process: single-organism process (GO:0044699);; biological process: cellular process (GO:0009987);; biological process: biological regulation (GO:0065007);; biological process: response to stimulus (GO:0050896);; biological process: metabolic process (GO:0008152);; biological process: signaling (GO:0023052);; molecular function: catalytic act…
gene9845	30.0327	894	23.829	764	0.768235	0.308679	normal	[T]	Signal transduction mechanisms	Cellular Component: condensed chromosome kinetochore (GO:0000777);; Biological Process: angiogenesis (GO:0001525);; Molecular Function: protein serine/threonine phosphatase activity (GO:0004722);; Cellular Component: nucleolus (GO:0005730);; Cellular Component: mitochondrial outer membrane (GO:0005741);; Biological Process: glycogen metabolic process (GO:0005977);; Biological Process: protein dep…	K06269|0|tru:101074599|serine/threonine-protein phosphatase PP1-gamma catalytic subunit-like; K06269 serine/threonine-protein phosphatase PP1 catalytic subunit [EC:3.1.3.16] (A)	mRNA surveillance pathway (ko03015);; Oocyte meiosis (ko04114);; Adrenergic signaling in cardiomyocytes (ko04261);; Vascular smooth muscle contraction (ko04270);; Focal adhesion (ko04510);; Regulation of actin cytoskeleton (ko04810);; Insulin signaling pathway (ko04910);; Herpes simplex infection (ko05168)	Serine/threonine-protein phosphatase PP1-gamma catalytic subunit {ECO:0000250|UniProtKB:P36873} OS=Xenopus tropicalis (Western clawed frog) PE=2 SV=1	--	--	PREDICTED: serine/threonine-protein phosphatase PP1-gamma catalytic subunit A-like [Oreochromis niloticus]	biological process: metabolic process (GO:0008152);; biological process: developmental process (GO:0032502);; biological process: biological regulation (GO:0065007);; biological process: cellular process (GO:0009987);; biological process: single-organism process (GO:0044699);; biological process: cellular component organization or biogenesis (GO:0071840);; cellular component: membrane-enclosed lu…
gene7557	29.2306	602	151.386	2731	0.375501	-2.08991	normal	--	--	Cellular Component: cytoplasm (GO:0005737);; Cellular Component: cytoskeleton (GO:0005856);; Biological Process: regulation of actin filament polymerization (GO:0030833);;	K05754|1.42049e-92|tru:101062581|actin-related protein 2/3 complex subunit 5-like; K05754 actin related protein 2/3 complex, subunit 5 (A)	Regulation of actin cytoskeleton (ko04810);; Salmonella infection (ko05132)	--	--	--	PREDICTED: actin-related protein 2/3 complex subunit 5-like [Larimichthys crocea]	cellular component: cell (GO:0005623);; cellular component: cell part (GO:0044464);; cellular component: organelle (GO:0043226);; biological process: biological regulation (GO:0065007);; biological process: cellular component organization or biogenesis (GO:0071840);; biological process: single-organism process (GO:0044699);; biological process: cellular process (GO:0009987);;
gene19864	27.7449	2118	29.9641	2298	0.83865	-0.0339402	normal	[RTKL]	General function prediction only;; Signal transduction mechanisms;; Transcription;; Replication, recombination and repair	Molecular Function: protein serine/threonine kinase activity (GO:0004674);; Molecular Function: ATP binding (GO:0005524);; Biological Process: protein phosphorylation (GO:0006468);; Biological Process: blood coagulation (GO:0007596);;	K00907|0|mze:101479888|myosin light chain kinase, smooth muscle-like; K00907 myosin-light-chain kinase [EC:2.7.11.18] (A)	Calcium signaling pathway (ko04020);; Vascular smooth muscle contraction (ko04270);; Focal adhesion (ko04510);; Regulation of actin cytoskeleton (ko04810)	Myosin light chain kinase, smooth muscle, deglutamylated form GN=Mylk OS=Gallus gallus (Chicken) PE=1 SV=2	--	--	PREDICTED: myosin light chain kinase, smooth muscle-like [Larimichthys crocea]	biological process: biological regulation (GO:0065007);; biological process: multicellular organismal process (GO:0032501);; biological process: metabolic process (GO:0008152);; biological process: cellular process (GO:0009987);; biological process: single-organism process (GO:0044699);; molecular function: binding (GO:0005488);; molecular function: catalytic activity (GO:0003824);;
gene1081	27.4444	1384	8.59146	595	0.621552	1.29489	normal	--	--	Molecular Function: ATP binding (GO:0005524);; Cellular Component: cytoplasm (GO:0005737);; Cellular Component: membrane (GO:0016020);; Molecular Function: 1-phosphatidylinositol-5-phosphate 4-kinase activity (GO:0016309);; Biological Process: phosphatidylinositol phosphorylation (GO:0046854);;	K00920|0|xma:102230014|phosphatidylinositol 5-phosphate 4-kinase type-2 gamma-like; K00920 1-phosphatidylinositol-5-phosphate 4-kinase [EC:2.7.1.149] (A)	Inositol phosphate metabolism (ko00562);; Phosphatidylinositol signaling system (ko04070);; Regulation of actin cytoskeleton (ko04810)	Phosphatidylinositol 5-phosphate 4-kinase type-2 gamma GN=pip4k2c OS=Danio rerio (Zebrafish) PE=2 SV=1	--	--	PREDICTED: phosphatidylinositol 5-phosphate 4-kinase type-2 gamma [Larimichthys crocea]	molecular function: binding (GO:0005488);; molecular function: catalytic activity (GO:0003824);; cellular component: membrane (GO:0016020);; cellular component: cell part (GO:0044464);; cellular component: cell (GO:0005623);; biological process: metabolic process (GO:0008152);; biological process: single-organism process (GO:0044699);; biological process: cellular process (GO:0009987);;
gene21196	27.1288	3033	5.37282	450	0.117707	2.82367	normal	[R]	General function prediction only	--	K06270|0|mze:101484034|protein phosphatase 1 regulatory subunit 12A-like; K06270 protein phosphatase 1 regulatory subunit 12A (A)	Vascular smooth muscle contraction (ko04270);; Focal adhesion (ko04510);; Regulation of actin cytoskeleton (ko04810)	Protein phosphatase 1 regulatory subunit 12A OS=Danio rerio (Zebrafish) PE=2 SV=2	--	--	PREDICTED: protein phosphatase 1 regulatory subunit 12A [Larimichthys crocea]	--
gene12259	27.1066	3492	15.533	2118	0.806966	0.803666	normal	[RTKL]	General function prediction only;; Signal transduction mechanisms;; Transcription;; Replication, recombination and repair	Molecular Function: protein serine/threonine kinase activity (GO:0004674);; Molecular Function: ATP binding (GO:0005524);; Molecular Function: phospholipid binding (GO:0005543);; Biological Process: protein phosphorylation (GO:0006468);; Molecular Function: Rho GTPase binding (GO:0017048);; Biological Process: intracellular signal transduction (GO:0035556);; Molecular Function: metal ion binding …	K04514|0|mze:101478273|rho-associated protein kinase 1-like; K04514 Rho-associated protein kinase 1 [EC:2.7.11.1] (A)	Vascular smooth muscle contraction (ko04270);; TGF-beta signaling pathway (ko04350);; Focal adhesion (ko04510);; Regulation of actin cytoskeleton (ko04810);; Salmonella infection (ko05132)	Microtubule-associated serine/threonine-protein kinase 3 GN=mast3 OS=Xenopus laevis (African clawed frog) PE=2 SV=1	--	--	PREDICTED: rho-associated protein kinase 1 isoform X1 [Larimichthys crocea]	biological process: single-organism process (GO:0044699);; biological process: cellular process (GO:0009987);; biological process: signaling (GO:0023052);; biological process: metabolic process (GO:0008152);; biological process: response to stimulus (GO:0050896);; biological process: biological regulation (GO:0065007);; molecular function: binding (GO:0005488);; molecular function: catalytic acti…
gene1896	26.7573	2231	2.5097	211	0.0251191	3.45743	normal	[T]	Signal transduction mechanisms	--	K05766|0|mze:101487520|protein phosphatase Slingshot homolog 1-like; K05766 protein phosphatase slingshot [EC:3.1.3.16 3.1.3.48] (A)	Regulation of actin cytoskeleton (ko04810)	Protein phosphatase Slingshot homolog GN=ssh OS=Xenopus laevis (African clawed frog) PE=1 SV=2	--	--	PREDICTED: protein phosphatase Slingshot homolog 1 [Stegastes partitus]	--
gene5171	25.5778	1854	2.62502	152	0.0144475	3.65211	normal	[RTKL]	General function prediction only;; Signal transduction mechanisms;; Transcription;; Replication, recombination and repair	--	K04362|0|ola:100125448|fgfr1; fibroblast growth factor receptor 1 (EC:2.7.10.1); K04362 fibroblast growth factor receptor 1 [EC:2.7.10.1] (A)	MAPK signaling pathway (ko04010);; Adherens junction (ko04520);; Regulation of actin cytoskeleton (ko04810)	Fibroblast growth factor receptor 1-A (Precursor) GN=fgfr1a OS=Danio rerio (Zebrafish) PE=1 SV=2	--	--	PREDICTED: fibroblast growth factor receptor 1-A-like isoform X4 [Larimichthys crocea]	--
gene9313	24.0067	2594	12.8701	1482	0.772921	0.889219	normal	--	--	Molecular Function: actin binding (GO:0003779);; Molecular Function: Rho GTPase binding (GO:0017048);; Biological Process: actin filament polymerization (GO:0030041);;	K05740|0|tru:101061199|uncharacterized LOC101061199; K05740 diaphanous 1 (A)	Focal adhesion (ko04510);; Regulation of actin cytoskeleton (ko04810)	Inverted formin-2 GN=inf2 OS=Xenopus laevis (African clawed frog) PE=2 SV=1	--	--	PREDICTED: protein diaphanous homolog 1 [Larimichthys crocea]	molecular function: binding (GO:0005488);; biological process: cellular component organization or biogenesis (GO:0071840);; biological process: single-organism process (GO:0044699);; biological process: cellular process (GO:0009987);;
gene22677	22.4639	1054	7.5255	481	0.622108	1.20755	normal	[R]	General function prediction only	Cellular Component: Golgi membrane (GO:0000139);; Molecular Function: GTPase activity (GO:0003924);; Molecular Function: GTP binding (GO:0005525);; Cellular Component: plasma membrane (GO:0005886);; Biological Process: endocytosis (GO:0006897);; Biological Process: apoptotic process (GO:0006917);; Biological Process: cell cycle arrest (GO:0007050);; Biological Process: mitotic cell cycle checkpoi…	K02833|5.86363e-130|xma:102217290|GTPase HRas-like; K02833 GTPase HRas (A)	MAPK signaling pathway (ko04010);; ErbB signaling pathway (ko04012);; FoxO signaling pathway (ko04068);; Endocytosis (ko04144);; VEGF signaling pathway (ko04370);; Focal adhesion (ko04510);; Tight junction (ko04530);; Gap junction (ko04540);; Regulation of actin cytoskeleton (ko04810);; Insulin signaling pathway (ko04910);; GnRH signaling pathway (ko04912);; Melanogenesis (ko04916)	GTPase HRas (Precursor) GN=HRAS OS=Gallus gallus (Chicken) PE=1 SV=1	--	--	PREDICTED: GTPase HRas-like isoform X1 [Oreochromis niloticus]	molecular function: binding (GO:0005488);; molecular function: catalytic activity (GO:0003824);; cellular component: cell part (GO:0044464);; cellular component: cell (GO:0005623);; cellular component: membrane (GO:0016020);; cellular component: organelle part (GO:0044422);; cellular component: organelle (GO:0043226);; biological process: signaling (GO:0023052);; biological process: response to s…
gene1333	21.8206	1436	161.417	13617	0.110366	-3.15771	normal	--	--	Cellular Component: cytoplasm (GO:0005737);; Cellular Component: cytoskeleton (GO:0005856);; Biological Process: endoderm development (GO:0007492);; Molecular Function: cytoskeletal protein binding (GO:0008092);; Cellular Component: extrinsic component of membrane (GO:0019898);; Biological Process: blood vessel lumenization (GO:0072554);;	K05763|0|tru:101079839|moesin-like; K05763 moesin (A)	Regulation of actin cytoskeleton (ko04810)	Radixin GN=RDX OS=Gallus gallus (Chicken) PE=2 SV=1	--	--	PREDICTED: moesin isoform X1 [Larimichthys crocea]	cellular component: cell part (GO:0044464);; cellular component: cell (GO:0005623);; cellular component: membrane part (GO:0044425);; cellular component: organelle (GO:0043226);; cellular component: membrane (GO:0016020);; biological process: developmental process (GO:0032502);; biological process: multicellular organismal process (GO:0032501);; biological process: single-organism process (GO:004…
gene25151	21.3946	2102	5.15596	689	0.522129	1.68616	normal	[P]	Inorganic ion transport and metabolism	--	K05742|0|tru:101067841|sodium/hydrogen exchanger 1-like; K05742 solute carrier family 9 (sodium/hydrogen exchanger), member 1 (A)	Cardiac muscle contraction (ko04260);; Adrenergic signaling in cardiomyocytes (ko04261);; Regulation of actin cytoskeleton (ko04810)	Na(+)/H(+) exchanger beta OS=Oncorhynchus mykiss (Rainbow trout) PE=2 SV=1	--	--	PREDICTED: Na(+)/H(+) exchanger beta-like isoform X1 [Larimichthys crocea]	--
gene2590	21.2634	1043	15.7475	944	0.784767	0.226515	normal	[T]	Signal transduction mechanisms	Biological Process: angiogenesis (GO:0001525);; Molecular Function: phosphoprotein phosphatase activity (GO:0004721);; Biological Process: dephosphorylation (GO:0016311);;	K06269|0|mze:101477563|serine/threonine-protein phosphatase PP1-alpha catalytic subunit-like; K06269 serine/threonine-protein phosphatase PP1 catalytic subunit [EC:3.1.3.16] (A)	mRNA surveillance pathway (ko03015);; Oocyte meiosis (ko04114);; Adrenergic signaling in cardiomyocytes (ko04261);; Vascular smooth muscle contraction (ko04270);; Focal adhesion (ko04510);; Regulation of actin cytoskeleton (ko04810);; Insulin signaling pathway (ko04910);; Herpes simplex infection (ko05168)	Serine/threonine-protein phosphatase PP1-gamma catalytic subunit {ECO:0000250|UniProtKB:P36873} OS=Xenopus tropicalis (Western clawed frog) PE=2 SV=1	--	--	PREDICTED: serine/threonine-protein phosphatase alpha-2 isoform-like [Larimichthys crocea]	biological process: metabolic process (GO:0008152);; biological process: developmental process (GO:0032502);; biological process: single-organism process (GO:0044699);; biological process: cellular process (GO:0009987);; molecular function: catalytic activity (GO:0003824);;
gene20822	20.9756	2444	2.41208	318	0.0739328	3.00746	normal	--	--	Molecular Function: GTP binding (GO:0005525);; Cellular Component: intracellular (GO:0005622);; Biological Process: small GTPase mediated signal transduction (GO:0007264);;	K05732|0|mze:101485265|rho GTPase-activating protein 35-like; K05732 glucocorticoid receptor DNA-binding factor 1 (A)	Focal adhesion (ko04510);; Regulation of actin cytoskeleton (ko04810)	Rho GTPase-activating protein 15 GN=ARHGAP15 OS=Gallus gallus (Chicken) PE=2 SV=1	--	--	PREDICTED: rho GTPase-activating protein 35-like [Larimichthys crocea]	molecular function: binding (GO:0005488);; cellular component: cell (GO:0005623);; cellular component: cell part (GO:0044464);; biological process: signaling (GO:0023052);; biological process: biological regulation (GO:0065007);; biological process: response to stimulus (GO:0050896);; biological process: cellular process (GO:0009987);; biological process: single-organism process (GO:0044699);;
gene17967	19.9674	431	10.368	331	0.697549	0.459011	normal	--	--	Molecular Function: actin binding (GO:0003779);; Biological Process: actin cytoskeleton organization (GO:0030036);;	K05759|1.24103e-89|mze:101471541|profilin-2-like; K05759 profilin (A)	Regulation of actin cytoskeleton (ko04810);; Salmonella infection (ko05132)	--	--	--	PREDICTED: profilin-2-like [Larimichthys crocea]	molecular function: binding (GO:0005488);; biological process: cellular component organization or biogenesis (GO:0071840);; biological process: single-organism process (GO:0044699);; biological process: cellular process (GO:0009987);;
gene21204	19.5479	232	8.72488	116	0.53017	1.054	normal	--	--	--	K05747|1.0588e-36|tru:101069458|neural Wiskott-Aldrich syndrome protein-like; K05747 Wiskott-Aldrich syndrome protein (A)	Adherens junction (ko04520);; Regulation of actin cytoskeleton (ko04810);; Salmonella infection (ko05132)	--	--	--	PREDICTED: neural Wiskott-Aldrich syndrome protein-like [Larimichthys crocea]	--
gene23974	19.0605	573	35.158	1350	0.656917	-1.14664	normal	[R]	General function prediction only	Molecular Function: GTP binding (GO:0005525);; Cellular Component: intracellular (GO:0005622);; Biological Process: small GTPase mediated signal transduction (GO:0007264);; Biological Process: myoblast fusion (GO:0007520);; Cellular Component: membrane (GO:0016020);; Biological Process: cell migration involved in gastrulation (GO:0042074);;	K04392|4.5215e-131|xma:102226330|ras-related C3 botulinum toxin substrate 1-like; K04392 Ras-related C3 botulinum toxin substrate 1 (A)	MAPK signaling pathway (ko04010);; Phagosome (ko04145);; Wnt signaling pathway (ko04310);; VEGF signaling pathway (ko04370);; Focal adhesion (ko04510);; Adherens junction (ko04520);; Toll-like receptor signaling pathway (ko04620);; Regulation of actin cytoskeleton (ko04810);; Salmonella infection (ko05132)	Cell division control protein 42 homolog (Precursor) GN=CDC42 OS=Gallus gallus (Chicken) PE=2 SV=1	--	--	PREDICTED: ras-related C3 botulinum toxin substrate 1-like [Maylandia zebra]	molecular function: binding (GO:0005488);; cellular component: cell (GO:0005623);; cellular component: cell part (GO:0044464);; cellular component: membrane (GO:0016020);; biological process: locomotion (GO:0040011);; biological process: response to stimulus (GO:0050896);; biological process: signaling (GO:0023052);; biological process: cellular process (GO:0009987);; biological process: biologic…
gene10892	18.9537	1638	4.84111	470	0.41773	1.87453	normal	[RTKL]	General function prediction only;; Signal transduction mechanisms;; Transcription;; Replication, recombination and repair	Biological Process: myeloid leukocyte differentiation (GO:0002573);; Molecular Function: protein serine/threonine kinase activity (GO:0004674);; Molecular Function: ATP binding (GO:0005524);; Biological Process: protein phosphorylation (GO:0006468);; Biological Process: embryonic morphogenesis (GO:0048598);;	K05734|0|mze:101465929|serine/threonine-protein kinase PAK 4-like; K05734 p21-activated kinase 4 [EC:2.7.11.1] (A)	ErbB signaling pathway (ko04012);; Focal adhesion (ko04510);; Regulation of actin cytoskeleton (ko04810)	Serine/threonine-protein kinase PAK 3 GN=pak3 OS=Xenopus laevis (African clawed frog) PE=2 SV=1	--	--	PREDICTED: serine/threonine-protein kinase PAK 4 isoform X1 [Larimichthys crocea]	biological process: developmental process (GO:0032502);; biological process: metabolic process (GO:0008152);; biological process: multicellular organismal process (GO:0032501);; biological process: immune system process (GO:0002376);; biological process: single-organism process (GO:0044699);; biological process: cellular process (GO:0009987);; molecular function: catalytic activity (GO:0003824);;…
gene21913	17.8896	484	19.54	993	0.678328	-0.94684	normal	[RTKL]	General function prediction only;; Signal transduction mechanisms;; Transcription;; Replication, recombination and repair	Biological Process: blood vessel development (GO:0001568);; Molecular Function: protein serine/threonine kinase activity (GO:0004674);; Molecular Function: ATP binding (GO:0005524);; Biological Process: protein phosphorylation (GO:0006468);;	K04410|0|tru:101075040|serine/threonine-protein kinase PAK 2-like; K04410 p21-activated kinase 2 [EC:2.7.11.1] (A)	MAPK signaling pathway (ko04010);; ErbB signaling pathway (ko04012);; Focal adhesion (ko04510);; Regulation of actin cytoskeleton (ko04810)	Serine/threonine-protein kinase PAK 3 GN=pak3 OS=Xenopus laevis (African clawed frog) PE=2 SV=1	--	--	PREDICTED: serine/threonine-protein kinase PAK 2 [Larimichthys crocea]	biological process: metabolic process (GO:0008152);; biological process: developmental process (GO:0032502);; biological process: single-organism process (GO:0044699);; biological process: cellular process (GO:0009987);; molecular function: catalytic activity (GO:0003824);; molecular function: binding (GO:0005488);;
gene9791	17.3856	1597	6.68966	862	0.719467	0.969469	normal	[RTKL]	General function prediction only;; Signal transduction mechanisms;; Transcription;; Replication, recombination and repair	Molecular Function: protein serine/threonine kinase activity (GO:0004674);; Molecular Function: receptor signaling protein activity (GO:0005057);; Molecular Function: ATP binding (GO:0005524);; Cellular Component: intracellular (GO:0005622);; Biological Process: protein phosphorylation (GO:0006468);; Biological Process: intracellular signal transduction (GO:0035556);; Molecular Function: metal io…	K08845|0|ola:101159594|serine/threonine-protein kinase A-Raf-like; K08845 A-Raf proto-oncogene serine/threonine-protein kinase [EC:2.7.11.1] (A)	ErbB signaling pathway (ko04012);; FoxO signaling pathway (ko04068);; Vascular smooth muscle contraction (ko04270);; Regulation of actin cytoskeleton (ko04810);; Insulin signaling pathway (ko04910);; Progesterone-mediated oocyte maturation (ko04914)	RAF proto-oncogene serine/threonine-protein kinase GN=RAF1 OS=Gallus gallus (Chicken) PE=2 SV=1	--	--	PREDICTED: serine/threonine-protein kinase A-Raf [Larimichthys crocea]	molecular function: molecular transducer activity (GO:0060089);; molecular function: binding (GO:0005488);; molecular function: catalytic activity (GO:0003824);; biological process: cellular process (GO:0009987);; biological process: single-organism process (GO:0044699);; biological process: biological regulation (GO:0065007);; biological process: response to stimulus (GO:0050896);; biological pr…
gene21643	15.7621	522	46.6959	2048	0.437254	-1.87962	normal	--	--	Cellular Component: cytoplasm (GO:0005737);; Cellular Component: cytoskeleton (GO:0005856);; Biological Process: regulation of actin filament polymerization (GO:0030833);;	K05754|3.15378e-104|ola:101173455|actin-related protein 2/3 complex subunit 5-like; K05754 actin related protein 2/3 complex, subunit 5 (A)	Regulation of actin cytoskeleton (ko04810);; Salmonella infection (ko05132)	--	--	--	PREDICTED: actin-related protein 2/3 complex subunit 5-like [Larimichthys crocea]	cellular component: organelle (GO:0043226);; cellular component: cell part (GO:0044464);; cellular component: cell (GO:0005623);; biological process: cellular component organization or biogenesis (GO:0071840);; biological process: single-organism process (GO:0044699);; biological process: cellular process (GO:0009987);; biological process: biological regulation (GO:0065007);;
gene13203	15.5739	834	35.102	1531	0.744929	-0.789493	normal	--	--	Molecular Function: actin binding (GO:0003779);;	K05768|0|mze:101472370|gelsolin-like; K05768 gelsolin (A)	Regulation of actin cytoskeleton (ko04810)	Gelsolin (Precursor) GN=GSN OS=Gallus gallus (Chicken) PE=2 SV=1	--	--	PREDICTED: gelsolin-like [Larimichthys crocea]	molecular function: binding (GO:0005488);;
gene284	15.5688	276	7.32634	212	0.662475	0.455726	normal	[R]	General function prediction only	Biological Process: cardiac conduction system development (GO:0003161);; Biological Process: keratinocyte development (GO:0003334);; Molecular Function: GTPase activity (GO:0003924);; Molecular Function: GTP binding (GO:0005525);; Cellular Component: cytoplasm (GO:0005737);; Cellular Component: plasma membrane (GO:0005886);; Cellular Component: adherens junction (GO:0005912);; Biological Process:…	K04393|8.36207e-138|mze:101480754|cell division control protein 42 homolog; K04393 cell division control protein 42 (A)	MAPK signaling pathway (ko04010);; Endocytosis (ko04144);; VEGF signaling pathway (ko04370);; Focal adhesion (ko04510);; Adherens junction (ko04520);; Tight junction (ko04530);; Regulation of actin cytoskeleton (ko04810);; GnRH signaling pathway (ko04912);; Salmonella infection (ko05132)	Cell division control protein 42 homolog (Precursor) GN=CDC42 OS=Gallus gallus (Chicken) PE=2 SV=1	--	--	PREDICTED: cell division control protein 42 homolog isoform X1 [Oreochromis niloticus]	molecular function: catalytic activity (GO:0003824);; molecular function: binding (GO:0005488);; biological process: signaling (GO:0023052);; biological process: locomotion (GO:0040011);; biological process: response to stimulus (GO:0050896);; biological process: cellular process (GO:0009987);; biological process: multicellular organismal process (GO:0032501);; biological process: metabolic proce…
gene14622	15.3134	914	10.6102	909	0.782322	0.0911288	normal	[R]	General function prediction only	Molecular Function: GTPase activity (GO:0003924);; Molecular Function: GTP binding (GO:0005525);; Biological Process: GTP catabolic process (GO:0006184);; Biological Process: small GTPase mediated signal transduction (GO:0007264);; Cellular Component: membrane (GO:0016020);;	K07831|9.03619e-138|xma:102230541|ras-related protein M-Ras-like; K07831 Ras-related protein M-Ras (A)	MAPK signaling pathway (ko04010);; Tight junction (ko04530);; Regulation of actin cytoskeleton (ko04810)	GTPase HRas (Precursor) GN=HRAS OS=Gallus gallus (Chicken) PE=1 SV=1	--	--	PREDICTED: ras-related protein M-Ras [Larimichthys crocea]	cellular component: membrane (GO:0016020);; biological process: cellular process (GO:0009987);; biological process: single-organism process (GO:0044699);; biological process: signaling (GO:0023052);; biological process: metabolic process (GO:0008152);; biological process: biological regulation (GO:0065007);; biological process: response to stimulus (GO:0050896);; molecular function: binding (GO:0…
gene21674	14.6391	1109	13.5723	941	0.782707	0.319245	normal	--	--	Cellular Component: cytoplasm (GO:0005737);; Cellular Component: cytoskeleton (GO:0005856);; Molecular Function: cytoskeletal protein binding (GO:0008092);; Cellular Component: extrinsic component of membrane (GO:0019898);; Biological Process: cell migration involved in gastrulation (GO:0042074);;	K08007|0|mze:101480288|ezrin-like; K08007 villin 2 (ezrin) (A)	Regulation of actin cytoskeleton (ko04810)	Radixin GN=RDX OS=Gallus gallus (Chicken) PE=2 SV=1	--	--	PREDICTED: ezrin isoform X2 [Larimichthys crocea]	biological process: localization (GO:0051179);; biological process: locomotion (GO:0040011);; biological process: cellular process (GO:0009987);; biological process: single-organism process (GO:0044699);; cellular component: membrane part (GO:0044425);; cellular component: cell part (GO:0044464);; cellular component: cell (GO:0005623);; cellular component: membrane (GO:0016020);; cellular compone…
gene3896	14.5032	635	18.5922	1060	0.737872	-0.65195	normal	[R]	General function prediction only	Biological Process: cytokinesis (GO:0000910);; Molecular Function: signal transducer activity (GO:0004871);; Molecular Function: GTP binding (GO:0005525);; Cellular Component: nucleus (GO:0005634);; Cellular Component: plasma membrane (GO:0005886);; Biological Process: small GTPase mediated signal transduction (GO:0007264);; Molecular Function: hydrolase activity (GO:0016787);; Cellular Component…	K04513|9.77057e-137|mze:101472412|rho-related GTP-binding protein RhoC-like; K04513 Ras homolog gene family, member A (A)	Endocytosis (ko04144);; Vascular smooth muscle contraction (ko04270);; Wnt signaling pathway (ko04310);; TGF-beta signaling pathway (ko04350);; Focal adhesion (ko04510);; Adherens junction (ko04520);; Tight junction (ko04530);; Regulation of actin cytoskeleton (ko04810)	Rho-related GTP-binding protein RhoC (Precursor) GN=RHOC OS=Gallus gallus (Chicken) PE=1 SV=1	--	--	PREDICTED: rho-related GTP-binding protein RhoC [Larimichthys crocea]	cellular component: membrane (GO:0016020);; cellular component: organelle (GO:0043226);; cellular component: cell part (GO:0044464);; cellular component: cell (GO:0005623);; biological process: cellular component organization or biogenesis (GO:0071840);; biological process: cellular process (GO:0009987);; biological process: single-organism process (GO:0044699);; biological process: biological re…
gene13513	14.4961	225	172.601	2983	0.021522	-3.61949	normal	--	--	Cellular Component: Arp2/3 protein complex (GO:0005885);; Biological Process: Arp2/3 complex-mediated actin nucleation (GO:0034314);;	K05755|1.87063e-118|xtr:448127|arpc4, arc20, p20-arc; actin related protein 2/3 complex, subunit 4, 20kDa; K05755 actin related protein 2/3 complex, subunit 4 (A)	Regulation of actin cytoskeleton (ko04810);; Salmonella infection (ko05132)	--	--	--	actin related protein 2/3 complex, subunit 4, 20kDa [Xenopus (Silurana) tropicalis]	cellular component: organelle part (GO:0044422);; cellular component: organelle (GO:0043226);; cellular component: macromolecular complex (GO:0032991);; cellular component: cell part (GO:0044464);; cellular component: cell (GO:0005623);; biological process: single-organism process (GO:0044699);; biological process: cellular process (GO:0009987);; biological process: cellular component organizatio…
gene24388	13.9211	679	25.7612	1359	0.712374	-0.913031	normal	--	--	--	K05730|0|mze:101463893|proto-oncogene vav-like; K05730 guanine nucleotide exchange factor VAV (A)	Focal adhesion (ko04510);; Regulation of actin cytoskeleton (ko04810)	Growth factor receptor-bound protein 2 GN=GRB2 OS=Gallus gallus (Chicken) PE=1 SV=1	--	--	PREDICTED: proto-oncogene vav [Larimichthys crocea]	--
gene8977	13.9081	633	24.4989	1630	0.638148	-1.27507	normal	[RTKL]	General function prediction only;; Signal transduction mechanisms;; Transcription;; Replication, recombination and repair	Biological Process: MAPK cascade (GO:0000165);; Molecular Function: MAP kinase activity (GO:0004707);; Molecular Function: ATP binding (GO:0005524);; Cellular Component: nucleus (GO:0005634);; Cellular Component: cytoplasm (GO:0005737);; Cellular Component: microtubule organizing center (GO:0005815);; Cellular Component: spindle (GO:0005819);; Biological Process: protein phosphorylation (GO:00064…	K04371|0|tru:101078496|mitogen-activated protein kinase 1-like; K04371 mitogen-activated protein kinase 1/3 [EC:2.7.11.24] (A)	MAPK signaling pathway (ko04010);; ErbB signaling pathway (ko04012);; FoxO signaling pathway (ko04068);; Oocyte meiosis (ko04114);; mTOR signaling pathway (ko04150);; Adrenergic signaling in cardiomyocytes (ko04261);; Vascular smooth muscle contraction (ko04270);; Dorso-ventral axis formation (ko04320);; TGF-beta signaling pathway (ko04350);; VEGF signaling pathway (ko04370);; Focal adhesion (ko0…	Mitogen-activated protein kinase 1 GN=mapk1 OS=Xenopus laevis (African clawed frog) PE=1 SV=3	--	--	PREDICTED: mitogen-activated protein kinase 1 [Larimichthys crocea]	molecular function: binding (GO:0005488);; molecular function: catalytic activity (GO:0003824);; molecular function: molecular transducer activity (GO:0060089);; biological process: single-organism process (GO:0044699);; biological process: multicellular organismal process (GO:0032501);; biological process: metabolic process (GO:0008152);; biological process: developmental process (GO:0032502);; …
gene11443	13.4472	736	12.1529	677	0.761426	0.202917	normal	--	--	Molecular Function: phosphatidylinositol phosphate kinase activity (GO:0016307);; Biological Process: phosphatidylinositol phosphorylation (GO:0046854);;	K00920|0|mze:101487008|phosphatidylinositol 5-phosphate 4-kinase type-2 beta-like; K00920 1-phosphatidylinositol-5-phosphate 4-kinase [EC:2.7.1.149] (A)	Inositol phosphate metabolism (ko00562);; Phosphatidylinositol signaling system (ko04070);; Regulation of actin cytoskeleton (ko04810)	Phosphatidylinositol 5-phosphate 4-kinase type-2 alpha GN=PIP4K2A OS=Gallus gallus (Chicken) PE=2 SV=1	--	--	PREDICTED: phosphatidylinositol 5-phosphate 4-kinase type-2 beta [Larimichthys crocea]	molecular function: catalytic activity (GO:0003824);; biological process: single-organism process (GO:0044699);; biological process: cellular process (GO:0009987);; biological process: metabolic process (GO:0008152);;
gene12679	13.2223	391	32.8289	1302	0.488818	-1.64087	normal	[R]	General function prediction only	Molecular Function: GTP binding (GO:0005525);; Cellular Component: intracellular (GO:0005622);; Biological Process: small GTPase mediated signal transduction (GO:0007264);; Cellular Component: membrane (GO:0016020);;	K04513|1.32079e-137|tru:101070117|transforming protein RhoA-like; K04513 Ras homolog gene family, member A (A)	Endocytosis (ko04144);; Vascular smooth muscle contraction (ko04270);; Wnt signaling pathway (ko04310);; TGF-beta signaling pathway (ko04350);; Focal adhesion (ko04510);; Adherens junction (ko04520);; Tight junction (ko04530);; Regulation of actin cytoskeleton (ko04810)	Rho-related GTP-binding protein RhoC (Precursor) GN=RHOC OS=Gallus gallus (Chicken) PE=1 SV=1	--	--	PREDICTED: transforming protein RhoA-like [Larimichthys crocea]	molecular function: binding (GO:0005488);; cellular component: membrane (GO:0016020);; cellular component: cell (GO:0005623);; cellular component: cell part (GO:0044464);; biological process: signaling (GO:0023052);; biological process: response to stimulus (GO:0050896);; biological process: biological regulation (GO:0065007);; biological process: cellular process (GO:0009987);; biological proces…
gene11794	12.5812	2486	18.8272	2873	0.848314	-0.124854	normal	--	--	--	K02085|0|mze:101476338|adenomatous polyposis coli protein-like; K02085 adenomatosis polyposis coli protein (A)	Wnt signaling pathway (ko04310);; Regulation of actin cytoskeleton (ko04810)	Adenomatous polyposis coli homolog GN=apc OS=Xenopus laevis (African clawed frog) PE=1 SV=2	--	--	PREDICTED: adenomatous polyposis coli protein-like isoform X1 [Larimichthys crocea]	--
gene16840	12.4362	331	1.10592	41	0.0425491	2.96083	normal	--	--	Molecular Function: actin binding (GO:0003779);; Molecular Function: Rho GTPase binding (GO:0017048);; Biological Process: actin filament polymerization (GO:0030041);; Biological Process: establishment of mitotic spindle localization (GO:0040001);; Biological Process: cell migration involved in gastrulation (GO:0042074);; Biological Process: epiboly involved in gastrulation with mouth forming sec…	K05741|0|mze:101472795|protein diaphanous homolog 2-like; K05741 diaphanous 2 (A)	Regulation of actin cytoskeleton (ko04810)	--	--	--	PREDICTED: protein diaphanous homolog 2 [Larimichthys crocea]	molecular function: binding (GO:0005488);; biological process: developmental process (GO:0032502);; biological process: locomotion (GO:0040011);; biological process: multicellular organismal process (GO:0032501);; biological process: localization (GO:0051179);; biological process: cellular component organization or biogenesis (GO:0071840);; biological process: single-organism process (GO:0044699)…
gene25006	12.0363	1189	11.0043	889	0.770851	0.500948	normal	--	--	Cellular Component: phosphatidylinositol 3-kinase complex (GO:0005942);; Biological Process: signal transduction (GO:0007165);; Molecular Function: phosphatidylinositol 3-kinase regulator activity (GO:0035014);; Biological Process: regulation of phosphatidylinositol 3-kinase activity (GO:0043551);;	K02649|0|xma:102235425|phosphatidylinositol 3-kinase regulatory subunit alpha-like; K02649 phosphoinositide-3-kinase, regulatory subunit (A)	ErbB signaling pathway (ko04012);; FoxO signaling pathway (ko04068);; Phosphatidylinositol signaling system (ko04070);; mTOR signaling pathway (ko04150);; Apoptosis (ko04210);; Adrenergic signaling in cardiomyocytes (ko04261);; VEGF signaling pathway (ko04370);; Focal adhesion (ko04510);; Toll-like receptor signaling pathway (ko04620);; Jak-STAT signaling pathway (ko04630);; Regulation of actin c…	Phosphatidylinositol 3-kinase regulatory subunit alpha GN=pik3r1-a OS=Xenopus laevis (African clawed frog) PE=2 SV=1	--	--	PREDICTED: phosphatidylinositol 3-kinase regulatory subunit alpha-like [Larimichthys crocea]	molecular function: enzyme regulator activity (GO:0030234);; biological process: biological regulation (GO:0065007);; biological process: response to stimulus (GO:0050896);; biological process: cellular process (GO:0009987);; cellular component: macromolecular complex (GO:0032991);; cellular component: cell part (GO:0044464);; cellular component: cell (GO:0005623);;
gene20569	11.4314	108	9.31962	129	0.629749	-0.166306	normal	--	--	--	K04526|1.45457e-27|mze:101468103|insulin-like; K04526 insulin (A)	FoxO signaling pathway (ko04068);; Oocyte meiosis (ko04114);; Regulation of autophagy (ko04140);; mTOR signaling pathway (ko04150);; Regulation of actin cytoskeleton (ko04810);; Insulin signaling pathway (ko04910);; Progesterone-mediated oocyte maturation (ko04914)	Insulin A chain (Precursor) GN=ins OS=Oreochromis niloticus (Nile tilapia) PE=1 SV=2	--	--	PREDICTED: insulin-like [Larimichthys crocea]	--
gene1604	11.2392	203	53.7299	687	0.422256	-1.65405	normal	--	--	Cellular Component: Arp2/3 protein complex (GO:0005885);; Biological Process: Arp2/3 complex-mediated actin nucleation (GO:0034314);;	K05755|8.79888e-119|xma:102230269|actin-related protein 2/3 complex subunit 4-like; K05755 actin related protein 2/3 complex, subunit 4 (A)	Regulation of actin cytoskeleton (ko04810);; Salmonella infection (ko05132)	--	--	--	PREDICTED: actin-related protein 2/3 complex subunit 4-like [Stegastes partitus]	biological process: biological regulation (GO:0065007);; biological process: cellular component organization or biogenesis (GO:0071840);; biological process: single-organism process (GO:0044699);; biological process: cellular process (GO:0009987);; cellular component: macromolecular complex (GO:0032991);; cellular component: cell part (GO:0044464);; cellular component: cell (GO:0005623);; cellula…
gene310	11.0518	473	14.0618	852	0.702681	-0.759878	normal	--	--	--	K12329|5.53777e-113|mze:101471341|protein phosphatase 1 regulatory subunit 12B-like; K12329 protein phosphatase 1 regulatory subunit 12B (A)	Vascular smooth muscle contraction (ko04270);; Focal adhesion (ko04510);; Regulation of actin cytoskeleton (ko04810)	Protein phosphatase 1 regulatory subunit 12A OS=Danio rerio (Zebrafish) PE=2 SV=2	--	--	PREDICTED: protein phosphatase 1 regulatory subunit 12A-like isoform X2 [Stegastes partitus]	--
Larimichthys_crocea_newGene_187	11.0212	258	3.25493	84	0.346018	1.64918	normal	--	--	--	K00889|2.20092e-74|mze:101464829|phosphatidylinositol 4-phosphate 5-kinase type-1 alpha-like; K00889 1-phosphatidylinositol-4-phosphate 5-kinase [EC:2.7.1.68] (A)	Inositol phosphate metabolism (ko00562);; Phosphatidylinositol signaling system (ko04070);; Endocytosis (ko04144);; Regulation of actin cytoskeleton (ko04810)	--	T	Signal transduction mechanisms	PREDICTED: phosphatidylinositol 4-phosphate 5-kinase type-1 alpha-like [Larimichthys crocea]	--
gene1552	10.9784	69	3.33117	20	0.291736	1.65765	normal	[T]	Signal transduction mechanisms	--	K00889|1.6053e-66|ola:101173168|phosphatidylinositol 4-phosphate 5-kinase type-1 alpha-like; K00889 1-phosphatidylinositol-4-phosphate 5-kinase [EC:2.7.1.68] (A)	Inositol phosphate metabolism (ko00562);; Phosphatidylinositol signaling system (ko04070);; Endocytosis (ko04144);; Regulation of actin cytoskeleton (ko04810)	Phosphatidylinositol 4-phosphate 5-kinase type-1 beta GN=PIP5K1B OS=Gallus gallus (Chicken) PE=2 SV=1	--	--	PREDICTED: phosphatidylinositol 4-phosphate 5-kinase type-1 alpha-like [Larimichthys crocea]	--
gene27241	10.7175	1027	3.42335	299	0.384176	1.84777	normal	[T]	Signal transduction mechanisms	--	K05766|0|mze:101467434|protein phosphatase Slingshot homolog 2-like; K05766 protein phosphatase slingshot [EC:3.1.3.16 3.1.3.48] (A)	Regulation of actin cytoskeleton (ko04810)	Protein phosphatase Slingshot homolog GN=ssh OS=Xenopus laevis (African clawed frog) PE=1 SV=2	--	--	PREDICTED: protein phosphatase Slingshot homolog 2-like [Larimichthys crocea]	--
gene5201	10.2104	240	15.635	737	0.479533	-1.5179	normal	--	--	--	K05700|0|tru:101066406|vinculin-like; K05700 vinculin (A)	Focal adhesion (ko04510);; Adherens junction (ko04520);; Regulation of actin cytoskeleton (ko04810)	Vinculin GN=VCL OS=Gallus gallus (Chicken) PE=1 SV=4	--	--	PREDICTED: vinculin [Larimichthys crocea]	--
gene17336	10.1471	315	15.9378	676	0.629729	-1.00794	normal	[R]	General function prediction only	Molecular Function: GTPase activity (GO:0003924);; Molecular Function: GTP binding (GO:0005525);; Cellular Component: intracellular (GO:0005622);; Biological Process: GTP catabolic process (GO:0006184);; Biological Process: Ras protein signal transduction (GO:0007265);; Cellular Component: membrane (GO:0016020);; Biological Process: positive regulation of cell migration (GO:0030335);;	K07830|1.80169e-136|xma:102232363|ras-related protein R-Ras2-like; K07830 Ras-related protein R-Ras2 (A)	MAPK signaling pathway (ko04010);; Tight junction (ko04530);; Regulation of actin cytoskeleton (ko04810)	GTPase HRas (Precursor) GN=HRAS OS=Gallus gallus (Chicken) PE=1 SV=1	--	--	PREDICTED: ras-related protein R-Ras2 [Larimichthys crocea]	cellular component: membrane (GO:0016020);; cellular component: cell part (GO:0044464);; cellular component: cell (GO:0005623);; biological process: metabolic process (GO:0008152);; biological process: signaling (GO:0023052);; biological process: response to stimulus (GO:0050896);; biological process: biological regulation (GO:0065007);; biological process: cellular process (GO:0009987);; biologi…
gene9728	10.0918	441	47.6332	2043	0.336774	-2.11717	normal	--	--	Biological Process: angiogenesis (GO:0001525);; Biological Process: ameboidal-type cell migration (GO:0001667);; Cellular Component: ruffle (GO:0001726);; Molecular Function: actin binding (GO:0003779);; Cellular Component: early endosome (GO:0005769);; Biological Process: endocytosis (GO:0006897);; Biological Process: Rac protein signal transduction (GO:0016601);; Cellular Component: lamellipodi…	K05748|2.37428e-171|tru:101064106|wiskott-Aldrich syndrome protein family member 2-like; K05748 WAS protein family, member 2 (A)	Adherens junction (ko04520);; Regulation of actin cytoskeleton (ko04810);; Salmonella infection (ko05132)	--	--	--	PREDICTED: wiskott-Aldrich syndrome protein family member 2 [Larimichthys crocea]	cellular component: cell (GO:0005623);; cellular component: cell part (GO:0044464);; cellular component: organelle (GO:0043226);; biological process: locomotion (GO:0040011);; biological process: response to stimulus (GO:0050896);; biological process: signaling (GO:0023052);; biological process: cellular process (GO:0009987);; biological process: biological regulation (GO:0065007);; biological pr…
gene9089	9.94282	676	11.5494	828	0.765186	-0.207686	normal	[RTKL]	General function prediction only;; Signal transduction mechanisms;; Transcription;; Replication, recombination and repair	Biological Process: MAPK cascade (GO:0000165);; Biological Process: eye development (GO:0001654);; Molecular Function: MAP kinase activity (GO:0004707);; Molecular Function: ATP binding (GO:0005524);; Biological Process: protein phosphorylation (GO:0006468);; Biological Process: brain development (GO:0007420);; Biological Process: embryo development (GO:0009790);; Biological Process: central nerv…	K04371|0|ola:101159747|mitogen-activated protein kinase 1-like; K04371 mitogen-activated protein kinase 1/3 [EC:2.7.11.24] (A)	MAPK signaling pathway (ko04010);; ErbB signaling pathway (ko04012);; FoxO signaling pathway (ko04068);; Oocyte meiosis (ko04114);; mTOR signaling pathway (ko04150);; Adrenergic signaling in cardiomyocytes (ko04261);; Vascular smooth muscle contraction (ko04270);; Dorso-ventral axis formation (ko04320);; TGF-beta signaling pathway (ko04350);; VEGF signaling pathway (ko04370);; Focal adhesion (ko0…	Mitogen-activated protein kinase 1 GN=mapk1 OS=Xenopus laevis (African clawed frog) PE=1 SV=3	--	--	PREDICTED: mitogen-activated protein kinase 1-like [Larimichthys crocea]	molecular function: binding (GO:0005488);; molecular function: catalytic activity (GO:0003824);; molecular function: molecular transducer activity (GO:0060089);; biological process: multicellular organismal process (GO:0032501);; biological process: metabolic process (GO:0008152);; biological process: developmental process (GO:0032502);; biological process: biological regulation (GO:0065007);; bi…
gene25534	9.79272	451	13.0472	544	0.735402	-0.185124	normal	[RTKL]	General function prediction only;; Signal transduction mechanisms;; Transcription;; Replication, recombination and repair	--	K05725|0|tru:101075909|focal adhesion kinase 1-like; K05725 focal adhesion kinase 1 [EC:2.7.10.2] (A)	ErbB signaling pathway (ko04012);; VEGF signaling pathway (ko04370);; Focal adhesion (ko04510);; Regulation of actin cytoskeleton (ko04810)	Focal adhesion kinase 1 GN=ptk2 OS=Xenopus laevis (African clawed frog) PE=2 SV=2	--	--	PREDICTED: focal adhesion kinase 1-like isoform X1 [Stegastes partitus]	--
gene5749	9.05216	457	10.85	644	0.729817	-0.407794	normal	--	--	Biological Process: myoblast fusion (GO:0007520);;	K04438|0|mze:101472174|crk-like protein-like; K04438 proto-oncogene C-crk (A)	MAPK signaling pathway (ko04010);; ErbB signaling pathway (ko04012);; Focal adhesion (ko04510);; Regulation of actin cytoskeleton (ko04810);; Insulin signaling pathway (ko04910)	Adapter molecule crk GN=crk OS=Xenopus laevis (African clawed frog) PE=2 SV=1	--	--	PREDICTED: crk-like protein [Larimichthys crocea]	biological process: developmental process (GO:0032502);; biological process: single-organism process (GO:0044699);; biological process: cellular process (GO:0009987);;
gene4735	9.0236	270	16.837	715	0.549226	-1.30741	normal	--	--	Molecular Function: signal transducer activity (GO:0004871);; Cellular Component: heterotrimeric G-protein complex (GO:0005834);; Biological Process: G-protein coupled receptor signaling pathway (GO:0007186);;	K04347|1.27116e-44|tru:101074215|guanine nucleotide-binding protein G(I)/G(S)/G(O) subunit gamma-12-like; K04347 guanine nucleotide-binding protein G(I)/G(S)/G(O) subunit gamma-12 (A)	MAPK signaling pathway (ko04010);; Regulation of actin cytoskeleton (ko04810)	--	--	--	PREDICTED: guanine nucleotide-binding protein G(I)/G(S)/G(O) subunit gamma-12 [Larimichthys crocea]	biological process: cellular process (GO:0009987);; biological process: single-organism process (GO:0044699);; biological process: response to stimulus (GO:0050896);; biological process: biological regulation (GO:0065007);; biological process: signaling (GO:0023052);; cellular component: cell (GO:0005623);; cellular component: cell part (GO:0044464);; cellular component: macromolecular complex (G…
gene20301	8.96095	227	17.993	576	0.549086	-1.24369	normal	--	--	--	K05760|6.45261e-99|mze:101475765|peroxisome proliferator-activated receptor gamma coactivator-related protein 1-like; K05760 paxillin (A)	VEGF signaling pathway (ko04370);; Focal adhesion (ko04510);; Regulation of actin cytoskeleton (ko04810)	Paxillin GN=PXN OS=Gallus gallus (Chicken) PE=1 SV=1	--	--	PREDICTED: cell wall protein DAN4-like isoform X3 [Oreochromis niloticus]	--
gene2401	8.60414	399	17.5442	1016	0.599066	-1.25558	normal	[R]	General function prediction only	Molecular Function: GTP binding (GO:0005525);; Cellular Component: intracellular (GO:0005622);; Biological Process: cell cycle (GO:0007049);; Biological Process: small GTPase mediated signal transduction (GO:0007264);; Cellular Component: membrane (GO:0016020);; Biological Process: cell division (GO:0051301);;	K04393|8.64096e-138|mze:101465436|cell division control protein 42 homolog; K04393 cell division control protein 42 (A)	MAPK signaling pathway (ko04010);; Endocytosis (ko04144);; VEGF signaling pathway (ko04370);; Focal adhesion (ko04510);; Adherens junction (ko04520);; Tight junction (ko04530);; Regulation of actin cytoskeleton (ko04810);; GnRH signaling pathway (ko04912);; Salmonella infection (ko05132)	Cell division control protein 42 homolog (Precursor) GN=CDC42 OS=Gallus gallus (Chicken) PE=2 SV=1	--	--	PREDICTED: cell division control protein 42 homolog [Stegastes partitus]	biological process: biological regulation (GO:0065007);; biological process: response to stimulus (GO:0050896);; biological process: signaling (GO:0023052);; biological process: cellular process (GO:0009987);; biological process: single-organism process (GO:0044699);; cellular component: membrane (GO:0016020);; cellular component: cell (GO:0005623);; cellular component: cell part (GO:0044464);; m…
gene2083	8.35413	77	0.406152	6	0.035262	3.01771	normal	--	--	Cellular Component: nucleus (GO:0005634);; Biological Process: JNK cascade (GO:0007254);; Biological Process: synaptic transmission (GO:0007268);; Molecular Function: growth factor activity (GO:0008083);; Molecular Function: heparin binding (GO:0008201);; Biological Process: adult locomotory behavior (GO:0008344);; Biological Process: positive regulation of sodium ion transport (GO:0010765);; Bio…	K04358|9.59555e-162|xma:102235588|fibroblast growth factor 12-like; K04358 fibroblast growth factor (A)	MAPK signaling pathway (ko04010);; Regulation of actin cytoskeleton (ko04810)	Fibroblast growth factor 13 GN=fgf13 OS=Xenopus laevis (African clawed frog) PE=2 SV=1	--	--	PREDICTED: fibroblast growth factor 12-like [Larimichthys crocea]	molecular function: binding (GO:0005488);; biological process: cellular process (GO:0009987);; biological process: single-organism process (GO:0044699);; biological process: biological regulation (GO:0065007);; biological process: response to stimulus (GO:0050896);; biological process: signaling (GO:0023052);; biological process: metabolic process (GO:0008152);; biological process: multicellular …
gene21359	8.04436	549	8.57597	523	0.742609	0.152377	normal	--	--	Cellular Component: cytoplasm (GO:0005737);; Cellular Component: cytoskeleton (GO:0005856);; Molecular Function: cytoskeletal protein binding (GO:0008092);; Cellular Component: extrinsic component of membrane (GO:0019898);;	K05762|0|mze:101469272|radixin-like; K05762 radixin (A)	Regulation of actin cytoskeleton (ko04810)	Radixin GN=RDX OS=Gallus gallus (Chicken) PE=2 SV=1	--	--	PREDICTED: radixin [Larimichthys crocea]	molecular function: binding (GO:0005488);; cellular component: organelle (GO:0043226);; cellular component: membrane (GO:0016020);; cellular component: cell part (GO:0044464);; cellular component: cell (GO:0005623);; cellular component: membrane part (GO:0044425);;
gene22082	8.04188	91	25.1508	275	0.412042	-1.46808	normal	[Z]	Cytoskeleton	Cellular Component: ruffle (GO:0001726);; Molecular Function: actin binding (GO:0003779);; Molecular Function: calcium ion binding (GO:0005509);; Cellular Component: cytoskeleton (GO:0005856);; Cellular Component: plasma membrane (GO:0005886);; Cellular Component: Z disc (GO:0030018);; Biological Process: actin filament bundle assembly (GO:0051017);; Biological Process: actin crosslink formation …	K05699|1.89393e-63|ptg:102965456|ACTN1; actinin, alpha 1; K05699 actinin alpha (A)	Focal adhesion (ko04510);; Adherens junction (ko04520);; Tight junction (ko04530);; Leukocyte transendothelial migration (ko04670);; Regulation of actin cytoskeleton (ko04810);; Amoebiasis (ko05146);; Viral carcinogenesis (ko05203);; Systemic lupus erythematosus (ko05322);; Arrhythmogenic right ventricular cardiomyopathy (ARVC) (ko05412)	Alpha-actinin-1 GN=ACTN1 OS=Gallus gallus (Chicken) PE=1 SV=3	--	--	PREDICTED: alpha-actinin-1 [Larimichthys crocea]	molecular function: binding (GO:0005488);; cellular component: membrane (GO:0016020);; cellular component: organelle part (GO:0044422);; cellular component: organelle (GO:0043226);; cellular component: cell (GO:0005623);; cellular component: cell part (GO:0044464);; biological process: cellular component organization or biogenesis (GO:0071840);; biological process: cellular process (GO:0009987);;…
gene7795	7.97979	315	10.6687	518	0.683798	-0.626869	normal	[RTKL]	General function prediction only;; Signal transduction mechanisms;; Transcription;; Replication, recombination and repair	Molecular Function: protein serine/threonine kinase activity (GO:0004674);; Molecular Function: ATP binding (GO:0005524);; Biological Process: protein phosphorylation (GO:0006468);;	K04369|0|mze:101484555|dual specificity mitogen-activated protein kinase kinase 2-like; K04369 mitogen-activated protein kinase kinase 2 [EC:2.7.12.2] (A)	MAPK signaling pathway (ko04010);; ErbB signaling pathway (ko04012);; FoxO signaling pathway (ko04068);; Vascular smooth muscle contraction (ko04270);; VEGF signaling pathway (ko04370);; Gap junction (ko04540);; Toll-like receptor signaling pathway (ko04620);; Regulation of actin cytoskeleton (ko04810);; Insulin signaling pathway (ko04910);; GnRH signaling pathway (ko04912);; Melanogenesis (ko049…	Dual specificity mitogen-activated protein kinase kinase 2 GN=map2k2 OS=Cyprinus carpio (Common carp) PE=2 SV=1	--	--	PREDICTED: dual specificity mitogen-activated protein kinase kinase 2-like [Larimichthys crocea]	molecular function: binding (GO:0005488);; molecular function: catalytic activity (GO:0003824);; biological process: metabolic process (GO:0008152);; biological process: cellular process (GO:0009987);;
gene16865	7.94791	215	14.8239	505	0.570095	-1.13236	normal	[R]	General function prediction only	Molecular Function: GTP binding (GO:0005525);; Cellular Component: intracellular (GO:0005622);; Biological Process: small GTPase mediated signal transduction (GO:0007264);; Biological Process: myoblast fusion (GO:0007520);; Cellular Component: membrane (GO:0016020);; Biological Process: cell migration involved in gastrulation (GO:0042074);;	K04392|1.50565e-127|mze:101483895|ras-related C3 botulinum toxin substrate 1-like; K04392 Ras-related C3 botulinum toxin substrate 1 (A)	MAPK signaling pathway (ko04010);; Phagosome (ko04145);; Wnt signaling pathway (ko04310);; VEGF signaling pathway (ko04370);; Focal adhesion (ko04510);; Adherens junction (ko04520);; Toll-like receptor signaling pathway (ko04620);; Regulation of actin cytoskeleton (ko04810);; Salmonella infection (ko05132)	Cell division control protein 42 homolog (Precursor) GN=CDC42 OS=Gallus gallus (Chicken) PE=2 SV=1	--	--	PREDICTED: ras-related C3 botulinum toxin substrate 1 [Stegastes partitus]	molecular function: binding (GO:0005488);; cellular component: cell (GO:0005623);; cellular component: cell part (GO:0044464);; cellular component: membrane (GO:0016020);; biological process: locomotion (GO:0040011);; biological process: response to stimulus (GO:0050896);; biological process: signaling (GO:0023052);; biological process: cellular process (GO:0009987);; biological process: developm…
gene12784	7.9201	486	3.39562	181	0.456067	1.48501	normal	--	--	Molecular Function: actin binding (GO:0003779);; Biological Process: actin filament organization (GO:0007015);;	K05747|2.65062e-170|mze:101477761|neural Wiskott-Aldrich syndrome protein-like; K05747 Wiskott-Aldrich syndrome protein (A)	Adherens junction (ko04520);; Regulation of actin cytoskeleton (ko04810);; Salmonella infection (ko05132)	--	--	--	PREDICTED: neural Wiskott-Aldrich syndrome protein-like [Larimichthys crocea]	molecular function: binding (GO:0005488);; biological process: cellular component organization or biogenesis (GO:0071840);;
gene3306	7.73188	97	4.74873	63	0.558358	0.667397	normal	[TZDR]	Signal transduction mechanisms;; Cytoskeleton;; Cell cycle control, cell division, chromosome partitioning;; General function prediction only	Molecular Function: calcium ion binding (GO:0005509);;	K12757|2.80071e-122|xma:102237517|myosin regulatory light polypeptide 9-like; K12757 myosin regulatory light chain 12 (A)	Focal adhesion (ko04510);; Tight junction (ko04530);; Regulation of actin cytoskeleton (ko04810)	Myosin regulatory light chain 2, smooth muscle minor isoform OS=Gallus gallus (Chicken) PE=2 SV=2	--	--	PREDICTED: myosin regulatory light chain 2, smooth muscle minor isoform-like [Larimichthys crocea]	molecular function: binding (GO:0005488);;
gene7823	7.70537	588	2.01208	181	0.370127	1.75763	normal	--	--	--	K05745|0|mze:101487988|protein diaphanous homolog 3-like; K05745 diaphanous 3 (A)	Regulation of actin cytoskeleton (ko04810)	Inverted formin-2 GN=inf2 OS=Xenopus laevis (African clawed frog) PE=2 SV=1	--	--	PREDICTED: protein diaphanous homolog 3 [Larimichthys crocea]	--
gene20724	7.52522	598	2.55833	219	0.464844	1.51312	normal	[RTKL]	General function prediction only;; Signal transduction mechanisms;; Transcription;; Replication, recombination and repair	Molecular Function: protein kinase activity (GO:0004672);; Molecular Function: ATP binding (GO:0005524);; Biological Process: protein phosphorylation (GO:0006468);; Molecular Function: zinc ion binding (GO:0008270);;	K05743|0|mze:101472506|LIM domain kinase 1-like; K05743 LIM domain kinase 1 [EC:2.7.11.1] (A)	Regulation of actin cytoskeleton (ko04810)	LIM domain kinase 1 GN=LIMK1 OS=Gallus gallus (Chicken) PE=1 SV=1	--	--	PREDICTED: LIM domain kinase 1 isoform X1 [Stegastes partitus]	molecular function: binding (GO:0005488);; molecular function: catalytic activity (GO:0003824);; biological process: cellular process (GO:0009987);; biological process: metabolic process (GO:0008152);;
gene9559	7.51204	462	12.3482	1089	0.637338	-1.14588	normal	[T]	Signal transduction mechanisms	--	K00889|0|tru:101075087|putative PIP5K1A and PSMD4-like protein-like; K00889 1-phosphatidylinositol-4-phosphate 5-kinase [EC:2.7.1.68] (A)	Inositol phosphate metabolism (ko00562);; Phosphatidylinositol signaling system (ko04070);; Endocytosis (ko04144);; Regulation of actin cytoskeleton (ko04810)	Phosphatidylinositol 4-phosphate 5-kinase type-1 beta GN=PIP5K1B OS=Gallus gallus (Chicken) PE=2 SV=1	--	--	PREDICTED: phosphatidylinositol 4-phosphate 5-kinase type-1 alpha-like isoform X1 [Larimichthys crocea]	--
gene22448	7.40608	484	20.4294	1672	0.492367	-1.69582	normal	--	--	Molecular Function: Rho guanyl-nucleotide exchange factor activity (GO:0005089);; Molecular Function: phospholipid binding (GO:0005543);; Biological Process: regulation of Rho protein signal transduction (GO:0035023);;	K05729|0|mze:101467349|rho guanine nucleotide exchange factor 6-like; K05729 Rho guanine nucleotide exchange factor 6 (A)	Regulation of actin cytoskeleton (ko04810)	Rho guanine nucleotide exchange factor 6 GN=ARHGEF6 OS=Gallus gallus (Chicken) PE=2 SV=1	--	--	PREDICTED: rho guanine nucleotide exchange factor 6 isoform X1 [Larimichthys crocea]	molecular function: binding (GO:0005488);; molecular function: guanyl-nucleotide exchange factor activity (GO:0005085);; biological process: biological regulation (GO:0065007);;
gene10880	7.10681	745	74.4979	6247	0.119309	-2.97679	normal	[Z]	Cytoskeleton	Molecular Function: actin binding (GO:0003779);; Molecular Function: calcium ion binding (GO:0005509);; Biological Process: actin filament bundle assembly (GO:0051017);; Biological Process: actin crosslink formation (GO:0051764);;	K05699|0|xma:102222656|alpha-actinin-4-like; K05699 actinin alpha (A)	Focal adhesion (ko04510);; Adherens junction (ko04520);; Tight junction (ko04530);; Regulation of actin cytoskeleton (ko04810)	Alpha-actinin-4 GN=ACTN4 OS=Gallus gallus (Chicken) PE=1 SV=1	--	--	PREDICTED: alpha-actinin-4 isoform X1 [Larimichthys crocea]	biological process: single-organism process (GO:0044699);; biological process: cellular process (GO:0009987);; biological process: cellular component organization or biogenesis (GO:0071840);; molecular function: binding (GO:0005488);;
gene22072	7.08299	1113	3.04825	428	0.547257	1.45253	normal	--	--	Molecular Function: DNA binding (GO:0003677);; Molecular Function: Rho guanyl-nucleotide exchange factor activity (GO:0005089);; Molecular Function: phospholipid binding (GO:0005543);; Cellular Component: intracellular (GO:0005622);; Biological Process: regulation of Rho protein signal transduction (GO:0035023);; Molecular Function: protein heterodimerization activity (GO:0046982);; Biological Pr…	K03099|0|tru:101061547|son of sevenless homolog 2-like; K03099 son of sevenless (A)	MAPK signaling pathway (ko04010);; ErbB signaling pathway (ko04012);; FoxO signaling pathway (ko04068);; Dorso-ventral axis formation (ko04320);; Focal adhesion (ko04510);; Gap junction (ko04540);; Jak-STAT signaling pathway (ko04630);; Regulation of actin cytoskeleton (ko04810);; Insulin signaling pathway (ko04910);; GnRH signaling pathway (ko04912)	Ras-specific guanine nucleotide-releasing factor 2 GN=rasgrf2 OS=Danio rerio (Zebrafish) PE=3 SV=1	--	--	PREDICTED: son of sevenless homolog 2 [Larimichthys crocea]	molecular function: guanyl-nucleotide exchange factor activity (GO:0005085);; molecular function: binding (GO:0005488);; biological process: biological regulation (GO:0065007);; cellular component: cell part (GO:0044464);; cellular component: cell (GO:0005623);;
gene25244	6.92004	231	15.2158	898	0.368522	-1.85546	normal	--	--	--	K02649|0|mze:101482467|phosphoinositide 3-kinase regulatory subunit 5-like; K02649 phosphoinositide-3-kinase, regulatory subunit (A)	ErbB signaling pathway (ko04012);; FoxO signaling pathway (ko04068);; Phosphatidylinositol signaling system (ko04070);; mTOR signaling pathway (ko04150);; Apoptosis (ko04210);; Adrenergic signaling in cardiomyocytes (ko04261);; VEGF signaling pathway (ko04370);; Focal adhesion (ko04510);; Toll-like receptor signaling pathway (ko04620);; Jak-STAT signaling pathway (ko04630);; Regulation of actin c…	Phosphoinositide 3-kinase regulatory subunit 5 GN=PIK3R5 OS=Gallus gallus (Chicken) PE=2 SV=1	--	--	PREDICTED: phosphoinositide 3-kinase regulatory subunit 5 [Larimichthys crocea]	--
gene595	6.62177	636	4.03506	506	0.733625	0.410278	normal	--	--	--	K05741|0|xma:102221132|protein diaphanous homolog 2-like; K05741 diaphanous 2 (A)	Regulation of actin cytoskeleton (ko04810)	Inverted formin-2 GN=inf2 OS=Xenopus laevis (African clawed frog) PE=2 SV=1	--	--	PREDICTED: protein diaphanous homolog 2 [Stegastes partitus]	--
Larimichthys_crocea_newGene_1574	6.58914	46	0	0	0.0168925	3.52163	normal	--	--	--	K05769|1.46589e-34|mze:101480365|rho guanine nucleotide exchange factor 4-like; K05769 Rho guanine nucleotide exchange factor 4 (A)	Regulation of actin cytoskeleton (ko04810)	--	--	--	PREDICTED: uncharacterized protein LOC102300238 [Haplochromis burtoni]	--
gene22083	6.55452	395	34.7181	1633	0.384645	-1.9521	normal	[Z]	Cytoskeleton	Molecular Function: actin binding (GO:0003779);; Molecular Function: calcium ion binding (GO:0005509);; Biological Process: actin filament bundle assembly (GO:0051017);; Biological Process: actin crosslink formation (GO:0051764);;	K05699|0|xma:102233488|alpha-actinin-1-like; K05699 actinin alpha (A)	Focal adhesion (ko04510);; Adherens junction (ko04520);; Tight junction (ko04530);; Regulation of actin cytoskeleton (ko04810)	Alpha-actinin-1 GN=ACTN1 OS=Gallus gallus (Chicken) PE=1 SV=3	--	--	PREDICTED: alpha-actinin-1 isoformX3 [Oreochromis niloticus]	molecular function: binding (GO:0005488);; biological process: single-organism process (GO:0044699);; biological process: cellular process (GO:0009987);; biological process: cellular component organization or biogenesis (GO:0071840);;
gene3463	6.36699	279	1.76652	41	0.0678453	2.71778	normal	--	--	Molecular Function: ATP binding (GO:0005524);; Cellular Component: plasma membrane (GO:0005886);; Cellular Component: phosphatidylinositol 3-kinase complex (GO:0005942);; Molecular Function: 1-phosphatidylinositol-3-kinase activity (GO:0016303);; Molecular Function: 1-phosphatidylinositol-4-phosphate 3-kinase activity (GO:0035005);; Biological Process: phosphatidylinositol-3-phosphate biosyntheti…	K00922|0|xma:102218230|phosphatidylinositol 4,5-bisphosphate 3-kinase catalytic subunit alpha isoform-like; K00922 phosphatidylinositol-4,5-bisphosphate 3-kinase [EC:2.7.1.153] (A)	Inositol phosphate metabolism (ko00562);; ErbB signaling pathway (ko04012);; FoxO signaling pathway (ko04068);; Phosphatidylinositol signaling system (ko04070);; mTOR signaling pathway (ko04150);; Apoptosis (ko04210);; Adrenergic signaling in cardiomyocytes (ko04261);; VEGF signaling pathway (ko04370);; Focal adhesion (ko04510);; Toll-like receptor signaling pathway (ko04620);; Jak-STAT signaling…	Phosphatidylinositol 3-kinase catalytic subunit type 3 GN=pik3c3 OS=Xenopus laevis (African clawed frog) PE=2 SV=1	--	--	PREDICTED: phosphatidylinositol 4,5-bisphosphate 3-kinase catalytic subunit alpha isoform-like [Larimichthys crocea]	biological process: response to stimulus (GO:0050896);; biological process: biological regulation (GO:0065007);; biological process: signaling (GO:0023052);; biological process: metabolic process (GO:0008152);; biological process: single-organism process (GO:0044699);; biological process: cellular process (GO:0009987);; cellular component: cell (GO:0005623);; cellular component: macromolecular co…
gene6046	6.27222	425	23.3236	1695	0.409449	-1.90122	normal	--	--	Molecular Function: fibronectin binding (GO:0001968);; Molecular Function: receptor activity (GO:0004872);; Biological Process: cell-matrix adhesion (GO:0007160);; Biological Process: integrin-mediated signaling pathway (GO:0007229);; Biological Process: multicellular organismal development (GO:0007275);; Cellular Component: integrin complex (GO:0008305);; Molecular Function: protein heterodimeri…	K05719|0|ola:101175441|integrin beta-1-like; K05719 integrin beta 1 (A)	Phagosome (ko04145);; Focal adhesion (ko04510);; ECM-receptor interaction (ko04512);; Cell adhesion molecules (CAMs) (ko04514);; Regulation of actin cytoskeleton (ko04810)	Integrin beta-1 (Precursor) GN=ITGB1 OS=Gallus gallus (Chicken) PE=1 SV=1	--	--	PREDICTED: integrin beta-1-like isoform X1 [Larimichthys crocea]	cellular component: membrane (GO:0016020);; cellular component: membrane part (GO:0044425);; cellular component: cell (GO:0005623);; cellular component: macromolecular complex (GO:0032991);; cellular component: cell part (GO:0044464);; biological process: cellular process (GO:0009987);; biological process: response to stimulus (GO:0050896);; biological process: signaling (GO:0023052);; biological…
gene9327	6.20755	374	29.3702	1944	0.26721	-2.28087	normal	[RTKL]	General function prediction only;; Signal transduction mechanisms;; Transcription;; Replication, recombination and repair	--	K04410|0|tru:101072607|serine/threonine-protein kinase PAK 2-like; K04410 p21-activated kinase 2 [EC:2.7.11.1] (A)	MAPK signaling pathway (ko04010);; ErbB signaling pathway (ko04012);; Focal adhesion (ko04510);; Regulation of actin cytoskeleton (ko04810)	Serine/threonine-protein kinase PAK 3 GN=pak3 OS=Xenopus laevis (African clawed frog) PE=2 SV=1	--	--	PREDICTED: serine/threonine-protein kinase PAK 2-like [Larimichthys crocea]	--
gene16098	5.86628	335	14.824	821	0.595836	-1.19893	normal	--	--	Molecular Function: Rho guanyl-nucleotide exchange factor activity (GO:0005089);; Molecular Function: phospholipid binding (GO:0005543);; Biological Process: regulation of Rho protein signal transduction (GO:0035023);; Molecular Function: metal ion binding (GO:0046872);;	K05722|0|tru:101063344|FYVE, RhoGEF and PH domain-containing protein 3-like; K05722 FYVE, RhoGEF and PH domain containing 3 (A)	Regulation of actin cytoskeleton (ko04810)	--	--	--	PREDICTED: FYVE, RhoGEF and PH domain-containing protein 3 isoform X1 [Larimichthys crocea]	molecular function: guanyl-nucleotide exchange factor activity (GO:0005085);; molecular function: binding (GO:0005488);; biological process: biological regulation (GO:0065007);;
gene23695	5.83254	549	19.9321	1626	0.572668	-1.47542	normal	--	--	Cellular Component: cytoplasm (GO:0005737);; Biological Process: regulation of cell shape (GO:0008360);; Biological Process: lamellipodium assembly (GO:0030032);; Biological Process: ruffle organization (GO:0031529);; Biological Process: axon extension (GO:0048675);; Molecular Function: actin filament binding (GO:0051015);;	K05749|0|tru:101068941|cytoplasmic FMR1-interacting protein 1 homolog; K05749 cytoplasmic FMR1 interacting protein (A)	RNA transport (ko03013);; Regulation of actin cytoskeleton (ko04810)	Cytoplasmic FMR1-interacting protein 1 homolog OS=Danio rerio (Zebrafish) PE=2 SV=1	--	--	PREDICTED: cytoplasmic FMR1-interacting protein 1 [Larimichthys crocea]	biological process: developmental process (GO:0032502);; biological process: biological regulation (GO:0065007);; biological process: multicellular organismal process (GO:0032501);; biological process: growth (GO:0040007);; biological process: cellular component organization or biogenesis (GO:0071840);; biological process: single-organism process (GO:0044699);; biological process: cellular proces…
gene10036	5.77256	662	5.23641	504	0.729813	0.473356	normal	[DT]	Cell cycle control, cell division, chromosome partitioning;; Signal transduction mechanisms	--	K05767|0|mze:101481140|ras GTPase-activating-like protein IQGAP3-like; K05767 Ras GTPase-activating-like protein IQGAP2/3 (A)	Regulation of actin cytoskeleton (ko04810)	--	--	--	PREDICTED: ras GTPase-activating-like protein IQGAP3 isoform X1 [Larimichthys crocea]	--
gene7476	5.71724	432	10.2174	838	0.680975	-0.865656	normal	--	--	Biological Process: cell adhesion (GO:0007155);; Biological Process: integrin-mediated signaling pathway (GO:0007229);; Cellular Component: integrin complex (GO:0008305);;	K06483|0|tru:101067986|integrin alpha-4-like; K06483 integrin alpha 4 (A)	Focal adhesion (ko04510);; ECM-receptor interaction (ko04512);; Cell adhesion molecules (CAMs) (ko04514);; Intestinal immune network for IgA production (ko04672);; Regulation of actin cytoskeleton (ko04810)	Integrin alpha-4 (Precursor) GN=itga4 OS=Xenopus laevis (African clawed frog) PE=2 SV=1	--	--	PREDICTED: integrin alpha-4 [Larimichthys crocea]	biological process: cellular process (GO:0009987);; biological process: single-organism process (GO:0044699);; biological process: biological adhesion (GO:0022610);; biological process: signaling (GO:0023052);; biological process: response to stimulus (GO:0050896);; biological process: biological regulation (GO:0065007);; cellular component: membrane (GO:0016020);; cellular component: membrane pa…
gene23469	5.5645	186	22.4938	866	0.268858	-2.10949	normal	--	--	Molecular Function: zinc ion binding (GO:0008270);;	K05760|0|mze:101472059|paxillin-like; K05760 paxillin (A)	VEGF signaling pathway (ko04370);; Focal adhesion (ko04510);; Regulation of actin cytoskeleton (ko04810)	Paxillin GN=PXN OS=Gallus gallus (Chicken) PE=1 SV=1	--	--	PREDICTED: leupaxin-like [Larimichthys crocea]	molecular function: binding (GO:0005488);;
gene27243	5.40672	614	3.10929	345	0.650785	0.906269	normal	[U]	Intracellular trafficking, secretion, and vesicular transport	Molecular Function: ARF GTPase activator activity (GO:0008060);; Molecular Function: zinc ion binding (GO:0008270);; Biological Process: regulation of ARF GTPase activity (GO:0032312);;	K05737|0|tru:101064992|ARF GTPase-activating protein GIT1-like; K05737 G protein-coupled receptor kinase interactor 1 (A)	Endocytosis (ko04144);; Regulation of actin cytoskeleton (ko04810)	Arf-GAP with GTPase, ANK repeat and PH domain-containing protein 1 GN=agap1 OS=Xenopus laevis (African clawed frog) PE=2 SV=1	--	--	PREDICTED: ARF GTPase-activating protein GIT1 [Larimichthys crocea]	molecular function: enzyme regulator activity (GO:0030234);; molecular function: binding (GO:0005488);; biological process: biological regulation (GO:0065007);;
gene19334	5.36061	427	3.43421	380	0.717232	0.249107	normal	--	--	Biological Process: myoblast fusion (GO:0007520);;	K04438|0|tru:101065989|adapter molecule crk-like; K04438 proto-oncogene C-crk (A)	MAPK signaling pathway (ko04010);; ErbB signaling pathway (ko04012);; Focal adhesion (ko04510);; Regulation of actin cytoskeleton (ko04810);; Insulin signaling pathway (ko04910)	Adapter molecule crk GN=crk OS=Xenopus laevis (African clawed frog) PE=2 SV=1	--	--	PREDICTED: adapter molecule crk-like [Larimichthys crocea]	biological process: single-organism process (GO:0044699);; biological process: cellular process (GO:0009987);; biological process: developmental process (GO:0032502);;
gene11455	5.28761	394	26.7628	1896	0.308364	-2.17058	normal	[R]	General function prediction only	--	K17457|0|mze:101469213|protein phosphatase 1 regulatory subunit 12C-like; K17457 protein phosphatase 1 regulatory subunit 12C (A)	Vascular smooth muscle contraction (ko04270);; Focal adhesion (ko04510);; Regulation of actin cytoskeleton (ko04810)	Protein phosphatase 1 regulatory subunit 12A GN=PPP1R12A OS=Gallus gallus (Chicken) PE=1 SV=1	--	--	PREDICTED: protein phosphatase 1 regulatory subunit 12C isoform X2 [Larimichthys crocea]	--
gene10923	5.05888	458	23.7805	2174	0.327709	-2.15259	normal	[TDBLU]	Signal transduction mechanisms;; Cell cycle control, cell division, chromosome partitioning;; Chromatin structure and dynamics;; Replication, recombination and repair;; Intracellular trafficking, secretion, and vesicular transport	Molecular Function: ATP binding (GO:0005524);; Cellular Component: plasma membrane (GO:0005886);; Cellular Component: phosphatidylinositol 3-kinase complex (GO:0005942);; Molecular Function: 1-phosphatidylinositol-3-kinase activity (GO:0016303);; Biological Process: neutrophil chemotaxis (GO:0030593);; Molecular Function: 1-phosphatidylinositol-4-phosphate 3-kinase activity (GO:0035005);; Biologi…	K00922|0|mze:101474181|phosphatidylinositol 4,5-bisphosphate 3-kinase catalytic subunit gamma isoform-like; K00922 phosphatidylinositol-4,5-bisphosphate 3-kinase [EC:2.7.1.153] (A)	Inositol phosphate metabolism (ko00562);; ErbB signaling pathway (ko04012);; FoxO signaling pathway (ko04068);; Phosphatidylinositol signaling system (ko04070);; mTOR signaling pathway (ko04150);; Apoptosis (ko04210);; Adrenergic signaling in cardiomyocytes (ko04261);; VEGF signaling pathway (ko04370);; Focal adhesion (ko04510);; Toll-like receptor signaling pathway (ko04620);; Jak-STAT signaling…	Phosphatidylinositol 3-kinase catalytic subunit type 3 GN=pik3c3 OS=Xenopus laevis (African clawed frog) PE=2 SV=1	--	--	PREDICTED: phosphatidylinositol 4,5-bisphosphate 3-kinase catalytic subunit gamma isoform isoform X2 [Larimichthys crocea]	biological process: single-organism process (GO:0044699);; biological process: localization (GO:0051179);; biological process: metabolic process (GO:0008152);; biological process: immune system process (GO:0002376);; biological process: biological regulation (GO:0065007);; biological process: cellular process (GO:0009987);; biological process: signaling (GO:0023052);; biological process: response…
gene10178	5.04355	292	34.974	2071	0.130904	-2.72434	normal	--	--	Molecular Function: receptor activity (GO:0004872);; Molecular Function: protein binding (GO:0005515);; Biological Process: cell-substrate junction assembly (GO:0007044);; Biological Process: cell-matrix adhesion (GO:0007160);; Biological Process: integrin-mediated signaling pathway (GO:0007229);; Cellular Component: integrin complex (GO:0008305);; Biological Process: regulation of cell migration…	K06493|0|mze:101471236|integrin beta-3-like; K06493 integrin beta 3 (A)	Phagosome (ko04145);; Focal adhesion (ko04510);; ECM-receptor interaction (ko04512);; Regulation of actin cytoskeleton (ko04810)	Integrin beta-1 (Precursor) GN=ITGB1 OS=Gallus gallus (Chicken) PE=1 SV=1	--	--	PREDICTED: integrin beta-3 [Larimichthys crocea]	cellular component: membrane (GO:0016020);; cellular component: membrane part (GO:0044425);; cellular component: cell (GO:0005623);; cellular component: macromolecular complex (GO:0032991);; cellular component: cell part (GO:0044464);; biological process: signaling (GO:0023052);; biological process: response to stimulus (GO:0050896);; biological process: cellular process (GO:0009987);; biological…
gene1590	4.9868	632	11.6125	1388	0.684804	-1.04619	normal	[RTKL]	General function prediction only;; Signal transduction mechanisms;; Transcription;; Replication, recombination and repair	--	K17388|0|mze:101475967|rho-associated protein kinase 2-like; K17388 Rho-associated protein kinase 2 [EC:2.7.11.1] (A)	Vascular smooth muscle contraction (ko04270);; Wnt signaling pathway (ko04310);; Focal adhesion (ko04510);; Regulation of actin cytoskeleton (ko04810);; Salmonella infection (ko05132)	Microtubule-associated serine/threonine-protein kinase 3 GN=mast3 OS=Xenopus laevis (African clawed frog) PE=2 SV=1	--	--	PREDICTED: rho-associated protein kinase 2 isoform X2 [Larimichthys crocea]	--
gene3197	4.92756	561	3.45303	392	0.700627	0.595042	normal	[T]	Signal transduction mechanisms	--	K07532|0|tru:101078165|rho guanine nucleotide exchange factor 12-like; K07532 Rho guanine nucleotide exchange factor 12 (A)	Vascular smooth muscle contraction (ko04270);; Regulation of actin cytoskeleton (ko04810)	Protein scribble homolog GN=scrib OS=Danio rerio (Zebrafish) PE=1 SV=1	--	--	PREDICTED: rho guanine nucleotide exchange factor 12 isoform X1 [Larimichthys crocea]	--
gene12349	4.91429	500	28.3483	3284	0.184414	-2.62122	normal	--	--	--	K12330|0|tru:101072427|rho guanine nucleotide exchange factor 1-like; K12330 Rho guanine nucleotide exchange factor 1 (A)	Vascular smooth muscle contraction (ko04270);; Regulation of actin cytoskeleton (ko04810)	--	--	--	PREDICTED: rho guanine nucleotide exchange factor 1 isoform X1 [Larimichthys crocea]	--
gene7609	4.91192	219	8.95998	553	0.547648	-1.23614	normal	[RTKL]	General function prediction only;; Signal transduction mechanisms;; Transcription;; Replication, recombination and repair	--	K00907|0|mze:101480150|myosin light chain kinase 3-like; K00907 myosin-light-chain kinase [EC:2.7.11.18] (A)	Calcium signaling pathway (ko04020);; Vascular smooth muscle contraction (ko04270);; Focal adhesion (ko04510);; Regulation of actin cytoskeleton (ko04810)	Myosin light chain kinase 3 GN=mylk3 OS=Danio rerio (Zebrafish) PE=2 SV=1	--	--	PREDICTED: myosin light chain kinase 2, skeletal/cardiac muscle-like [Larimichthys crocea]	--
gene12463	4.89973	159	3.18238	108	0.596919	0.620124	normal	--	--	Molecular Function: growth factor activity (GO:0008083);; Cellular Component: membrane (GO:0016020);; Biological Process: positive regulation of cell division (GO:0051781);;	K05450|0|mze:101466155|platelet-derived growth factor C-like; K05450 platelet derived growth factor C/D (A)	Focal adhesion (ko04510);; Gap junction (ko04540);; Regulation of actin cytoskeleton (ko04810)	Platelet-derived growth factor C, receptor-binding form (Precursor) GN=PDGFC OS=Gecko japonicus (Japanese gecko) PE=2 SV=1	--	--	PREDICTED: platelet-derived growth factor C [Stegastes partitus]	molecular function: binding (GO:0005488);; cellular component: membrane (GO:0016020);; biological process: biological regulation (GO:0065007);;
gene24836	4.87113	325	0.916692	55	0.097696	2.54887	normal	--	--	Molecular Function: actin binding (GO:0003779);;	K05753|0|mze:101463877|wiskott-Aldrich syndrome protein family member 1-like; K05753 WAS protein family, member 1 (A)	Adherens junction (ko04520);; Regulation of actin cytoskeleton (ko04810);; Salmonella infection (ko05132)	--	--	--	PREDICTED: wiskott-Aldrich syndrome protein family member 1-like isoform X1 [Maylandia zebra]	molecular function: binding (GO:0005488);;
gene25260	4.85464	375	5.40337	506	0.717329	-0.344995	normal	--	--	Molecular Function: receptor activity (GO:0004872);; Biological Process: cell adhesion (GO:0007155);; Biological Process: integrin-mediated signaling pathway (GO:0007229);; Biological Process: multicellular organismal development (GO:0007275);; Cellular Component: integrin complex (GO:0008305);;	K06588|0|mze:101463607|integrin beta-5-like; K06588 integrin beta 5 (A)	Phagosome (ko04145);; Focal adhesion (ko04510);; ECM-receptor interaction (ko04512);; Regulation of actin cytoskeleton (ko04810)	Integrin beta-1 (Precursor) GN=ITGB1 OS=Gallus gallus (Chicken) PE=1 SV=1	--	--	PREDICTED: integrin beta-5 isoform X1 [Larimichthys crocea]	cellular component: membrane (GO:0016020);; cellular component: macromolecular complex (GO:0032991);; cellular component: cell part (GO:0044464);; cellular component: cell (GO:0005623);; cellular component: membrane part (GO:0044425);; biological process: single-organism process (GO:0044699);; biological process: biological adhesion (GO:0022610);; biological process: multicellular organismal proc…
gene5359	4.81027	19	20.0872	256	0.0177	-3.39464	normal	--	--	Molecular Function: actin binding (GO:0003779);; Cellular Component: cytoplasm (GO:0005737);; Cellular Component: cytoskeleton (GO:0005856);; Biological Process: negative regulation of cell proliferation (GO:0008285);; Biological Process: regulation of chondrocyte differentiation (GO:0032330);; Biological Process: positive regulation of apoptotic process (GO:0043065);; Biological Process: positiv…	K05768|0|mze:101481862|adseverin-like; K05768 gelsolin (A)	Regulation of actin cytoskeleton (ko04810)	Adseverin GN=SCIN OS=Gallus gallus (Chicken) PE=2 SV=2	--	--	PREDICTED: adseverin-like [Neolamprologus brichardi]	biological process: biological regulation (GO:0065007);; biological process: single-organism process (GO:0044699);; biological process: cellular process (GO:0009987);; biological process: cellular component organization or biogenesis (GO:0071840);; cellular component: organelle (GO:0043226);; cellular component: cell part (GO:0044464);; cellular component: cell (GO:0005623);; molecular function: …
gene20277	4.78457	438	6.85886	496	0.733236	-0.0948237	normal	[RTKL]	General function prediction only;; Signal transduction mechanisms;; Transcription;; Replication, recombination and repair	Molecular Function: protein tyrosine kinase activity (GO:0004713);; Molecular Function: signal transducer activity (GO:0004871);; Molecular Function: ATP binding (GO:0005524);; Cellular Component: cytoskeleton (GO:0005856);; Cellular Component: focal adhesion (GO:0005925);; Biological Process: protein phosphorylation (GO:0006468);; Biological Process: signal complex assembly (GO:0007172);;	K05725|0|tru:101062908|focal adhesion kinase 1-like; K05725 focal adhesion kinase 1 [EC:2.7.10.2] (A)	ErbB signaling pathway (ko04012);; VEGF signaling pathway (ko04370);; Focal adhesion (ko04510);; Regulation of actin cytoskeleton (ko04810)	Focal adhesion kinase 1 GN=ptk2 OS=Xenopus laevis (African clawed frog) PE=2 SV=2	--	--	PREDICTED: focal adhesion kinase 1 isoform X7 [Poecilia reticulata]	molecular function: molecular transducer activity (GO:0060089);; molecular function: binding (GO:0005488);; molecular function: catalytic activity (GO:0003824);; biological process: metabolic process (GO:0008152);; biological process: biological regulation (GO:0065007);; biological process: cellular process (GO:0009987);; biological process: cellular component organization or biogenesis (GO:00718…
gene15061	4.71657	354	8.74664	711	0.656306	-0.914066	normal	--	--	Biological Process: myoblast fusion (GO:0007520);;	K04438|0|mze:101470907|adapter molecule crk-like; K04438 proto-oncogene C-crk (A)	MAPK signaling pathway (ko04010);; ErbB signaling pathway (ko04012);; Focal adhesion (ko04510);; Regulation of actin cytoskeleton (ko04810);; Insulin signaling pathway (ko04910)	Adapter molecule crk GN=crk OS=Xenopus laevis (African clawed frog) PE=2 SV=1	--	--	PREDICTED: adapter molecule crk [Larimichthys crocea]	biological process: single-organism process (GO:0044699);; biological process: cellular process (GO:0009987);; biological process: developmental process (GO:0032502);;
gene24059	4.36801	240	7.22365	494	0.617005	-0.945189	normal	--	--	--	K05760|0|mze:101481805|flocculation protein FLO11-like; K05760 paxillin (A)	VEGF signaling pathway (ko04370);; Focal adhesion (ko04510);; Regulation of actin cytoskeleton (ko04810)	Paxillin GN=PXN OS=Gallus gallus (Chicken) PE=1 SV=1	--	--	PREDICTED: nascent polypeptide-associated complex subunit alpha, muscle-specific form-like isoform X1 [Stegastes partitus]	--
gene8317	4.28219	539	36.5883	5242	0.0720198	-3.18768	normal	--	--	Biological Process: somite specification (GO:0001757);; Biological Process: heart morphogenesis (GO:0003007);; Molecular Function: integrin binding (GO:0005178);; Cellular Component: extracellular region (GO:0005576);; Biological Process: single organismal cell-cell adhesion (GO:0016337);; Biological Process: embryonic heart tube development (GO:0035050);; Biological Process: establishment of epi…	K05717|0|tru:101061998|fibronectin-like; K05717 fibronectin 1 (A)	Focal adhesion (ko04510);; ECM-receptor interaction (ko04512);; Regulation of actin cytoskeleton (ko04810)	Fibronectin (Precursor) GN=fn1 OS=Xenopus laevis (African clawed frog) PE=2 SV=1	--	--	PREDICTED: fibronectin-like [Larimichthys crocea]	molecular function: binding (GO:0005488);; biological process: developmental process (GO:0032502);; biological process: multicellular organismal process (GO:0032501);; biological process: biological adhesion (GO:0022610);; biological process: cellular process (GO:0009987);; biological process: single-organism process (GO:0044699);; cellular component: extracellular region (GO:0005576);;
gene5258	4.22383	409	0.540457	52	0.0458467	2.95103	normal	--	--	--	K05700|0|mze:101487661|vinculin-like; K05700 vinculin (A)	Focal adhesion (ko04510);; Adherens junction (ko04520);; Regulation of actin cytoskeleton (ko04810)	Vinculin GN=VCL OS=Gallus gallus (Chicken) PE=1 SV=4	--	--	PREDICTED: vinculin-like [Larimichthys crocea]	--
gene17167	3.93573	272	11.0632	1141	0.345341	-1.96774	normal	--	--	Biological Process: cell adhesion (GO:0007155);; Biological Process: integrin-mediated signaling pathway (GO:0007229);; Cellular Component: integrin complex (GO:0008305);;	K06480|0|tru:101078427|integrin alpha-1-like; K06480 integrin alpha 1 (A)	Focal adhesion (ko04510);; ECM-receptor interaction (ko04512);; Regulation of actin cytoskeleton (ko04810)	Integrin alpha-1 (Fragment) GN=ITGA1 OS=Gallus gallus (Chicken) PE=2 SV=1	--	--	PREDICTED: integrin alpha-1 [Larimichthys crocea]	biological process: response to stimulus (GO:0050896);; biological process: biological regulation (GO:0065007);; biological process: signaling (GO:0023052);; biological process: biological adhesion (GO:0022610);; biological process: single-organism process (GO:0044699);; biological process: cellular process (GO:0009987);; cellular component: membrane part (GO:0044425);; cellular component: cell p…
gene25285	3.77598	403	1.53114	120	0.326615	1.79219	normal	--	--	Molecular Function: Rho guanyl-nucleotide exchange factor activity (GO:0005089);; Molecular Function: phospholipid binding (GO:0005543);; Biological Process: regulation of Rho protein signal transduction (GO:0035023);; Molecular Function: metal ion binding (GO:0046872);;	K05720|0|mze:101477334|FYVE, RhoGEF and PH domain-containing protein 1-like; K05720 FYVE, RhoGEF and PH domain containing 1 (A)	Regulation of actin cytoskeleton (ko04810)	Pleckstrin homology domain-containing family F member 2 GN=PLEKHF2 OS=Gallus gallus (Chicken) PE=2 SV=1	--	--	PREDICTED: FYVE, RhoGEF and PH domain-containing protein 1-like [Oreochromis niloticus]	molecular function: binding (GO:0005488);; molecular function: guanyl-nucleotide exchange factor activity (GO:0005085);; biological process: biological regulation (GO:0065007);;
gene16086	3.71353	302	9.89699	995	0.469389	-1.6224	normal	[RTKL]	General function prediction only;; Signal transduction mechanisms;; Transcription;; Replication, recombination and repair	--	K04366|0|mze:101470685|RAF proto-oncogene serine/threonine-protein kinase-like; K04366 RAF proto-oncogene serine/threonine-protein kinase [EC:2.7.11.1] (A)	MAPK signaling pathway (ko04010);; ErbB signaling pathway (ko04012);; FoxO signaling pathway (ko04068);; Vascular smooth muscle contraction (ko04270);; VEGF signaling pathway (ko04370);; Focal adhesion (ko04510);; Gap junction (ko04540);; Regulation of actin cytoskeleton (ko04810);; Insulin signaling pathway (ko04910);; GnRH signaling pathway (ko04912);; Progesterone-mediated oocyte maturation (k…	RAF proto-oncogene serine/threonine-protein kinase GN=RAF1 OS=Gallus gallus (Chicken) PE=2 SV=1	--	--	PREDICTED: RAF proto-oncogene serine/threonine-protein kinase isoform X1 [Larimichthys crocea]	--
gene15090	3.55235	514	6.06301	762	0.734757	-0.48087	normal	--	--	--	K00921|0|mze:101469447|1-phosphatidylinositol 3-phosphate 5-kinase-like; K00921 1-phosphatidylinositol-3-phosphate 5-kinase [EC:2.7.1.150] (A)	Inositol phosphate metabolism (ko00562);; Phosphatidylinositol signaling system (ko04070);; Phagosome (ko04145);; Regulation of actin cytoskeleton (ko04810)	T-complex protein 1 subunit gamma GN=cct3 OS=Xenopus laevis (African clawed frog) PE=2 SV=2	--	--	PREDICTED: 1-phosphatidylinositol 3-phosphate 5-kinase isoform X1 [Larimichthys crocea]	--
gene19579	3.52404	87	0.400939	10	0.0604466	2.72483	normal	[Z]	Cytoskeleton	Molecular Function: ATP binding (GO:0005524);; Cellular Component: cytoplasm (GO:0005737);; Cellular Component: cytoskeleton (GO:0005856);;	K05692|0|ola:101155523|actin, cytoplasmic 1-like; K05692 actin beta/gamma 1 (A)	Phagosome (ko04145);; Focal adhesion (ko04510);; Adherens junction (ko04520);; Tight junction (ko04530);; Regulation of actin cytoskeleton (ko04810);; Salmonella infection (ko05132)	Actin, cytoplasmic 1, N-terminally processed GN=actb OS=Xenopus laevis (African clawed frog) PE=2 SV=1	--	--	PREDICTED: actin, cytoplasmic-like [Larimichthys crocea]	molecular function: binding (GO:0005488);; cellular component: organelle (GO:0043226);; cellular component: cell part (GO:0044464);; cellular component: cell (GO:0005623);;
gene4203	3.47857	105	2.20955	74	0.58004	0.559606	normal	--	--	Molecular Function: growth factor activity (GO:0008083);;	K18497|1.49099e-92|mze:101483487|fibroblast growth factor 2-like; K18497 fibroblast growth factor 2 (A)	MAPK signaling pathway (ko04010);; Regulation of actin cytoskeleton (ko04810)	Fibroblast growth factor 2 (Precursor) GN=FGF2 OS=Gallus gallus (Chicken) PE=2 SV=1	--	--	PREDICTED: fibroblast growth factor 2 [Larimichthys crocea]	molecular function: binding (GO:0005488);;
gene20997	3.46056	366	3.82205	416	0.719595	-0.0999166	normal	[RTKL]	General function prediction only;; Signal transduction mechanisms;; Transcription;; Replication, recombination and repair	Molecular Function: protein serine/threonine kinase activity (GO:0004674);; Molecular Function: receptor signaling protein activity (GO:0005057);; Molecular Function: ATP binding (GO:0005524);; Cellular Component: intracellular (GO:0005622);; Biological Process: protein phosphorylation (GO:0006468);; Biological Process: intracellular signal transduction (GO:0035556);; Molecular Function: metal io…	K04365|0|mze:101476445|serine/threonine-protein kinase B-raf-like; K04365 B-Raf proto-oncogene serine/threonine-protein kinase [EC:2.7.11.1] (A)	MAPK signaling pathway (ko04010);; ErbB signaling pathway (ko04012);; FoxO signaling pathway (ko04068);; mTOR signaling pathway (ko04150);; Vascular smooth muscle contraction (ko04270);; Focal adhesion (ko04510);; Regulation of actin cytoskeleton (ko04810);; Insulin signaling pathway (ko04910);; Progesterone-mediated oocyte maturation (ko04914)	Serine/threonine-protein kinase B-raf GN=BRAF OS=Coturnix coturnix japonica (Japanese quail) PE=2 SV=1	--	--	PREDICTED: serine/threonine-protein kinase B-raf-like isoform X1 [Maylandia zebra]	cellular component: cell (GO:0005623);; cellular component: cell part (GO:0044464);; biological process: biological regulation (GO:0065007);; biological process: response to stimulus (GO:0050896);; biological process: metabolic process (GO:0008152);; biological process: signaling (GO:0023052);; biological process: cellular process (GO:0009987);; biological process: single-organism process (GO:004…
gene25790	3.3063	212	4.24853	300	0.66939	-0.409867	normal	--	--	--	K06485|0|mze:101470956|integrin alpha-6-like; K06485 integrin alpha 6 (A)	Focal adhesion (ko04510);; ECM-receptor interaction (ko04512);; Cell adhesion molecules (CAMs) (ko04514);; Regulation of actin cytoskeleton (ko04810)	Integrin alpha-6 light chain (Precursor) GN=ITGA6 OS=Gallus gallus (Chicken) PE=2 SV=1	--	--	PREDICTED: integrin alpha-6-like [Larimichthys crocea]	--
gene2805	3.30229	246	3.65544	359	0.678244	-0.45472	normal	[RTKL]	General function prediction only;; Signal transduction mechanisms;; Transcription;; Replication, recombination and repair	Molecular Function: transmembrane receptor protein tyrosine kinase activity (GO:0004714);; Molecular Function: receptor signaling protein tyrosine kinase activity (GO:0004716);; Molecular Function: ATP binding (GO:0005524);; Biological Process: protein phosphorylation (GO:0006468);; Biological Process: transmembrane receptor protein tyrosine kinase signaling pathway (GO:0007169);; Cellular Compon…	K04361|0|ola:101169984|melanoma receptor tyrosine-protein kinase-like; K04361 epidermal growth factor receptor [EC:2.7.10.1] (A)	MAPK signaling pathway (ko04010);; ErbB signaling pathway (ko04012);; Calcium signaling pathway (ko04020);; Cytokine-cytokine receptor interaction (ko04060);; FoxO signaling pathway (ko04068);; Endocytosis (ko04144);; Dorso-ventral axis formation (ko04320);; Focal adhesion (ko04510);; Adherens junction (ko04520);; Gap junction (ko04540);; Regulation of actin cytoskeleton (ko04810);; GnRH signalin…	Melanoma receptor tyrosine-protein kinase (Precursor) GN=xmrk OS=Xiphophorus maculatus (Southern platyfish) PE=2 SV=2	--	--	PREDICTED: melanoma receptor tyrosine-protein kinase-like [Larimichthys crocea]	molecular function: receptor activity (GO:0004872);; molecular function: molecular transducer activity (GO:0060089);; molecular function: catalytic activity (GO:0003824);; molecular function: binding (GO:0005488);; biological process: response to stimulus (GO:0050896);; biological process: biological regulation (GO:0065007);; biological process: signaling (GO:0023052);; biological process: metabo…
gene9504	3.25517	205	12.6818	766	0.377501	-1.79623	normal	--	--	--	K13710|0|tru:101064301|rho guanine nucleotide exchange factor 7-like; K13710 Rho guanine nucleotide exchange factor 7 (A)	Regulation of actin cytoskeleton (ko04810)	Rho guanine nucleotide exchange factor 6 GN=ARHGEF6 OS=Gallus gallus (Chicken) PE=2 SV=1	--	--	PREDICTED: rho guanine nucleotide exchange factor 7-like isoform X1 [Larimichthys crocea]	--
gene23700	3.24485	90	14.2751	368	0.283649	-1.89749	normal	--	--	Cellular Component: cytoplasm (GO:0005737);; Biological Process: regulation of cell shape (GO:0008360);; Biological Process: lamellipodium assembly (GO:0030032);; Biological Process: ruffle organization (GO:0031529);; Biological Process: axon extension (GO:0048675);; Molecular Function: actin filament binding (GO:0051015);;	K05749|0|tru:101068941|cytoplasmic FMR1-interacting protein 1 homolog; K05749 cytoplasmic FMR1 interacting protein (A)	RNA transport (ko03013);; Regulation of actin cytoskeleton (ko04810)	Cytoplasmic FMR1-interacting protein 1 homolog OS=Danio rerio (Zebrafish) PE=2 SV=1	--	--	PREDICTED: cytoplasmic FMR1-interacting protein 1 [Larimichthys crocea]	molecular function: binding (GO:0005488);; cellular component: cell part (GO:0044464);; cellular component: cell (GO:0005623);; biological process: growth (GO:0040007);; biological process: cellular component organization or biogenesis (GO:0071840);; biological process: cellular process (GO:0009987);; biological process: single-organism process (GO:0044699);; biological process: developmental pro…
gene22858	3.20751	352	0.220585	28	0.011686	3.53199	normal	[T]	Signal transduction mechanisms	--	K05766|0|tru:101077556|protein phosphatase Slingshot homolog 1-like; K05766 protein phosphatase slingshot [EC:3.1.3.16 3.1.3.48] (A)	Regulation of actin cytoskeleton (ko04810)	Protein phosphatase Slingshot homolog GN=ssh OS=Xenopus laevis (African clawed frog) PE=1 SV=2	--	--	PREDICTED: protein phosphatase Slingshot homolog 1-like [Larimichthys crocea]	--
gene2188	2.93826	290	7.94557	761	0.559047	-1.2953	normal	[T]	Signal transduction mechanisms	--	K05766|0|mze:101484680|protein phosphatase Slingshot homolog 2-like; K05766 protein phosphatase slingshot [EC:3.1.3.16 3.1.3.48] (A)	Regulation of actin cytoskeleton (ko04810)	Protein phosphatase Slingshot homolog GN=ssh OS=Xenopus laevis (African clawed frog) PE=1 SV=2	--	--	PREDICTED: protein phosphatase Slingshot homolog 2-like isoform X1 [Larimichthys crocea]	--
gene2268	2.89596	173	9.16968	717	0.316634	-1.94073	normal	--	--	Cellular Component: phosphatidylinositol 3-kinase complex (GO:0005942);; Molecular Function: phosphatidylinositol 3-kinase regulator activity (GO:0035014);; Biological Process: regulation of phosphatidylinositol 3-kinase activity (GO:0043551);;	K02649|0|mze:101478000|phosphatidylinositol 3-kinase regulatory subunit gamma-like; K02649 phosphoinositide-3-kinase, regulatory subunit (A)	ErbB signaling pathway (ko04012);; FoxO signaling pathway (ko04068);; Phosphatidylinositol signaling system (ko04070);; mTOR signaling pathway (ko04150);; Apoptosis (ko04210);; Adrenergic signaling in cardiomyocytes (ko04261);; VEGF signaling pathway (ko04370);; Focal adhesion (ko04510);; Toll-like receptor signaling pathway (ko04620);; Jak-STAT signaling pathway (ko04630);; Regulation of actin c…	Phosphatidylinositol 3-kinase regulatory subunit alpha GN=pik3r1-a OS=Xenopus laevis (African clawed frog) PE=2 SV=1	--	--	PREDICTED: phosphatidylinositol 3-kinase regulatory subunit gamma-like [Larimichthys crocea]	molecular function: enzyme regulator activity (GO:0030234);; cellular component: cell (GO:0005623);; cellular component: cell part (GO:0044464);; cellular component: macromolecular complex (GO:0032991);; biological process: biological regulation (GO:0065007);;
gene4443	2.83256	138	11.662	771	0.178956	-2.36192	normal	--	--	Molecular Function: receptor activity (GO:0004872);; Biological Process: cell-substrate junction assembly (GO:0007044);; Biological Process: cell-matrix adhesion (GO:0007160);; Biological Process: integrin-mediated signaling pathway (GO:0007229);; Cellular Component: integrin complex (GO:0008305);; Biological Process: regulation of cell migration (GO:0030334);; Biological Process: angiogenesis in…	K06493|0|tru:101075584|integrin beta-3-like; K06493 integrin beta 3 (A)	Phagosome (ko04145);; Focal adhesion (ko04510);; ECM-receptor interaction (ko04512);; Regulation of actin cytoskeleton (ko04810)	Integrin beta-1 (Precursor) GN=ITGB1 OS=Gallus gallus (Chicken) PE=1 SV=1	--	--	PREDICTED: integrin beta-3-like isoform X1 [Larimichthys crocea]	cellular component: membrane (GO:0016020);; cellular component: cell (GO:0005623);; cellular component: cell part (GO:0044464);; cellular component: macromolecular complex (GO:0032991);; cellular component: membrane part (GO:0044425);; biological process: biological regulation (GO:0065007);; biological process: developmental process (GO:0032502);; biological process: multicellular organismal proc…
gene24442	2.81708	152	21.8375	1322	0.0644587	-3.00092	normal	[T]	Signal transduction mechanisms	Molecular Function: DNA binding (GO:0003677);; Molecular Function: protein tyrosine phosphatase activity (GO:0004725);; Cellular Component: cytoskeleton (GO:0005856);; Molecular Function: protein tyrosine/serine/threonine phosphatase activity (GO:0008138);; Biological Process: peptidyl-tyrosine dephosphorylation (GO:0035335);;	K05766|0|mze:101467348|protein phosphatase Slingshot homolog 3-like; K05766 protein phosphatase slingshot [EC:3.1.3.16 3.1.3.48] (A)	Regulation of actin cytoskeleton (ko04810)	Protein phosphatase Slingshot homolog GN=ssh OS=Xenopus laevis (African clawed frog) PE=1 SV=2	--	--	PREDICTED: protein phosphatase Slingshot homolog 3-like [Larimichthys crocea]	molecular function: binding (GO:0005488);; molecular function: catalytic activity (GO:0003824);; biological process: cellular process (GO:0009987);; biological process: metabolic process (GO:0008152);; cellular component: cell part (GO:0044464);; cellular component: cell (GO:0005623);; cellular component: organelle (GO:0043226);;
gene15636	2.78042	239	2.50953	236	0.681708	0.0999884	normal	--	--	Biological Process: cell adhesion (GO:0007155);; Biological Process: integrin-mediated signaling pathway (GO:0007229);; Cellular Component: integrin complex (GO:0008305);;	K06583|0|mze:101483649|integrin alpha-7-like; K06583 integrin alpha 7 (A)	Focal adhesion (ko04510);; ECM-receptor interaction (ko04512);; Regulation of actin cytoskeleton (ko04810)	Integrin alpha-6 light chain (Precursor) GN=ITGA6 OS=Gallus gallus (Chicken) PE=2 SV=1	--	--	Integrin alpha-7 Integrin alpha-7 heavy chain Integrin alpha-7 light chain [Dicentrarchus labrax]	biological process: single-organism process (GO:0044699);; biological process: cellular process (GO:0009987);; biological process: biological adhesion (GO:0022610);; biological process: signaling (GO:0023052);; biological process: biological regulation (GO:0065007);; biological process: response to stimulus (GO:0050896);; cellular component: membrane (GO:0016020);; cellular component: membrane pa…
gene726	2.76965	219	2.5794	231	0.678567	0.00657258	normal	--	--	--	K06482|0|tru:101077013|integrin alpha-3-like; K06482 integrin alpha 3 (A)	Focal adhesion (ko04510);; ECM-receptor interaction (ko04512);; Regulation of actin cytoskeleton (ko04810)	Integrin alpha-6 light chain (Precursor) GN=ITGA6 OS=Gallus gallus (Chicken) PE=2 SV=1	--	--	PREDICTED: integrin alpha-3-like [Larimichthys crocea]	--
gene24248	2.69251	138	6.78203	378	0.479608	-1.34254	normal	--	--	Molecular Function: Rho guanyl-nucleotide exchange factor activity (GO:0005089);; Molecular Function: phospholipid binding (GO:0005543);; Biological Process: regulation of Rho protein signal transduction (GO:0035023);;	K05769|0|mze:101480365|rho guanine nucleotide exchange factor 4-like; K05769 Rho guanine nucleotide exchange factor 4 (A)	Regulation of actin cytoskeleton (ko04810)	Rho guanine nucleotide exchange factor 6 GN=ARHGEF6 OS=Gallus gallus (Chicken) PE=2 SV=1	--	--	PREDICTED: rho guanine nucleotide exchange factor 4 isoform X2 [Stegastes partitus]	biological process: biological regulation (GO:0065007);; molecular function: binding (GO:0005488);; molecular function: guanyl-nucleotide exchange factor activity (GO:0005085);;
gene17354	2.64145	42	1.13365	22	0.498571	0.883299	normal	--	--	--	K12329|5.29648e-85|mze:101483167|protein phosphatase 1 regulatory subunit 12B-like; K12329 protein phosphatase 1 regulatory subunit 12B (A)	Vascular smooth muscle contraction (ko04270);; Focal adhesion (ko04510);; Regulation of actin cytoskeleton (ko04810)	Protein phosphatase 1 regulatory subunit 12A OS=Danio rerio (Zebrafish) PE=2 SV=2	--	--	PREDICTED: protein phosphatase 1 regulatory subunit 12B-like isoform X1 [Larimichthys crocea]	--
gene16168	2.61988	95	1.25795	59	0.546633	0.726584	normal	[R]	General function prediction only	Molecular Function: GTP binding (GO:0005525);; Cellular Component: intracellular (GO:0005622);; Biological Process: small GTPase mediated signal transduction (GO:0007264);; Cellular Component: membrane (GO:0016020);;	K07861|2.71142e-137|xma:102224880|ras-related C3 botulinum toxin substrate 3-like; K07861 Ras-related C3 botulinum toxin substrate 3 (A)	MAPK signaling pathway (ko04010);; Wnt signaling pathway (ko04310);; VEGF signaling pathway (ko04370);; Focal adhesion (ko04510);; Adherens junction (ko04520);; Regulation of actin cytoskeleton (ko04810)	Cell division control protein 42 homolog (Precursor) GN=CDC42 OS=Gallus gallus (Chicken) PE=2 SV=1	--	--	PREDICTED: ras-related C3 botulinum toxin substrate 3-like isoform X2 [Oreochromis niloticus]	molecular function: binding (GO:0005488);; cellular component: cell (GO:0005623);; cellular component: cell part (GO:0044464);; cellular component: membrane (GO:0016020);; biological process: response to stimulus (GO:0050896);; biological process: biological regulation (GO:0065007);; biological process: signaling (GO:0023052);; biological process: single-organism process (GO:0044699);; biological…
gene24034	2.57956	305	3.57446	409	0.70159	-0.335327	normal	--	--	--	K05746|3.75345e-107|mze:101485320|protein enabled homolog; K05746 enabled (A)	Regulation of actin cytoskeleton (ko04810)	Ena/VASP-like protein OS=Xenopus laevis (African clawed frog) PE=2 SV=1	--	--	PREDICTED: protein enabled homolog isoform X9 [Maylandia zebra]	--
gene6631	2.54083	147	1.98044	121	0.627391	0.352508	normal	--	--	--	K05627|0|mze:101479919|brain-specific angiogenesis inhibitor 1-associated protein 2-like; K05627 BAI1-associated protein 2 (A)	Adherens junction (ko04520);; Regulation of actin cytoskeleton (ko04810)	Brain-specific angiogenesis inhibitor 1-associated protein 2-like protein 2 GN=baiap2l2 OS=Danio rerio (Zebrafish) PE=3 SV=1	--	--	PREDICTED: brain-specific angiogenesis inhibitor 1-associated protein 2-like isoform X1 [Oreochromis niloticus]	--
gene23203	2.44592	201	0.716184	54	0.249569	1.89183	normal	[T]	Signal transduction mechanisms	--	K00889|0|mze:101480499|phosphatidylinositol 4-phosphate 5-kinase type-1 gamma-like; K00889 1-phosphatidylinositol-4-phosphate 5-kinase [EC:2.7.1.68] (A)	Inositol phosphate metabolism (ko00562);; Phosphatidylinositol signaling system (ko04070);; Endocytosis (ko04144);; Regulation of actin cytoskeleton (ko04810)	Phosphatidylinositol 4-phosphate 5-kinase type-1 beta GN=PIP5K1B OS=Gallus gallus (Chicken) PE=2 SV=1	--	--	PREDICTED: phosphatidylinositol 4-phosphate 5-kinase type-1 gamma-like isoform X2 [Oreochromis niloticus]	--
gene14779	2.39094	92	10.4325	355	0.309447	-1.81601	normal	--	--	Biological Process: in utero embryonic development (GO:0001701);; Molecular Function: GTPase activity (GO:0003924);; Molecular Function: signal transducer activity (GO:0004871);; Molecular Function: GTP binding (GO:0005525);; Cellular Component: heterotrimeric G-protein complex (GO:0005834);; Biological Process: GTP catabolic process (GO:0006184);; Biological Process: adenylate cyclase-modulating…	K04346|0|ola:101166935|guanine nucleotide-binding protein subunit alpha-12-like; K04346 guanine nucleotide-binding protein subunit alpha-12 (A)	MAPK signaling pathway (ko04010);; Vascular smooth muscle contraction (ko04270);; Regulation of actin cytoskeleton (ko04810)	Guanine nucleotide-binding protein G(q) subunit alpha GN=gnaq OS=Xenopus laevis (African clawed frog) PE=2 SV=2	--	--	PREDICTED: guanine nucleotide-binding protein subunit alpha-12 [Stegastes partitus]	molecular function: molecular transducer activity (GO:0060089);; molecular function: binding (GO:0005488);; molecular function: catalytic activity (GO:0003824);; biological process: cellular component organization or biogenesis (GO:0071840);; biological process: growth (GO:0040007);; biological process: single-organism process (GO:0044699);; biological process: biological regulation (GO:0065007);…
gene15200	2.37093	132	7.60189	493	0.345212	-1.78375	normal	[RTKL]	General function prediction only;; Signal transduction mechanisms;; Transcription;; Replication, recombination and repair	Molecular Function: protein serine/threonine kinase activity (GO:0004674);; Molecular Function: protein tyrosine kinase activity (GO:0004713);; Molecular Function: ATP binding (GO:0005524);; Biological Process: protein phosphorylation (GO:0006468);;	K04369|0|mze:101478402|dual specificity mitogen-activated protein kinase kinase 2-like; K04369 mitogen-activated protein kinase kinase 2 [EC:2.7.12.2] (A)	MAPK signaling pathway (ko04010);; ErbB signaling pathway (ko04012);; FoxO signaling pathway (ko04068);; Vascular smooth muscle contraction (ko04270);; VEGF signaling pathway (ko04370);; Gap junction (ko04540);; Toll-like receptor signaling pathway (ko04620);; Regulation of actin cytoskeleton (ko04810);; Insulin signaling pathway (ko04910);; GnRH signaling pathway (ko04912);; Melanogenesis (ko049…	Dual specificity mitogen-activated protein kinase kinase 2 GN=map2k2 OS=Cyprinus carpio (Common carp) PE=2 SV=1	--	--	PREDICTED: dual specificity mitogen-activated protein kinase kinase 2 [Larimichthys crocea]	biological process: metabolic process (GO:0008152);; biological process: cellular process (GO:0009987);; molecular function: binding (GO:0005488);; molecular function: catalytic activity (GO:0003824);;
gene10135	2.35386	202	8.24069	631	0.45719	-1.53921	normal	--	--	--	K05700|0|tru:101066406|vinculin-like; K05700 vinculin (A)	Focal adhesion (ko04510);; Adherens junction (ko04520);; Regulation of actin cytoskeleton (ko04810)	Vinculin GN=VCL OS=Gallus gallus (Chicken) PE=1 SV=4	--	--	PREDICTED: vinculin [Larimichthys crocea]	--
gene7340	2.32815	245	1.5337	192	0.656743	0.42643	normal	[TDBLU]	Signal transduction mechanisms;; Cell cycle control, cell division, chromosome partitioning;; Chromatin structure and dynamics;; Replication, recombination and repair;; Intracellular trafficking, secretion, and vesicular transport	Molecular Function: ATP binding (GO:0005524);; Molecular Function: kinase activity (GO:0016301);; Molecular Function: phosphotransferase activity, alcohol group as acceptor (GO:0016773);; Biological Process: phosphatidylinositol phosphorylation (GO:0046854);; Biological Process: phosphatidylinositol-mediated signaling (GO:0048015);;	K00922|0|mze:101487871|phosphatidylinositol 4,5-bisphosphate 3-kinase catalytic subunit alpha isoform-like; K00922 phosphatidylinositol-4,5-bisphosphate 3-kinase [EC:2.7.1.153] (A)	Inositol phosphate metabolism (ko00562);; ErbB signaling pathway (ko04012);; FoxO signaling pathway (ko04068);; Phosphatidylinositol signaling system (ko04070);; mTOR signaling pathway (ko04150);; Apoptosis (ko04210);; Adrenergic signaling in cardiomyocytes (ko04261);; VEGF signaling pathway (ko04370);; Focal adhesion (ko04510);; Toll-like receptor signaling pathway (ko04620);; Jak-STAT signaling…	Phosphatidylinositol 3-kinase catalytic subunit type 3 GN=pik3c3 OS=Xenopus laevis (African clawed frog) PE=2 SV=1	--	--	PREDICTED: phosphatidylinositol 4,5-bisphosphate 3-kinase catalytic subunit alpha isoform [Larimichthys crocea]	biological process: signaling (GO:0023052);; biological process: metabolic process (GO:0008152);; biological process: response to stimulus (GO:0050896);; biological process: biological regulation (GO:0065007);; biological process: cellular process (GO:0009987);; biological process: single-organism process (GO:0044699);; molecular function: catalytic activity (GO:0003824);; molecular function: bin…
gene2872	2.27293	341	23.4544	3258	0.0643477	-3.15609	normal	[DT]	Cell cycle control, cell division, chromosome partitioning;; Signal transduction mechanisms	Molecular Function: Ras GTPase activator activity (GO:0005099);; Cellular Component: intracellular (GO:0005622);; Biological Process: positive regulation of Ras GTPase activity (GO:0032320);;	K16848|0|mze:101469891|ras GTPase-activating-like protein IQGAP1-like; K16848 Ras GTPase-activating-like protein IQGAP1 (A)	Adherens junction (ko04520);; Regulation of actin cytoskeleton (ko04810)	--	--	--	PREDICTED: ras GTPase-activating-like protein IQGAP1 [Larimichthys crocea]	molecular function: enzyme regulator activity (GO:0030234);; biological process: biological regulation (GO:0065007);; cellular component: cell (GO:0005623);; cellular component: cell part (GO:0044464);;
gene14325	2.23904	113	2.47239	160	0.623122	-0.404453	normal	--	--	--	K04131|0|mze:101465548|muscarinic acetylcholine receptor M3-like; K04131 muscarinic acetylcholine receptor M3 (A)	Calcium signaling pathway (ko04020);; Neuroactive ligand-receptor interaction (ko04080);; Regulation of actin cytoskeleton (ko04810)	Muscarinic acetylcholine receptor M3 GN=CHRM3 OS=Gallus gallus (Chicken) PE=2 SV=1	--	--	PREDICTED: muscarinic acetylcholine receptor M3 [Larimichthys crocea]	--
gene18850	2.21475	68	7.00945	293	0.250661	-1.95614	normal	[R]	General function prediction only	Molecular Function: GTPase activity (GO:0003924);; Molecular Function: GTP binding (GO:0005525);; Cellular Component: intracellular (GO:0005622);; Biological Process: GTP catabolic process (GO:0006184);; Biological Process: small GTPase mediated signal transduction (GO:0007264);; Cellular Component: membrane (GO:0016020);;	K07827|1.11418e-118|tru:101069736|transforming protein p29-like; K07827 GTPase KRas (A)	MAPK signaling pathway (ko04010);; ErbB signaling pathway (ko04012);; FoxO signaling pathway (ko04068);; Dorso-ventral axis formation (ko04320);; VEGF signaling pathway (ko04370);; Tight junction (ko04530);; Gap junction (ko04540);; Regulation of actin cytoskeleton (ko04810);; Insulin signaling pathway (ko04910);; GnRH signaling pathway (ko04912);; Progesterone-mediated oocyte maturation (ko04914…	GTPase HRas (Precursor) GN=HRAS OS=Gallus gallus (Chicken) PE=1 SV=1	--	--	PREDICTED: GTPase HRas-like [Larimichthys crocea]	cellular component: membrane (GO:0016020);; cellular component: cell part (GO:0044464);; cellular component: cell (GO:0005623);; biological process: single-organism process (GO:0044699);; biological process: cellular process (GO:0009987);; biological process: metabolic process (GO:0008152);; biological process: signaling (GO:0023052);; biological process: biological regulation (GO:0065007);; biol…
gene24060	2.17185	35	0	0	0.0389388	3.1663	normal	[TZDR]	Signal transduction mechanisms;; Cytoskeleton;; Cell cycle control, cell division, chromosome partitioning;; General function prediction only	Molecular Function: calcium ion binding (GO:0005509);;	K10351|1.39521e-117|mze:101482094|myosin regulatory light chain 2, ventricular/cardiac muscle isoform-like; K10351 myosin regulatory light chain 2 (A)	Cardiac muscle contraction (ko04260);; Adrenergic signaling in cardiomyocytes (ko04261);; Focal adhesion (ko04510);; Tight junction (ko04530);; Regulation of actin cytoskeleton (ko04810)	Myosin regulatory light chain 2A, cardiac muscle isoform OS=Gallus gallus (Chicken) PE=1 SV=2	--	--	PREDICTED: myosin regulatory light chain 2, ventricular/cardiac muscle isoform [Larimichthys crocea]	molecular function: binding (GO:0005488);;
gene17974	2.11147	80	1.83657	75	0.605794	0.167031	normal	--	--	Molecular Function: ATP binding (GO:0005524);; Molecular Function: kinase activity (GO:0016301);; Molecular Function: phosphotransferase activity, alcohol group as acceptor (GO:0016773);; Biological Process: phosphatidylinositol phosphorylation (GO:0046854);; Biological Process: phosphatidylinositol-mediated signaling (GO:0048015);;	K00922|0|tru:101067191|phosphatidylinositol 4,5-bisphosphate 3-kinase catalytic subunit alpha isoform-like; K00922 phosphatidylinositol-4,5-bisphosphate 3-kinase [EC:2.7.1.153] (A)	Inositol phosphate metabolism (ko00562);; ErbB signaling pathway (ko04012);; FoxO signaling pathway (ko04068);; Phosphatidylinositol signaling system (ko04070);; mTOR signaling pathway (ko04150);; Apoptosis (ko04210);; Adrenergic signaling in cardiomyocytes (ko04261);; VEGF signaling pathway (ko04370);; Focal adhesion (ko04510);; Toll-like receptor signaling pathway (ko04620);; Jak-STAT signaling…	Phosphatidylinositol 3-kinase catalytic subunit type 3 GN=pik3c3 OS=Xenopus laevis (African clawed frog) PE=2 SV=1	--	--	PREDICTED: phosphatidylinositol 4,5-bisphosphate 3-kinase catalytic subunit alpha isoform [Stegastes partitus]	molecular function: binding (GO:0005488);; molecular function: catalytic activity (GO:0003824);; biological process: metabolic process (GO:0008152);; biological process: signaling (GO:0023052);; biological process: biological regulation (GO:0065007);; biological process: response to stimulus (GO:0050896);; biological process: single-organism process (GO:0044699);; biological process: cellular pro…
gene675	2.07074	80	0.295953	11	0.0887103	2.51459	normal	--	--	Biological Process: cell adhesion (GO:0007155);; Biological Process: integrin-mediated signaling pathway (GO:0007229);; Cellular Component: integrin complex (GO:0008305);;	K06587|2.99857e-97|mze:101467461|integrin alpha-11-like; K06587 integrin alpha 11 (A)	Focal adhesion (ko04510);; ECM-receptor interaction (ko04512);; Regulation of actin cytoskeleton (ko04810)	--	--	--	PREDICTED: integrin alpha-11-like [Larimichthys crocea]	biological process: signaling (GO:0023052);; biological process: biological regulation (GO:0065007);; biological process: response to stimulus (GO:0050896);; biological process: single-organism process (GO:0044699);; biological process: cellular process (GO:0009987);; biological process: biological adhesion (GO:0022610);; cellular component: membrane (GO:0016020);; cellular component: membrane pa…
gene7545	2.052	100	3.82038	206	0.548388	-0.92923	normal	--	--	Biological Process: eye development (GO:0001654);; Molecular Function: actin binding (GO:0003779);; Biological Process: brain development (GO:0007420);; Biological Process: dorsal/ventral pattern formation (GO:0009953);;	K05768|0|mze:101470091|gelsolin-like; K05768 gelsolin (A)	Regulation of actin cytoskeleton (ko04810)	Gelsolin (Precursor) GN=GSN OS=Gallus gallus (Chicken) PE=2 SV=1	--	--	PREDICTED: adseverin-like [Larimichthys crocea]	molecular function: binding (GO:0005488);; biological process: single-organism process (GO:0044699);; biological process: developmental process (GO:0032502);; biological process: multicellular organismal process (GO:0032501);;
gene15009	1.8823	175	9.23004	830	0.256876	-2.13443	normal	[TDBLU]	Signal transduction mechanisms;; Cell cycle control, cell division, chromosome partitioning;; Chromatin structure and dynamics;; Replication, recombination and repair;; Intracellular trafficking, secretion, and vesicular transport	Molecular Function: ATP binding (GO:0005524);; Cellular Component: plasma membrane (GO:0005886);; Cellular Component: phosphatidylinositol 3-kinase complex (GO:0005942);; Molecular Function: 1-phosphatidylinositol-3-kinase activity (GO:0016303);; Molecular Function: 1-phosphatidylinositol-4-phosphate 3-kinase activity (GO:0035005);; Biological Process: phosphatidylinositol-3-phosphate biosyntheti…	K00922|0|xma:102230257|phosphatidylinositol 4,5-bisphosphate 3-kinase catalytic subunit beta isoform-like; K00922 phosphatidylinositol-4,5-bisphosphate 3-kinase [EC:2.7.1.153] (A)	Inositol phosphate metabolism (ko00562);; ErbB signaling pathway (ko04012);; FoxO signaling pathway (ko04068);; Phosphatidylinositol signaling system (ko04070);; mTOR signaling pathway (ko04150);; Apoptosis (ko04210);; Adrenergic signaling in cardiomyocytes (ko04261);; VEGF signaling pathway (ko04370);; Focal adhesion (ko04510);; Toll-like receptor signaling pathway (ko04620);; Jak-STAT signaling…	Phosphatidylinositol 3-kinase catalytic subunit type 3 GN=pik3c3 OS=Xenopus laevis (African clawed frog) PE=2 SV=1	--	--	PREDICTED: phosphatidylinositol 4,5-bisphosphate 3-kinase catalytic subunit beta isoform [Larimichthys crocea]	molecular function: binding (GO:0005488);; molecular function: catalytic activity (GO:0003824);; cellular component: membrane (GO:0016020);; cellular component: cell part (GO:0044464);; cellular component: macromolecular complex (GO:0032991);; cellular component: cell (GO:0005623);; biological process: biological regulation (GO:0065007);; biological process: response to stimulus (GO:0050896);; bi…
gene14647	1.85884	82	1.81286	81	0.61043	0.096045	normal	[RTKL]	General function prediction only;; Signal transduction mechanisms;; Transcription;; Replication, recombination and repair	Molecular Function: protein serine/threonine kinase activity (GO:0004674);; Molecular Function: protein tyrosine kinase activity (GO:0004713);; Molecular Function: ATP binding (GO:0005524);; Biological Process: protein phosphorylation (GO:0006468);;	K04369|0|mze:101478402|dual specificity mitogen-activated protein kinase kinase 2-like; K04369 mitogen-activated protein kinase kinase 2 [EC:2.7.12.2] (A)	MAPK signaling pathway (ko04010);; ErbB signaling pathway (ko04012);; FoxO signaling pathway (ko04068);; Vascular smooth muscle contraction (ko04270);; VEGF signaling pathway (ko04370);; Gap junction (ko04540);; Toll-like receptor signaling pathway (ko04620);; Regulation of actin cytoskeleton (ko04810);; Insulin signaling pathway (ko04910);; GnRH signaling pathway (ko04912);; Melanogenesis (ko049…	Dual specificity mitogen-activated protein kinase kinase 2 GN=map2k2 OS=Cyprinus carpio (Common carp) PE=2 SV=1	--	--	PREDICTED: dual specificity mitogen-activated protein kinase kinase 2 [Larimichthys crocea]	biological process: cellular process (GO:0009987);; biological process: metabolic process (GO:0008152);; molecular function: catalytic activity (GO:0003824);; molecular function: binding (GO:0005488);;
gene25062	1.79719	156	16.4906	1698	0.0346954	-3.32448	normal	[TDBLU]	Signal transduction mechanisms;; Cell cycle control, cell division, chromosome partitioning;; Chromatin structure and dynamics;; Replication, recombination and repair;; Intracellular trafficking, secretion, and vesicular transport	Molecular Function: ATP binding (GO:0005524);; Cellular Component: plasma membrane (GO:0005886);; Cellular Component: phosphatidylinositol 3-kinase complex (GO:0005942);; Molecular Function: 1-phosphatidylinositol-3-kinase activity (GO:0016303);; Molecular Function: 1-phosphatidylinositol-4-phosphate 3-kinase activity (GO:0035005);; Biological Process: phosphatidylinositol-3-phosphate biosyntheti…	K00922|0|mze:101469095|phosphatidylinositol 4,5-bisphosphate 3-kinase catalytic subunit delta isoform-like; K00922 phosphatidylinositol-4,5-bisphosphate 3-kinase [EC:2.7.1.153] (A)	Inositol phosphate metabolism (ko00562);; ErbB signaling pathway (ko04012);; FoxO signaling pathway (ko04068);; Phosphatidylinositol signaling system (ko04070);; mTOR signaling pathway (ko04150);; Apoptosis (ko04210);; Adrenergic signaling in cardiomyocytes (ko04261);; VEGF signaling pathway (ko04370);; Focal adhesion (ko04510);; Toll-like receptor signaling pathway (ko04620);; Jak-STAT signaling…	Phosphatidylinositol 3-kinase catalytic subunit type 3 GN=pik3c3 OS=Xenopus laevis (African clawed frog) PE=2 SV=1	--	--	PREDICTED: phosphatidylinositol 4,5-bisphosphate 3-kinase catalytic subunit delta isoform isoform X1 [Larimichthys crocea]	biological process: response to stimulus (GO:0050896);; biological process: biological regulation (GO:0065007);; biological process: signaling (GO:0023052);; biological process: metabolic process (GO:0008152);; biological process: cellular process (GO:0009987);; biological process: single-organism process (GO:0044699);; cellular component: macromolecular complex (GO:0032991);; cellular component:…
gene17522	1.78627	58	5.04773	220	0.297432	-1.76468	normal	[T]	Signal transduction mechanisms	--	K00889|0|mze:101485932|phosphatidylinositol 4-phosphate 5-kinase type-1 beta-like; K00889 1-phosphatidylinositol-4-phosphate 5-kinase [EC:2.7.1.68] (A)	Inositol phosphate metabolism (ko00562);; Phosphatidylinositol signaling system (ko04070);; Endocytosis (ko04144);; Regulation of actin cytoskeleton (ko04810)	Phosphatidylinositol 4-phosphate 5-kinase type-1 beta GN=PIP5K1B OS=Gallus gallus (Chicken) PE=2 SV=1	--	--	PREDICTED: phosphatidylinositol 4-phosphate 5-kinase type-1 beta-like isoform X1 [Larimichthys crocea]	--
gene19745	1.67944	146	1.12951	115	0.620222	0.413538	normal	--	--	--	K05769|7.03454e-27|lcm:102346094|uncharacterized LOC102346094; K05769 Rho guanine nucleotide exchange factor 4 (A)	Regulation of actin cytoskeleton (ko04810)	--	--	--	PREDICTED: uncharacterized protein LOC104962614 [Notothenia coriiceps]	--
gene12797	1.66238	43	0.0576576	1	0.0347436	3.15201	normal	--	--	Molecular Function: growth factor activity (GO:0008083);;	K04358|4.41267e-166|mze:101465170|fibroblast growth factor 13-like; K04358 fibroblast growth factor (A)	MAPK signaling pathway (ko04010);; Regulation of actin cytoskeleton (ko04810)	Fibroblast growth factor 13 GN=fgf13 OS=Xenopus laevis (African clawed frog) PE=2 SV=1	--	--	PREDICTED: fibroblast growth factor 13-like isoform X1 [Stegastes partitus]	molecular function: binding (GO:0005488);;
gene10465	1.65326	23	11.8508	128	0.158002	-2.19237	normal	--	--	Molecular Function: kinase activity (GO:0016301);;	K00907|1.06394e-82|mze:101479888|myosin light chain kinase, smooth muscle-like; K00907 myosin-light-chain kinase [EC:2.7.11.18] (A)	Calcium signaling pathway (ko04020);; Vascular smooth muscle contraction (ko04270);; Focal adhesion (ko04510);; Regulation of actin cytoskeleton (ko04810)	Myosin light chain kinase, smooth muscle, deglutamylated form GN=Mylk OS=Gallus gallus (Chicken) PE=1 SV=2	--	--	PREDICTED: myosin light chain kinase, smooth muscle-like [Larimichthys crocea]	biological process: metabolic process (GO:0008152);; molecular function: catalytic activity (GO:0003824);;
gene16328	1.63707	45	0	0	0.0181073	3.49271	normal	--	--	Biological Process: somitogenesis (GO:0001756);; Biological Process: cardiac ventricle morphogenesis (GO:0003208);; Cellular Component: extracellular space (GO:0005615);; Cellular Component: lysosome (GO:0005764);; Biological Process: determination of left/right symmetry (GO:0007368);; Biological Process: peripheral nervous system development (GO:0007422);; Molecular Function: growth factor activ…	K04358|2.15072e-121|tru:101077621|fibroblast growth factor 8-like; K04358 fibroblast growth factor (A)	MAPK signaling pathway (ko04010);; Regulation of actin cytoskeleton (ko04810)	Fibroblast growth factor 8 (Precursor) GN=FGF8 OS=Gallus gallus (Chicken) PE=2 SV=1	--	--	PREDICTED: fibroblast growth factor 8-like [Larimichthys crocea]	molecular function: binding (GO:0005488);; cellular component: cell (GO:0005623);; cellular component: cell part (GO:0044464);; cellular component: extracellular region part (GO:0044421);; cellular component: extracellular region (GO:0005576);; cellular component: organelle (GO:0043226);; biological process: single-organism process (GO:0044699);; biological process: cellular process (GO:0009987);…
gene3884	1.62241	113	1.86212	149	0.628638	-0.304698	normal	[RTKL]	General function prediction only;; Signal transduction mechanisms;; Transcription;; Replication, recombination and repair	Molecular Function: protein tyrosine kinase activity (GO:0004713);; Molecular Function: ATP binding (GO:0005524);; Biological Process: protein phosphorylation (GO:0006468);;	K05704|0|mze:101476411|proto-oncogene tyrosine-protein kinase Src-like; K05704 tyrosine-protein kinase Src [EC:2.7.10.2] (A)	ErbB signaling pathway (ko04012);; Endocytosis (ko04144);; VEGF signaling pathway (ko04370);; Focal adhesion (ko04510);; Adherens junction (ko04520);; Tight junction (ko04530);; Gap junction (ko04540);; Regulation of actin cytoskeleton (ko04810);; GnRH signaling pathway (ko04912)	Proto-oncogene tyrosine-protein kinase Src GN=src OS=Danio rerio (Zebrafish) PE=1 SV=2	--	--	PREDICTED: proto-oncogene tyrosine-protein kinase Src-like isoform X1 [Maylandia zebra]	molecular function: binding (GO:0005488);; molecular function: catalytic activity (GO:0003824);; biological process: cellular process (GO:0009987);; biological process: metabolic process (GO:0008152);;
gene961	1.61911	63	13.0123	591	0.0437505	-3.06025	normal	--	--	Biological Process: blood coagulation (GO:0007596);; Molecular Function: thrombin receptor activity (GO:0015057);; Cellular Component: integral component of membrane (GO:0016021);; Biological Process: thrombin receptor signaling pathway (GO:0070493);;	K03914|6.19151e-178|tru:101078307|proteinase-activated receptor 1-like; K03914 coagulation factor II (thrombin) receptor (A)	Calcium signaling pathway (ko04020);; Neuroactive ligand-receptor interaction (ko04080);; Endocytosis (ko04144);; Regulation of actin cytoskeleton (ko04810)	Proteinase-activated receptor 1 (Precursor) GN=f2r OS=Xenopus laevis (African clawed frog) PE=1 SV=1	--	--	PREDICTED: proteinase-activated receptor 1-like [Larimichthys crocea]	molecular function: receptor activity (GO:0004872);; molecular function: molecular transducer activity (GO:0060089);; biological process: single-organism process (GO:0044699);; biological process: cellular process (GO:0009987);; biological process: signaling (GO:0023052);; biological process: multicellular organismal process (GO:0032501);; biological process: biological regulation (GO:0065007);; …
gene4702	1.61609	188	0.751257	106	0.557233	0.881686	normal	--	--	Cellular Component: phosphatidylinositol 3-kinase complex (GO:0005942);; Biological Process: signal transduction (GO:0007165);; Molecular Function: kinase activity (GO:0016301);; Molecular Function: phosphatidylinositol 3-kinase regulator activity (GO:0035014);; Biological Process: regulation of phosphatidylinositol 3-kinase activity (GO:0043551);;	K02649|0|mze:101484093|phosphatidylinositol 3-kinase regulatory subunit beta-like; K02649 phosphoinositide-3-kinase, regulatory subunit (A)	ErbB signaling pathway (ko04012);; FoxO signaling pathway (ko04068);; Phosphatidylinositol signaling system (ko04070);; mTOR signaling pathway (ko04150);; Apoptosis (ko04210);; Adrenergic signaling in cardiomyocytes (ko04261);; VEGF signaling pathway (ko04370);; Focal adhesion (ko04510);; Toll-like receptor signaling pathway (ko04620);; Jak-STAT signaling pathway (ko04630);; Regulation of actin c…	Phosphatidylinositol 3-kinase regulatory subunit alpha GN=pik3r1-a OS=Xenopus laevis (African clawed frog) PE=2 SV=1	--	--	PREDICTED: LOW QUALITY PROTEIN: phosphatidylinositol 3-kinase regulatory subunit beta [Larimichthys crocea]	biological process: response to stimulus (GO:0050896);; biological process: biological regulation (GO:0065007);; biological process: metabolic process (GO:0008152);; biological process: cellular process (GO:0009987);; cellular component: cell (GO:0005623);; cellular component: macromolecular complex (GO:0032991);; cellular component: cell part (GO:0044464);; molecular function: enzyme regulator a…
gene21398	1.54025	76	3.79967	206	0.443799	-1.30614	normal	--	--	--	K05746|0|mze:101480529|ena/VASP-like protein-like; K05746 enabled (A)	Regulation of actin cytoskeleton (ko04810)	Ena/VASP-like protein OS=Xenopus laevis (African clawed frog) PE=2 SV=1	--	--	PREDICTED: ena/VASP-like protein-like isoform X1 [Maylandia zebra]	--
gene22821	1.5252	199	2.98951	371	0.624178	-0.80149	normal	--	--	Molecular Function: guanyl-nucleotide exchange factor activity (GO:0005085);; Biological Process: small GTPase mediated signal transduction (GO:0007264);;	K13708|0|mze:101464532|dedicator of cytokinesis protein 1-like; K13708 dedicator of cytokinesis protein 1 (A)	Focal adhesion (ko04510);; Regulation of actin cytoskeleton (ko04810)	--	--	--	PREDICTED: dedicator of cytokinesis protein 1 [Larimichthys crocea]	biological process: response to stimulus (GO:0050896);; biological process: biological regulation (GO:0065007);; biological process: signaling (GO:0023052);; biological process: single-organism process (GO:0044699);; biological process: cellular process (GO:0009987);; molecular function: guanyl-nucleotide exchange factor activity (GO:0005085);;
gene13343	1.51564	161	5.38557	602	0.358626	-1.79135	normal	--	--	Molecular Function: G-protein coupled receptor binding (GO:0001664);; Molecular Function: GTPase activity (GO:0003924);; Molecular Function: signal transducer activity (GO:0004871);; Molecular Function: GTP binding (GO:0005525);; Biological Process: GTP catabolic process (GO:0006184);; Biological Process: G-protein coupled receptor signaling pathway (GO:0007186);; Biological Process: small GTPase…	K04639|0|tru:101071876|guanine nucleotide-binding protein subunit alpha-13-like; K04639 guanine nucleotide-binding protein subunit alpha-13 (A)	Vascular smooth muscle contraction (ko04270);; Regulation of actin cytoskeleton (ko04810)	Guanine nucleotide-binding protein subunit alpha-11 GN=gna11 OS=Xenopus laevis (African clawed frog) PE=2 SV=1	--	--	PREDICTED: guanine nucleotide-binding protein subunit alpha-13 [Larimichthys crocea]	biological process: single-organism process (GO:0044699);; biological process: cellular process (GO:0009987);; biological process: signaling (GO:0023052);; biological process: metabolic process (GO:0008152);; biological process: response to stimulus (GO:0050896);; biological process: biological regulation (GO:0065007);; molecular function: catalytic activity (GO:0003824);; molecular function: bin…
gene12252	1.49379	123	4.64944	448	0.351692	-1.7455	normal	[RTKL]	General function prediction only;; Signal transduction mechanisms;; Transcription;; Replication, recombination and repair	Molecular Function: transmembrane receptor protein tyrosine kinase activity (GO:0004714);; Molecular Function: receptor signaling protein tyrosine kinase activity (GO:0004716);; Molecular Function: ATP binding (GO:0005524);; Biological Process: protein phosphorylation (GO:0006468);; Biological Process: transmembrane receptor protein tyrosine kinase signaling pathway (GO:0007169);; Cellular Compon…	K04361|0|mze:101483528|epidermal growth factor receptor-like; K04361 epidermal growth factor receptor [EC:2.7.10.1] (A)	MAPK signaling pathway (ko04010);; ErbB signaling pathway (ko04012);; Calcium signaling pathway (ko04020);; Cytokine-cytokine receptor interaction (ko04060);; FoxO signaling pathway (ko04068);; Endocytosis (ko04144);; Dorso-ventral axis formation (ko04320);; Focal adhesion (ko04510);; Adherens junction (ko04520);; Gap junction (ko04540);; Regulation of actin cytoskeleton (ko04810);; GnRH signalin…	Melanoma receptor tyrosine-protein kinase (Precursor) GN=xmrk OS=Xiphophorus maculatus (Southern platyfish) PE=2 SV=2	--	--	PREDICTED: epidermal growth factor receptor-like [Larimichthys crocea]	cellular component: membrane (GO:0016020);; cellular component: membrane part (GO:0044425);; biological process: response to stimulus (GO:0050896);; biological process: biological regulation (GO:0065007);; biological process: metabolic process (GO:0008152);; biological process: signaling (GO:0023052);; biological process: single-organism process (GO:0044699);; biological process: cellular process…
gene15133	1.45843	105	13.522	1288	0.0220128	-3.47915	normal	--	--	Biological Process: cell adhesion (GO:0007155);; Biological Process: integrin-mediated signaling pathway (GO:0007229);; Cellular Component: integrin complex (GO:0008305);;	K06585|0|mze:101471488|integrin alpha-9-like; K06585 integrin alpha 9 (A)	Focal adhesion (ko04510);; ECM-receptor interaction (ko04512);; Cell adhesion molecules (CAMs) (ko04514);; Regulation of actin cytoskeleton (ko04810)	Integrin alpha-4 (Precursor) GN=itga4 OS=Xenopus laevis (African clawed frog) PE=2 SV=1	--	--	PREDICTED: integrin alpha-9 [Larimichthys crocea]	biological process: cellular process (GO:0009987);; biological process: single-organism process (GO:0044699);; biological process: biological adhesion (GO:0022610);; biological process: signaling (GO:0023052);; biological process: biological regulation (GO:0065007);; biological process: response to stimulus (GO:0050896);; cellular component: membrane part (GO:0044425);; cellular component: cell p…
gene19859	1.44701	53	11.4391	412	0.0708414	-2.77636	normal	--	--	Molecular Function: fibronectin binding (GO:0001968);; Molecular Function: receptor activity (GO:0004872);; Biological Process: cell-matrix adhesion (GO:0007160);; Biological Process: integrin-mediated signaling pathway (GO:0007229);; Biological Process: multicellular organismal development (GO:0007275);; Cellular Component: integrin complex (GO:0008305);; Molecular Function: protein heterodimeri…	K05719|0|ola:101175441|integrin beta-1-like; K05719 integrin beta 1 (A)	Phagosome (ko04145);; Focal adhesion (ko04510);; ECM-receptor interaction (ko04512);; Cell adhesion molecules (CAMs) (ko04514);; Regulation of actin cytoskeleton (ko04810)	Integrin beta-1 (Precursor) GN=ITGB1 OS=Gallus gallus (Chicken) PE=1 SV=1	--	--	PREDICTED: integrin beta-1-like isoform X1 [Larimichthys crocea]	molecular function: receptor activity (GO:0004872);; molecular function: binding (GO:0005488);; biological process: cellular process (GO:0009987);; biological process: signaling (GO:0023052);; biological process: response to stimulus (GO:0050896);; biological process: single-organism process (GO:0044699);; biological process: biological adhesion (GO:0022610);; biological process: multicellular or…
gene14438	1.43345	90	6.98062	419	0.230234	-2.08254	normal	[RTKL]	General function prediction only;; Signal transduction mechanisms;; Transcription;; Replication, recombination and repair	--	K05089|0|tru:101061130|platelet-derived growth factor receptor beta-like; K05089 platelet-derived growth factor receptor beta [EC:2.7.10.1] (A)	MAPK signaling pathway (ko04010);; Calcium signaling pathway (ko04020);; Cytokine-cytokine receptor interaction (ko04060);; Focal adhesion (ko04510);; Gap junction (ko04540);; Regulation of actin cytoskeleton (ko04810)	Platelet-derived growth factor receptor beta (Precursor) GN=pdgfrb OS=Takifugu rubripes (Japanese pufferfish) PE=3 SV=1	--	--	PREDICTED: platelet-derived growth factor receptor beta-like [Larimichthys crocea]	--
gene22202	1.39162	120	1.59725	121	0.633779	0.0691036	normal	[RTKL]	General function prediction only;; Signal transduction mechanisms;; Transcription;; Replication, recombination and repair	--	K05733|0|mze:101484450|serine/threonine-protein kinase PAK 3-like; K05733 p21-activated kinase 3 [EC:2.7.11.1] (A)	ErbB signaling pathway (ko04012);; Focal adhesion (ko04510);; Regulation of actin cytoskeleton (ko04810)	Serine/threonine-protein kinase PAK 3 GN=pak3 OS=Xenopus laevis (African clawed frog) PE=2 SV=1	--	--	PREDICTED: serine/threonine-protein kinase PAK 3 isoform X1 [Stegastes partitus]	--
gene15233	1.36866	117	6.80862	552	0.236728	-2.11348	normal	--	--	--	K05726|0|mze:101473839|breast cancer anti-estrogen resistance protein 1-like; K05726 breast cancer anti-estrogen resistance 1 (A)	Focal adhesion (ko04510);; Regulation of actin cytoskeleton (ko04810)	Src kinase-associated phosphoprotein 2 GN=skap2 OS=Takifugu rubripes (Japanese pufferfish) PE=3 SV=1	--	--	PREDICTED: breast cancer anti-estrogen resistance protein 1 [Stegastes partitus]	--
gene22296	1.34267	77	0.15855	6	0.035262	3.01771	normal	--	--	Molecular Function: actin binding (GO:0003779);;	K05768|0|ola:101158206|gelsolin-like; K05768 gelsolin (A)	Regulation of actin cytoskeleton (ko04810)	Gelsolin (Precursor) GN=GSN OS=Gallus gallus (Chicken) PE=2 SV=1	--	--	PREDICTED: gelsolin isoform X2 [Larimichthys crocea]	molecular function: binding (GO:0005488);;
gene22308	1.32864	160	1.31623	158	0.65212	0.0990011	normal	[RTKL]	General function prediction only;; Signal transduction mechanisms;; Transcription;; Replication, recombination and repair	Molecular Function: platelet-derived growth factor alpha-receptor activity (GO:0005018);; Molecular Function: vascular endothelial growth factor-activated receptor activity (GO:0005021);; Molecular Function: ATP binding (GO:0005524);; Cellular Component: integral component of plasma membrane (GO:0005887);; Biological Process: protein phosphorylation (GO:0006468);; Biological Process: platelet-der…	K04363|0|tru:101073543|platelet-derived growth factor receptor alpha-like; K04363 platelet-derived growth factor receptor alpha [EC:2.7.10.1] (A)	MAPK signaling pathway (ko04010);; Calcium signaling pathway (ko04020);; Cytokine-cytokine receptor interaction (ko04060);; Endocytosis (ko04144);; Focal adhesion (ko04510);; Gap junction (ko04540);; Regulation of actin cytoskeleton (ko04810)	Platelet-derived growth factor receptor alpha (Precursor) GN=pdgfra OS=Takifugu rubripes (Japanese pufferfish) PE=3 SV=1	--	--	PREDICTED: platelet-derived growth factor receptor alpha [Larimichthys crocea]	molecular function: receptor activity (GO:0004872);; molecular function: molecular transducer activity (GO:0060089);; molecular function: binding (GO:0005488);; molecular function: catalytic activity (GO:0003824);; biological process: cellular process (GO:0009987);; biological process: single-organism process (GO:0044699);; biological process: metabolic process (GO:0008152);; biological process: …
gene7549	1.18396	57	3.44415	236	0.261354	-1.88725	normal	--	--	Molecular Function: signal transducer activity (GO:0004871);; Cellular Component: heterotrimeric G-protein complex (GO:0005834);; Biological Process: G-protein coupled receptor signaling pathway (GO:0007186);;	K04347|1.41604e-35|mze:101470124|guanine nucleotide-binding protein G(I)/G(S)/G(O) subunit gamma-12-like; K04347 guanine nucleotide-binding protein G(I)/G(S)/G(O) subunit gamma-12 (A)	MAPK signaling pathway (ko04010);; Regulation of actin cytoskeleton (ko04810)	--	--	--	PREDICTED: guanine nucleotide-binding protein G(I)/G(S)/G(O) subunit gamma-12-like [Larimichthys crocea]	biological process: signaling (GO:0023052);; biological process: biological regulation (GO:0065007);; biological process: response to stimulus (GO:0050896);; biological process: single-organism process (GO:0044699);; biological process: cellular process (GO:0009987);; cellular component: cell (GO:0005623);; cellular component: cell part (GO:0044464);; cellular component: macromolecular complex (G…
gene7849	1.14105	50	0.335349	16	0.34611	1.48084	normal	--	--	Molecular Function: receptor activity (GO:0004872);; Biological Process: cell-matrix adhesion (GO:0007160);; Biological Process: integrin-mediated signaling pathway (GO:0007229);; Biological Process: multicellular organismal development (GO:0007275);; Cellular Component: integrin complex (GO:0008305);; Molecular Function: carbohydrate binding (GO:0030246);;	K06589|0|tru:101072262|integrin beta-6-like; K06589 integrin beta 6 (A)	Focal adhesion (ko04510);; ECM-receptor interaction (ko04512);; Regulation of actin cytoskeleton (ko04810)	Integrin beta-1 (Precursor) GN=ITGB1 OS=Gallus gallus (Chicken) PE=1 SV=1	--	--	PREDICTED: integrin beta-6 [Larimichthys crocea]	molecular function: binding (GO:0005488);; molecular function: receptor activity (GO:0004872);; biological process: single-organism process (GO:0044699);; biological process: biological adhesion (GO:0022610);; biological process: multicellular organismal process (GO:0032501);; biological process: biological regulation (GO:0065007);; biological process: developmental process (GO:0032502);; biologi…
gene17022	1.13622	31	0.249206	6	0.27597	1.81614	normal	[RTKL]	General function prediction only;; Signal transduction mechanisms;; Transcription;; Replication, recombination and repair	Molecular Function: protein serine/threonine kinase activity (GO:0004674);; Molecular Function: ATP binding (GO:0005524);; Biological Process: protein phosphorylation (GO:0006468);;	K04368|0|tru:101063584|dual specificity mitogen-activated protein kinase kinase 1-like; K04368 mitogen-activated protein kinase kinase 1 [EC:2.7.12.2] (A)	MAPK signaling pathway (ko04010);; ErbB signaling pathway (ko04012);; FoxO signaling pathway (ko04068);; Oocyte meiosis (ko04114);; Vascular smooth muscle contraction (ko04270);; Dorso-ventral axis formation (ko04320);; VEGF signaling pathway (ko04370);; Focal adhesion (ko04510);; Gap junction (ko04540);; Toll-like receptor signaling pathway (ko04620);; Regulation of actin cytoskeleton (ko04810);…	Dual specificity mitogen-activated protein kinase kinase 1 (Fragment) GN=MAP2K1 OS=Serinus canaria (Island canary) PE=2 SV=1	--	--	PREDICTED: dual specificity mitogen-activated protein kinase kinase 1 [Larimichthys crocea]	biological process: cellular process (GO:0009987);; biological process: metabolic process (GO:0008152);; molecular function: binding (GO:0005488);; molecular function: catalytic activity (GO:0003824);;
gene25639	1.09462	42	8.76951	329	0.0688615	-2.76286	normal	[T]	Signal transduction mechanisms	Molecular Function: phosphatidylinositol phosphate kinase activity (GO:0016307);; Biological Process: phosphatidylinositol phosphorylation (GO:0046854);;	K00889|0|mze:101482492|phosphatidylinositol 4-phosphate 5-kinase type-1 beta-like; K00889 1-phosphatidylinositol-4-phosphate 5-kinase [EC:2.7.1.68] (A)	Inositol phosphate metabolism (ko00562);; Phosphatidylinositol signaling system (ko04070);; Endocytosis (ko04144);; Regulation of actin cytoskeleton (ko04810)	Phosphatidylinositol 4-phosphate 5-kinase type-1 beta GN=PIP5K1B OS=Gallus gallus (Chicken) PE=2 SV=1	--	--	PREDICTED: phosphatidylinositol 4-phosphate 5-kinase type-1 beta-like [Larimichthys crocea]	molecular function: catalytic activity (GO:0003824);; biological process: metabolic process (GO:0008152);; biological process: cellular process (GO:0009987);; biological process: single-organism process (GO:0044699);;
gene18539	1.07913	99	5.14135	506	0.198026	-2.22061	normal	--	--	Cellular Component: cytoplasm (GO:0005737);; Biological Process: retina layer formation (GO:0010842);; Biological Process: retinal ganglion cell axon guidance (GO:0031290);;	K05749|0|tru:101065450|cytoplasmic FMR1-interacting protein 2-like; K05749 cytoplasmic FMR1 interacting protein (A)	RNA transport (ko03013);; Regulation of actin cytoskeleton (ko04810)	Cytoplasmic FMR1-interacting protein 2 GN=cyfip2 OS=Xenopus laevis (African clawed frog) PE=2 SV=1	--	--	PREDICTED: cytoplasmic FMR1-interacting protein 2-like isoform 1 [Takifugu rubripes]	cellular component: cell part (GO:0044464);; cellular component: cell (GO:0005623);; biological process: multicellular organismal process (GO:0032501);; biological process: response to stimulus (GO:0050896);; biological process: developmental process (GO:0032502);; biological process: locomotion (GO:0040011);; biological process: single-organism process (GO:0044699);; biological process: cellular…
gene21880	1.01392	117	0.742492	82	0.584796	0.570024	normal	[RTKL]	General function prediction only;; Signal transduction mechanisms;; Transcription;; Replication, recombination and repair	Molecular Function: platelet-derived growth factor alpha-receptor activity (GO:0005018);; Molecular Function: vascular endothelial growth factor-activated receptor activity (GO:0005021);; Molecular Function: ATP binding (GO:0005524);; Cellular Component: integral component of plasma membrane (GO:0005887);; Biological Process: protein phosphorylation (GO:0006468);; Biological Process: platelet-der…	K04363|0|tru:101073543|platelet-derived growth factor receptor alpha-like; K04363 platelet-derived growth factor receptor alpha [EC:2.7.10.1] (A)	MAPK signaling pathway (ko04010);; Calcium signaling pathway (ko04020);; Cytokine-cytokine receptor interaction (ko04060);; Endocytosis (ko04144);; Focal adhesion (ko04510);; Gap junction (ko04540);; Regulation of actin cytoskeleton (ko04810)	Platelet-derived growth factor receptor alpha (Precursor) GN=pdgfra OS=Takifugu rubripes (Japanese pufferfish) PE=3 SV=1	--	--	PREDICTED: platelet-derived growth factor receptor alpha [Larimichthys crocea]	cellular component: cell (GO:0005623);; cellular component: cell part (GO:0044464);; cellular component: membrane part (GO:0044425);; cellular component: membrane (GO:0016020);; biological process: cellular process (GO:0009987);; biological process: single-organism process (GO:0044699);; biological process: signaling (GO:0023052);; biological process: metabolic process (GO:0008152);; biological p…
gene18553	0.995465	49	0.130642	7	0.139137	2.27992	normal	--	--	--	K05763|0|mze:101465591|moesin-like; K05763 moesin (A)	Regulation of actin cytoskeleton (ko04810)	Radixin GN=RDX OS=Gallus gallus (Chicken) PE=2 SV=1	--	--	PREDICTED: moesin-like isoform X1 [Larimichthys crocea]	--
gene14611	0.925017	58	5.98383	365	0.118414	-2.48316	normal	--	--	--	K02649|0|mze:101466926|phosphoinositide 3-kinase regulatory subunit 5-like; K02649 phosphoinositide-3-kinase, regulatory subunit (A)	ErbB signaling pathway (ko04012);; FoxO signaling pathway (ko04068);; Phosphatidylinositol signaling system (ko04070);; mTOR signaling pathway (ko04150);; Apoptosis (ko04210);; Adrenergic signaling in cardiomyocytes (ko04261);; VEGF signaling pathway (ko04370);; Focal adhesion (ko04510);; Toll-like receptor signaling pathway (ko04620);; Jak-STAT signaling pathway (ko04630);; Regulation of actin c…	Phosphoinositide 3-kinase regulatory subunit 5 GN=PIK3R5 OS=Gallus gallus (Chicken) PE=2 SV=1	--	--	PREDICTED: phosphoinositide 3-kinase regulatory subunit 5-like [Larimichthys crocea]	--
gene16361	0.922937	53	1.87535	152	0.406625	-1.36507	normal	--	--	--	K05730|0|mze:101469123|guanine nucleotide exchange factor VAV2-like; K05730 guanine nucleotide exchange factor VAV (A)	Focal adhesion (ko04510);; Regulation of actin cytoskeleton (ko04810)	Tyrosine-protein kinase Yes GN=yes1 OS=Xenopus laevis (African clawed frog) PE=2 SV=3	--	--	PREDICTED: guanine nucleotide exchange factor VAV2, partial [Larimichthys crocea]	--
gene24511	0.832445	46	3.89082	258	0.149006	-2.29834	normal	--	--	Biological Process: angiogenesis (GO:0001525);; Molecular Function: platelet-derived growth factor receptor binding (GO:0005161);; Cellular Component: extracellular space (GO:0005615);; Biological Process: regulation of DNA replication (GO:0006275);; Biological Process: blood coagulation (GO:0007596);; Biological Process: positive regulation of cell proliferation (GO:0008284);; Biological Process…	K17386|0|mze:101487929|mastermind-like domain-containing protein 1-like; K17386 platelet-derived growth factor subunit B (A)	MAPK signaling pathway (ko04010);; Cytokine-cytokine receptor interaction (ko04060);; Focal adhesion (ko04510);; Gap junction (ko04540);; Regulation of actin cytoskeleton (ko04810)	Platelet-derived growth factor subunit A (Precursor) GN=pdgfa OS=Xenopus laevis (African clawed frog) PE=2 SV=1	--	--	PREDICTED: platelet-derived growth factor subunit B [Larimichthys crocea]	molecular function: binding (GO:0005488);; biological process: cellular process (GO:0009987);; biological process: signaling (GO:0023052);; biological process: response to stimulus (GO:0050896);; biological process: single-organism process (GO:0044699);; biological process: growth (GO:0040007);; biological process: multicellular organismal process (GO:0032501);; biological process: biological reg…
gene18592	0.825551	41	2.92058	171	0.252734	-1.86867	normal	--	--	Molecular Function: platelet-derived growth factor receptor binding (GO:0005161);; Cellular Component: extracellular space (GO:0005615);; Biological Process: blood coagulation (GO:0007596);; Molecular Function: growth factor activity (GO:0008083);; Biological Process: positive regulation of cell proliferation (GO:0008284);; Biological Process: positive regulation of phosphatidylinositol 3-kinase …	K04359|7.24559e-129|tru:101077475|platelet-derived growth factor subunit A-like; K04359 platelet-derived growth factor subunit A (A)	MAPK signaling pathway (ko04010);; Cytokine-cytokine receptor interaction (ko04060);; Focal adhesion (ko04510);; Gap junction (ko04540);; Regulation of actin cytoskeleton (ko04810)	Platelet-derived growth factor subunit A (Precursor) GN=pdgfa OS=Xenopus laevis (African clawed frog) PE=2 SV=1	--	--	PREDICTED: platelet-derived growth factor subunit A [Larimichthys crocea]	biological process: single-organism process (GO:0044699);; biological process: cellular process (GO:0009987);; biological process: multicellular organismal process (GO:0032501);; biological process: signaling (GO:0023052);; biological process: response to stimulus (GO:0050896);; biological process: biological regulation (GO:0065007);; cellular component: membrane (GO:0016020);; cellular component…
gene22346	0.820386	11	10.6285	111	0.0546791	-2.82627	normal	--	--	Molecular Function: actin binding (GO:0003779);; Molecular Function: calcium ion binding (GO:0005509);; Biological Process: actin filament bundle assembly (GO:0051017);; Biological Process: actin crosslink formation (GO:0051764);;	K05699|1.68116e-103|xma:102233488|alpha-actinin-1-like; K05699 actinin alpha (A)	Focal adhesion (ko04510);; Adherens junction (ko04520);; Tight junction (ko04530);; Regulation of actin cytoskeleton (ko04810)	Alpha-actinin-1 GN=ACTN1 OS=Gallus gallus (Chicken) PE=1 SV=3	--	--	PREDICTED: alpha-actinin-1 [Larimichthys crocea]	biological process: cellular process (GO:0009987);; biological process: single-organism process (GO:0044699);; biological process: cellular component organization or biogenesis (GO:0071840);; molecular function: binding (GO:0005488);;
gene11896	0.702305	46	0.275703	12	0.291107	1.68126	normal	[RTKL]	General function prediction only;; Signal transduction mechanisms;; Transcription;; Replication, recombination and repair	Molecular Function: binding (GO:0005488);;	K05735|0|mze:101464122|serine/threonine-protein kinase PAK 6-like; K05735 p21-activated kinase 6 [EC:2.7.11.1] (A)	ErbB signaling pathway (ko04012);; Focal adhesion (ko04510);; Regulation of actin cytoskeleton (ko04810)	Serine/threonine-protein kinase PAK 3 GN=pak3 OS=Xenopus laevis (African clawed frog) PE=2 SV=1	--	--	PREDICTED: serine/threonine-protein kinase PAK 4-like [Larimichthys crocea]	molecular function: binding (GO:0005488);;
gene4548	0.701852	58	4.13046	335	0.142692	-2.36105	normal	--	--	--	K13710|0|mze:101465658|rho guanine nucleotide exchange factor 7-like; K13710 Rho guanine nucleotide exchange factor 7 (A)	Regulation of actin cytoskeleton (ko04810)	Rho guanine nucleotide exchange factor 6 GN=ARHGEF6 OS=Gallus gallus (Chicken) PE=2 SV=1	--	--	PREDICTED: rho guanine nucleotide exchange factor 7 isoform X1 [Larimichthys crocea]	--
gene13408	0.683209	97	3.59108	545	0.163709	-2.35497	normal	--	--	Molecular Function: GTP binding (GO:0005525);; Cellular Component: intracellular (GO:0005622);; Biological Process: small GTPase mediated signal transduction (GO:0007264);;	K05732|0|mze:101470472|rho GTPase-activating protein 35-like; K05732 glucocorticoid receptor DNA-binding factor 1 (A)	Focal adhesion (ko04510);; Regulation of actin cytoskeleton (ko04810)	Rho GTPase-activating protein 15 GN=ARHGAP15 OS=Gallus gallus (Chicken) PE=2 SV=1	--	--	PREDICTED: rho GTPase-activating protein 35 [Larimichthys crocea]	molecular function: binding (GO:0005488);; cellular component: cell part (GO:0044464);; cellular component: cell (GO:0005623);; biological process: cellular process (GO:0009987);; biological process: single-organism process (GO:0044699);; biological process: signaling (GO:0023052);; biological process: biological regulation (GO:0065007);; biological process: response to stimulus (GO:0050896);;
gene20204	0.640947	49	2.13132	185	0.294934	-1.7451	normal	--	--	Biological Process: cell adhesion (GO:0007155);; Biological Process: integrin-mediated signaling pathway (GO:0007229);; Cellular Component: integrin complex (GO:0008305);;	K06587|0|mze:101469863|integrin alpha-11-like; K06587 integrin alpha 11 (A)	Focal adhesion (ko04510);; ECM-receptor interaction (ko04512);; Regulation of actin cytoskeleton (ko04810)	Integrin alpha-1 (Fragment) GN=ITGA1 OS=Gallus gallus (Chicken) PE=2 SV=1	--	--	PREDICTED: integrin alpha-11 [Larimichthys crocea]	cellular component: membrane (GO:0016020);; cellular component: membrane part (GO:0044425);; cellular component: cell (GO:0005623);; cellular component: cell part (GO:0044464);; cellular component: macromolecular complex (GO:0032991);; biological process: cellular process (GO:0009987);; biological process: single-organism process (GO:0044699);; biological process: biological adhesion (GO:0022610)…
gene17574	0.634207	28	7.67919	365	0.017296	-3.42899	normal	[RTKL]	General function prediction only;; Signal transduction mechanisms;; Transcription;; Replication, recombination and repair	--	K05743|0|mze:101471960|LIM domain kinase 1-like; K05743 LIM domain kinase 1 [EC:2.7.11.1] (A)	Regulation of actin cytoskeleton (ko04810)	LIM domain kinase 1 GN=LIMK1 OS=Gallus gallus (Chicken) PE=1 SV=1	--	--	PREDICTED: LIM domain kinase 1 isoform X1 [Larimichthys crocea]	--
gene22456	0.632253	21	0.368627	14	0.578782	0.528653	normal	--	--	Biological Process: neuron migration (GO:0001764);; Cellular Component: nucleus (GO:0005634);; Cellular Component: cytoplasm (GO:0005737);; Cellular Component: microtubule (GO:0005874);; Cellular Component: plasma membrane (GO:0005886);; Biological Process: negative regulation of microtubule depolymerization (GO:0007026);; Molecular Function: microtubule binding (GO:0008017);; Molecular Function:…	K04358|0|mze:101464105|fibroblast growth factor 13-like; K04358 fibroblast growth factor (A)	MAPK signaling pathway (ko04010);; Regulation of actin cytoskeleton (ko04810)	Fibroblast growth factor 13 GN=fgf13 OS=Xenopus laevis (African clawed frog) PE=2 SV=1	--	--	PREDICTED: fibroblast growth factor 13 isoform X1 [Larimichthys crocea]	cellular component: macromolecular complex (GO:0032991);; cellular component: cell part (GO:0044464);; cellular component: cell (GO:0005623);; cellular component: membrane (GO:0016020);; cellular component: organelle part (GO:0044422);; cellular component: organelle (GO:0043226);; biological process: locomotion (GO:0040011);; biological process: cellular process (GO:0009987);; biological process:…
gene1907	0.63098	31	1.30224	67	0.490342	-0.934052	normal	[RTKL]	General function prediction only;; Signal transduction mechanisms;; Transcription;; Replication, recombination and repair	Molecular Function: protein kinase activity (GO:0004672);; Molecular Function: ATP binding (GO:0005524);; Biological Process: protein phosphorylation (GO:0006468);; Molecular Function: zinc ion binding (GO:0008270);;	K05744|0|tru:101073253|LIM domain kinase 2-like; K05744 LIM domain kinase 2 [EC:2.7.11.1] (A)	Regulation of actin cytoskeleton (ko04810)	LIM domain kinase 2 GN=LIMK2 OS=Gallus gallus (Chicken) PE=2 SV=1	--	--	PREDICTED: LIM domain kinase 2 [Larimichthys crocea]	molecular function: catalytic activity (GO:0003824);; molecular function: binding (GO:0005488);; biological process: metabolic process (GO:0008152);; biological process: cellular process (GO:0009987);;
gene19685	0.612062	36	0.528005	33	0.58401	0.184946	normal	[RTKL]	General function prediction only;; Signal transduction mechanisms;; Transcription;; Replication, recombination and repair	Molecular Function: protein serine/threonine kinase activity (GO:0004674);; Molecular Function: ATP binding (GO:0005524);; Biological Process: protein phosphorylation (GO:0006468);;	K05735|0|mze:101475185|serine/threonine-protein kinase PAK 6-like; K05735 p21-activated kinase 6 [EC:2.7.11.1] (A)	ErbB signaling pathway (ko04012);; Focal adhesion (ko04510);; Regulation of actin cytoskeleton (ko04810)	Serine/threonine-protein kinase PAK 3 GN=pak3 OS=Xenopus laevis (African clawed frog) PE=2 SV=1	--	--	PREDICTED: serine/threonine-protein kinase PAK 6 [Larimichthys crocea]	biological process: cellular process (GO:0009987);; biological process: metabolic process (GO:0008152);; molecular function: binding (GO:0005488);; molecular function: catalytic activity (GO:0003824);;
gene15327	0.584341	90	5.4815	768	0.0598364	-2.94948	normal	--	--	--	K05731|0|mze:101482226|T-lymphoma invasion and metastasis-inducing protein 1-like; K05731 T-lymphoma invasion and metastasis-inducing protein 1 (A)	Regulation of actin cytoskeleton (ko04810)	Triple functional domain protein GN=trio OS=Danio rerio (Zebrafish) PE=3 SV=1	--	--	PREDICTED: T-lymphoma invasion and metastasis-inducing protein 1-like [Larimichthys crocea]	--
gene14861	0.578781	31	0.102845	6	0.27597	1.81614	normal	--	--	Cellular Component: phosphatidylinositol 3-kinase complex (GO:0005942);; Molecular Function: phosphatidylinositol 3-kinase regulator activity (GO:0035014);; Biological Process: regulation of phosphatidylinositol 3-kinase activity (GO:0043551);;	K02649|0|mze:101463777|phosphatidylinositol 3-kinase regulatory subunit beta-like; K02649 phosphoinositide-3-kinase, regulatory subunit (A)	ErbB signaling pathway (ko04012);; FoxO signaling pathway (ko04068);; Phosphatidylinositol signaling system (ko04070);; mTOR signaling pathway (ko04150);; Apoptosis (ko04210);; Adrenergic signaling in cardiomyocytes (ko04261);; VEGF signaling pathway (ko04370);; Focal adhesion (ko04510);; Toll-like receptor signaling pathway (ko04620);; Jak-STAT signaling pathway (ko04630);; Regulation of actin c…	Phosphatidylinositol 3-kinase regulatory subunit alpha GN=pik3r1-a OS=Xenopus laevis (African clawed frog) PE=2 SV=1	--	--	PREDICTED: phosphatidylinositol 3-kinase regulatory subunit gamma-like [Larimichthys crocea]	molecular function: enzyme regulator activity (GO:0030234);; cellular component: macromolecular complex (GO:0032991);; cellular component: cell part (GO:0044464);; cellular component: cell (GO:0005623);; biological process: biological regulation (GO:0065007);;
gene13902	0.573195	35	1.10079	73	0.500533	-0.895574	normal	[RTKL]	General function prediction only;; Signal transduction mechanisms;; Transcription;; Replication, recombination and repair	--	K05704|0|mze:101479745|proto-oncogene tyrosine-protein kinase Src-like; K05704 tyrosine-protein kinase Src [EC:2.7.10.2] (A)	ErbB signaling pathway (ko04012);; Endocytosis (ko04144);; VEGF signaling pathway (ko04370);; Focal adhesion (ko04510);; Adherens junction (ko04520);; Tight junction (ko04530);; Gap junction (ko04540);; Regulation of actin cytoskeleton (ko04810);; GnRH signaling pathway (ko04912)	Proto-oncogene tyrosine-protein kinase Src GN=src OS=Danio rerio (Zebrafish) PE=1 SV=2	--	--	PREDICTED: proto-oncogene tyrosine-protein kinase Src isoform X1 [Larimichthys crocea]	--
gene24652	0.511198	39	0.0223031	1	0.0460949	3.02479	normal	--	--	Biological Process: cell adhesion (GO:0007155);; Biological Process: integrin-mediated signaling pathway (GO:0007229);; Cellular Component: integrin complex (GO:0008305);;	K06586|0|tru:101064178|integrin alpha-10-like; K06586 integrin alpha 10 (A)	Focal adhesion (ko04510);; ECM-receptor interaction (ko04512);; Regulation of actin cytoskeleton (ko04810)	Integrin alpha-1 (Fragment) GN=ITGA1 OS=Gallus gallus (Chicken) PE=2 SV=1	--	--	PREDICTED: integrin alpha-10 [Larimichthys crocea]	cellular component: membrane part (GO:0044425);; cellular component: cell (GO:0005623);; cellular component: cell part (GO:0044464);; cellular component: macromolecular complex (GO:0032991);; cellular component: membrane (GO:0016020);; biological process: cellular process (GO:0009987);; biological process: single-organism process (GO:0044699);; biological process: biological adhesion (GO:0022610)…
gene8850	0.482656	33	0.90748	59	0.536003	-0.683928	normal	--	--	Molecular Function: G-protein coupled receptor binding (GO:0001664);; Molecular Function: GTPase activity (GO:0003924);; Molecular Function: signal transducer activity (GO:0004871);; Molecular Function: GTP binding (GO:0005525);; Biological Process: GTP catabolic process (GO:0006184);; Biological Process: G-protein coupled receptor signaling pathway (GO:0007186);; Biological Process: small GTPase…	K04639|0|tru:101071876|guanine nucleotide-binding protein subunit alpha-13-like; K04639 guanine nucleotide-binding protein subunit alpha-13 (A)	Vascular smooth muscle contraction (ko04270);; Regulation of actin cytoskeleton (ko04810)	Guanine nucleotide-binding protein subunit alpha-11 GN=gna11 OS=Xenopus laevis (African clawed frog) PE=2 SV=1	--	--	PREDICTED: guanine nucleotide-binding protein subunit alpha-13 [Larimichthys crocea]	biological process: single-organism process (GO:0044699);; biological process: cellular process (GO:0009987);; biological process: signaling (GO:0023052);; biological process: metabolic process (GO:0008152);; biological process: biological regulation (GO:0065007);; biological process: response to stimulus (GO:0050896);; molecular function: molecular transducer activity (GO:0060089);; molecular fu…
gene26430	0.470695	8	10.7021	137	0.0163752	-3.43171	normal	--	--	Biological Process: JNK cascade (GO:0007254);; Biological Process: synaptic transmission (GO:0007268);; Molecular Function: growth factor activity (GO:0008083);; Molecular Function: heparin binding (GO:0008201);; Biological Process: adult locomotory behavior (GO:0008344);; Biological Process: positive regulation of sodium ion transport (GO:0010765);; Biological Process: neuromuscular process (GO:…	K04358|0|mze:101474637|fibroblast growth factor 14-like; K04358 fibroblast growth factor (A)	MAPK signaling pathway (ko04010);; Regulation of actin cytoskeleton (ko04810)	Fibroblast growth factor 13 GN=fgf13 OS=Xenopus laevis (African clawed frog) PE=2 SV=1	--	--	PREDICTED: fibroblast growth factor 14 isoform X1 [Stegastes partitus]	molecular function: binding (GO:0005488);; biological process: cellular process (GO:0009987);; biological process: single-organism process (GO:0044699);; biological process: multicellular organismal process (GO:0032501);; biological process: signaling (GO:0023052);; biological process: metabolic process (GO:0008152);; biological process: response to stimulus (GO:0050896);; biological process: bio…
gene6229	0.462039	64	0.834333	123	0.539406	-0.816717	normal	--	--	Molecular Function: GTP binding (GO:0005525);; Cellular Component: intracellular (GO:0005622);; Biological Process: small GTPase mediated signal transduction (GO:0007264);;	K05732|0|mze:101470472|rho GTPase-activating protein 35-like; K05732 glucocorticoid receptor DNA-binding factor 1 (A)	Focal adhesion (ko04510);; Regulation of actin cytoskeleton (ko04810)	Rho GTPase-activating protein 15 GN=ARHGAP15 OS=Gallus gallus (Chicken) PE=2 SV=1	--	--	PREDICTED: rho GTPase-activating protein 35 [Larimichthys crocea]	biological process: single-organism process (GO:0044699);; biological process: cellular process (GO:0009987);; biological process: signaling (GO:0023052);; biological process: biological regulation (GO:0065007);; biological process: response to stimulus (GO:0050896);; cellular component: cell (GO:0005623);; cellular component: cell part (GO:0044464);; molecular function: binding (GO:0005488);;
gene6262	0.392327	46	0.0740614	9	0.213186	1.9679	normal	[RTKL]	General function prediction only;; Signal transduction mechanisms;; Transcription;; Replication, recombination and repair	--	K05094|0|mze:101476450|fibroblast growth factor receptor 3-like; K05094 fibroblast growth factor receptor 3 [EC:2.7.10.1] (A)	MAPK signaling pathway (ko04010);; Endocytosis (ko04144);; Regulation of actin cytoskeleton (ko04810)	Fibroblast growth factor receptor 3 (Precursor) GN=fgfr3 OS=Danio rerio (Zebrafish) PE=2 SV=1	--	--	PREDICTED: fibroblast growth factor receptor 3 isoform X6 [Stegastes partitus]	--
gene5059	0.387439	46	0.0581642	6	0.132252	2.32596	normal	--	--	--	K05731|0|mze:101474606|T-lymphoma invasion and metastasis-inducing protein 1-like; K05731 T-lymphoma invasion and metastasis-inducing protein 1 (A)	Regulation of actin cytoskeleton (ko04810)	Rho guanine nucleotide exchange factor 6 GN=ARHGEF6 OS=Gallus gallus (Chicken) PE=2 SV=1	--	--	PREDICTED: T-lymphoma invasion and metastasis-inducing protein 1 [Larimichthys crocea]	--
gene10140	0.359822	21	2.83895	172	0.0676939	-2.71504	normal	[RTKL]	General function prediction only;; Signal transduction mechanisms;; Transcription;; Replication, recombination and repair	Molecular Function: protein serine/threonine kinase activity (GO:0004674);; Molecular Function: ATP binding (GO:0005524);; Biological Process: protein phosphorylation (GO:0006468);;	K00907|0|mze:101471112|myosin light chain kinase, smooth muscle-like; K00907 myosin-light-chain kinase [EC:2.7.11.18] (A)	Calcium signaling pathway (ko04020);; Vascular smooth muscle contraction (ko04270);; Focal adhesion (ko04510);; Regulation of actin cytoskeleton (ko04810)	Myosin light chain kinase, smooth muscle, deglutamylated form GN=Mylk OS=Gallus gallus (Chicken) PE=1 SV=2	--	--	PREDICTED: myosin light chain kinase, smooth muscle-like isoform X2 [Stegastes partitus]	molecular function: binding (GO:0005488);; molecular function: catalytic activity (GO:0003824);; biological process: cellular process (GO:0009987);; biological process: metabolic process (GO:0008152);;
gene7211	0.357436	28	0.336323	36	0.581595	-0.244134	normal	--	--	--	K04133|0|mze:101485814|muscarinic acetylcholine receptor M5-like; K04133 muscarinic acetylcholine receptor M5 (A)	Calcium signaling pathway (ko04020);; Neuroactive ligand-receptor interaction (ko04080);; Regulation of actin cytoskeleton (ko04810)	Muscarinic acetylcholine receptor M3 GN=CHRM3 OS=Gallus gallus (Chicken) PE=2 SV=1	--	--	PREDICTED: muscarinic acetylcholine receptor M5-like [Larimichthys crocea]	--
gene20502	0.351025	20	0.678645	49	0.462571	-1.05376	normal	--	--	Molecular Function: platelet-derived growth factor receptor binding (GO:0005161);; Molecular Function: growth factor activity (GO:0008083);; Cellular Component: membrane (GO:0016020);;	K05450|0|mze:101473381|platelet-derived growth factor D-like; K05450 platelet derived growth factor C/D (A)	Focal adhesion (ko04510);; Gap junction (ko04540);; Regulation of actin cytoskeleton (ko04810)	Platelet-derived growth factor C, receptor-binding form (Precursor) GN=PDGFC OS=Gecko japonicus (Japanese gecko) PE=2 SV=1	--	--	PREDICTED: platelet-derived growth factor D [Larimichthys crocea]	molecular function: binding (GO:0005488);; cellular component: membrane (GO:0016020);;
gene9184	0.337057	18	0.492309	31	0.555758	-0.587523	normal	--	--	Molecular Function: Rho guanyl-nucleotide exchange factor activity (GO:0005089);; Molecular Function: phospholipid binding (GO:0005543);; Biological Process: regulation of Rho protein signal transduction (GO:0035023);; Molecular Function: metal ion binding (GO:0046872);;	K05730|0|mze:101469123|guanine nucleotide exchange factor VAV2-like; K05730 guanine nucleotide exchange factor VAV (A)	Focal adhesion (ko04510);; Regulation of actin cytoskeleton (ko04810)	Tyrosine-protein kinase Yes GN=yes1 OS=Xenopus laevis (African clawed frog) PE=2 SV=3	--	--	PREDICTED: guanine nucleotide exchange factor VAV2, partial [Larimichthys crocea]	molecular function: guanyl-nucleotide exchange factor activity (GO:0005085);; molecular function: binding (GO:0005488);; biological process: biological regulation (GO:0065007);;
gene12442	0.318853	21	4.50326	315	0.0122819	-3.57064	normal	--	--	--	K06484|0|mze:101474604|integrin alpha-5-like; K06484 integrin alpha 5 (A)	Phagosome (ko04145);; Focal adhesion (ko04510);; ECM-receptor interaction (ko04512);; Regulation of actin cytoskeleton (ko04810)	Integrin alpha-5 light chain (Precursor) GN=itga5 OS=Xenopus laevis (African clawed frog) PE=2 SV=1	--	--	PREDICTED: integrin alpha-5-like [Larimichthys crocea]	--
gene20611	0.296073	23	1.82587	157	0.102357	-2.47762	normal	--	--	--	K05730|0|mze:101468886|guanine nucleotide exchange factor VAV3-like; K05730 guanine nucleotide exchange factor VAV (A)	Focal adhesion (ko04510);; Regulation of actin cytoskeleton (ko04810)	Growth factor receptor-bound protein 2-B GN=grb2-b OS=Xenopus laevis (African clawed frog) PE=1 SV=1	--	--	PREDICTED: guanine nucleotide exchange factor VAV3-like [Larimichthys crocea]	--
gene11113	0.271543	23	1.41991	111	0.20558	-1.99451	normal	[RTKL]	General function prediction only;; Signal transduction mechanisms;; Transcription;; Replication, recombination and repair	Molecular Function: fibroblast growth factor-activated receptor activity (GO:0005007);; Molecular Function: protein binding (GO:0005515);; Molecular Function: ATP binding (GO:0005524);; Cellular Component: endosome (GO:0005768);; Cellular Component: endoplasmic reticulum (GO:0005783);; Cellular Component: plasma membrane (GO:0005886);; Biological Process: protein phosphorylation (GO:0006468);; Bi…	K05095|0|mze:101477307|fibroblast growth factor receptor 4-like; K05095 fibroblast growth factor receptor 4 [EC:2.7.10.1] (A)	MAPK signaling pathway (ko04010);; Endocytosis (ko04144);; Regulation of actin cytoskeleton (ko04810)	Fibroblast growth factor receptor 4 (Precursor) GN=fgfr4 OS=Danio rerio (Zebrafish) PE=1 SV=1	--	--	PREDICTED: fibroblast growth factor receptor 4 [Larimichthys crocea]	cellular component: membrane (GO:0016020);; cellular component: organelle (GO:0043226);; cellular component: membrane part (GO:0044425);; cellular component: cell part (GO:0044464);; cellular component: cell (GO:0005623);; biological process: single-organism process (GO:0044699);; biological process: cellular process (GO:0009987);; biological process: metabolic process (GO:0008152);; biological p…
gene1909	0.267722	8	0.772941	23	0.499914	-1.07471	normal	[RTKL]	General function prediction only;; Signal transduction mechanisms;; Transcription;; Replication, recombination and repair	Molecular Function: protein kinase activity (GO:0004672);; Molecular Function: ATP binding (GO:0005524);; Biological Process: protein phosphorylation (GO:0006468);; Molecular Function: zinc ion binding (GO:0008270);;	K05744|0|tru:101073253|LIM domain kinase 2-like; K05744 LIM domain kinase 2 [EC:2.7.11.1] (A)	Regulation of actin cytoskeleton (ko04810)	LIM domain kinase 2 GN=LIMK2 OS=Gallus gallus (Chicken) PE=2 SV=1	--	--	PREDICTED: LIM domain kinase 2 [Larimichthys crocea]	molecular function: binding (GO:0005488);; molecular function: catalytic activity (GO:0003824);; biological process: cellular process (GO:0009987);; biological process: metabolic process (GO:0008152);;
gene18242	0.24769	6	0.324597	15	0.588494	-0.835982	normal	--	--	--	K04130|0|mze:101469188|muscarinic acetylcholine receptor M2-like; K04130 muscarinic acetylcholine receptor M2 (A)	Calcium signaling pathway (ko04020);; Neuroactive ligand-receptor interaction (ko04080);; Regulation of actin cytoskeleton (ko04810)	Muscarinic acetylcholine receptor M2 GN=CHRM2 OS=Gallus gallus (Chicken) PE=3 SV=1	--	--	PREDICTED: muscarinic acetylcholine receptor M2-like [Larimichthys crocea]	--
gene18407	0.226443	19	2.78852	247	0.0196856	-3.34395	normal	--	--	Biological Process: skeletal system development (GO:0001501);; Biological Process: somitogenesis (GO:0001756);; Molecular Function: fibronectin binding (GO:0001968);; Biological Process: cell adhesion (GO:0007155);; Biological Process: integrin-mediated signaling pathway (GO:0007229);; Cellular Component: integrin complex (GO:0008305);; Molecular Function: protein heterodimerization activity (GO:…	K06484|0|mze:101480709|integrin alpha-5-like; K06484 integrin alpha 5 (A)	Phagosome (ko04145);; Focal adhesion (ko04510);; ECM-receptor interaction (ko04512);; Regulation of actin cytoskeleton (ko04810)	Integrin alpha-5 light chain (Precursor) GN=itga5 OS=Xenopus laevis (African clawed frog) PE=2 SV=1	--	--	PREDICTED: integrin alpha-5-like [Larimichthys crocea]	molecular function: binding (GO:0005488);; biological process: biological adhesion (GO:0022610);; biological process: cellular component organization or biogenesis (GO:0071840);; biological process: single-organism process (GO:0044699);; biological process: developmental process (GO:0032502);; biological process: biological regulation (GO:0065007);; biological process: multicellular organismal pr…
gene3455	0.212036	9	1.10754	67	0.130249	-2.33641	normal	--	--	Biological Process: lens development in camera-type eye (GO:0002088);; Biological Process: brain development (GO:0007420);; Molecular Function: growth factor activity (GO:0008083);; Biological Process: positive regulation of cell proliferation (GO:0008284);; Biological Process: retinal ganglion cell axon guidance (GO:0031290);; Biological Process: neuron fate specification (GO:0048665);; Biologic…	K04358|4.20069e-100|mze:101484510|fibroblast growth factor 19-like; K04358 fibroblast growth factor (A)	MAPK signaling pathway (ko04010);; Regulation of actin cytoskeleton (ko04810)	Fibroblast growth factor 4B (Precursor) GN=fgf4-b OS=Xenopus laevis (African clawed frog) PE=2 SV=1	--	--	PREDICTED: fibroblast growth factor 19 isoform X1 [Larimichthys crocea]	biological process: cellular process (GO:0009987);; biological process: response to stimulus (GO:0050896);; biological process: locomotion (GO:0040011);; biological process: single-organism process (GO:0044699);; biological process: cellular component organization or biogenesis (GO:0071840);; biological process: multicellular organismal process (GO:0032501);; biological process: developmental pro…
gene6195	0.165726	18	0.437427	60	0.358854	-1.44628	normal	--	--	Molecular Function: growth factor activity (GO:0008083);;	K04358|5.47811e-151|mze:101473889|fibroblast growth factor 18-like; K04358 fibroblast growth factor (A)	MAPK signaling pathway (ko04010);; Regulation of actin cytoskeleton (ko04810)	Fibroblast growth factor 8 (Precursor) GN=FGF8 OS=Gallus gallus (Chicken) PE=2 SV=1	--	--	PREDICTED: fibroblast growth factor 18-like [Larimichthys crocea]	molecular function: binding (GO:0005488);;
gene13835	0.160467	10	2.68778	167	0.0141491	-3.49292	normal	[RTKL]	General function prediction only;; Signal transduction mechanisms;; Transcription;; Replication, recombination and repair	Molecular Function: protein serine/threonine kinase activity (GO:0004674);; Molecular Function: ATP binding (GO:0005524);; Biological Process: protein phosphorylation (GO:0006468);;	K05736|0|mze:101463583|serine/threonine-protein kinase PAK 7-like; K05736 p21-activated kinase 7 [EC:2.7.11.1] (A)	ErbB signaling pathway (ko04012);; Focal adhesion (ko04510);; Regulation of actin cytoskeleton (ko04810)	Serine/threonine-protein kinase PAK 3 GN=pak3 OS=Xenopus laevis (African clawed frog) PE=2 SV=1	--	--	PREDICTED: serine/threonine-protein kinase PAK 7-like isoform X2 [Oreochromis niloticus]	molecular function: catalytic activity (GO:0003824);; molecular function: binding (GO:0005488);; biological process: metabolic process (GO:0008152);; biological process: cellular process (GO:0009987);;
gene9960	0.135578	9	1.23082	108	0.0404767	-2.98923	normal	--	--	Biological Process: cell adhesion (GO:0007155);; Biological Process: integrin-mediated signaling pathway (GO:0007229);; Cellular Component: integrin complex (GO:0008305);;	K06481|0|tru:101065018|integrin alpha-2-like; K06481 integrin alpha 2 (A)	Phagosome (ko04145);; Focal adhesion (ko04510);; ECM-receptor interaction (ko04512);; Regulation of actin cytoskeleton (ko04810)	Integrin alpha-1 (Fragment) GN=ITGA1 OS=Gallus gallus (Chicken) PE=2 SV=1	--	--	PREDICTED: integrin alpha-2 [Larimichthys crocea]	biological process: single-organism process (GO:0044699);; biological process: cellular process (GO:0009987);; biological process: biological adhesion (GO:0022610);; biological process: signaling (GO:0023052);; biological process: biological regulation (GO:0065007);; biological process: response to stimulus (GO:0050896);; cellular component: membrane (GO:0016020);; cellular component: membrane pa…
gene19358	0.133796	17	1.2575	174	0.0408317	-2.97863	normal	[T]	Signal transduction mechanisms	--	K07532|0|tru:101069223|rho guanine nucleotide exchange factor 12-like; K07532 Rho guanine nucleotide exchange factor 12 (A)	Vascular smooth muscle contraction (ko04270);; Regulation of actin cytoskeleton (ko04810)	Protein scribble homolog GN=scrib OS=Danio rerio (Zebrafish) PE=1 SV=1	--	--	PREDICTED: rho guanine nucleotide exchange factor 12-like isoform X2 [Larimichthys crocea]	--
gene20043	0.120776	6	0.320489	20	0.498869	-1.16305	normal	--	--	--	K06482|0|mze:101465384|integrin alpha-3-like; K06482 integrin alpha 3 (A)	Focal adhesion (ko04510);; ECM-receptor interaction (ko04512);; Regulation of actin cytoskeleton (ko04810)	Integrin alpha-6 light chain (Precursor) GN=ITGA6 OS=Gallus gallus (Chicken) PE=2 SV=1	--	--	PREDICTED: integrin alpha-3-like [Oreochromis niloticus]	--
gene7716	0.120289	5	0.733479	57	0.0864804	-2.63162	normal	--	--	Cellular Component: nucleus (GO:0005634);; Biological Process: JNK cascade (GO:0007254);; Biological Process: synaptic transmission (GO:0007268);; Molecular Function: growth factor activity (GO:0008083);; Molecular Function: heparin binding (GO:0008201);; Biological Process: adult locomotory behavior (GO:0008344);; Biological Process: positive regulation of sodium ion transport (GO:0010765);; Bio…	K04358|7.46984e-167|tru:101078647|fibroblast growth factor 12-like; K04358 fibroblast growth factor (A)	MAPK signaling pathway (ko04010);; Regulation of actin cytoskeleton (ko04810)	Fibroblast growth factor 13 GN=fgf13 OS=Xenopus laevis (African clawed frog) PE=2 SV=1	--	--	PREDICTED: fibroblast growth factor 12-like [Larimichthys crocea]	biological process: single-organism process (GO:0044699);; biological process: cellular process (GO:0009987);; biological process: multicellular organismal process (GO:0032501);; biological process: signaling (GO:0023052);; biological process: metabolic process (GO:0008152);; biological process: response to stimulus (GO:0050896);; biological process: biological regulation (GO:0065007);; cellular …
gene13340	0.0997841	2	4.05198	83	0.0112186	-3.69478	normal	[R]	General function prediction only	Molecular Function: actin binding (GO:0003779);; Cellular Component: cytoskeleton (GO:0005856);; Biological Process: regulation of actin filament polymerization (GO:0030833);;	K05757|0|xma:102219367|actin-related protein 2/3 complex subunit 1A-like; K05757 actin related protein 2/3 complex, subunit 1A/1B (A)	Regulation of actin cytoskeleton (ko04810);; Salmonella infection (ko05132)	Probable cytosolic iron-sulfur protein assembly protein ciao1-B {ECO:0000255|HAMAP-Rule:MF_03037} GN=ciao1b OS=Salmo salar (Atlantic salmon) PE=2 SV=1	--	--	PREDICTED: actin-related protein 2/3 complex subunit 1A-like [Larimichthys crocea]	biological process: cellular component organization or biogenesis (GO:0071840);; biological process: cellular process (GO:0009987);; biological process: single-organism process (GO:0044699);; biological process: biological regulation (GO:0065007);; cellular component: organelle (GO:0043226);; cellular component: cell (GO:0005623);; cellular component: cell part (GO:0044464);; molecular function: …
gene25080	0.082868	2	0.860991	19	0.358957	-1.80484	normal	--	--	Molecular Function: guanyl-nucleotide exchange factor activity (GO:0005085);; Biological Process: small GTPase mediated signal transduction (GO:0007264);;	K13708|7.50063e-114|mze:101464532|dedicator of cytokinesis protein 1-like; K13708 dedicator of cytokinesis protein 1 (A)	Focal adhesion (ko04510);; Regulation of actin cytoskeleton (ko04810)	--	--	--	PREDICTED: dedicator of cytokinesis protein 1 [Larimichthys crocea]	biological process: biological regulation (GO:0065007);; biological process: response to stimulus (GO:0050896);; biological process: signaling (GO:0023052);; biological process: cellular process (GO:0009987);; biological process: single-organism process (GO:0044699);; molecular function: guanyl-nucleotide exchange factor activity (GO:0005085);;
gene4582	0.0686882	1	3.44943	57	0.0223686	-3.43276	normal	--	--	--	K05750|0|xma:102233899|nck-associated protein 1-like; K05750 NCK-associated protein 1 (A)	Regulation of actin cytoskeleton (ko04810)	Nck-associated protein 1 GN=nckap1 OS=Danio rerio (Zebrafish) PE=3 SV=1	--	--	PREDICTED: nck-associated protein 1-like [Larimichthys crocea]	--
gene6922	0.0146547	1	0.757511	70	0.0119794	-3.70881	normal	--	--	Biological Process: signal transduction (GO:0007165);; Molecular Function: cytoskeletal adaptor activity (GO:0008093);; Molecular Function: SH3 domain binding (GO:0017124);; Biological Process: filopodium assembly (GO:0046847);;	K05627|0|mze:101481494|brain-specific angiogenesis inhibitor 1-associated protein 2-like; K05627 BAI1-associated protein 2 (A)	Adherens junction (ko04520);; Regulation of actin cytoskeleton (ko04810)	Brain-specific angiogenesis inhibitor 1-associated protein 2-like protein 2 GN=baiap2l2 OS=Danio rerio (Zebrafish) PE=3 SV=1	--	--	PREDICTED: brain-specific angiogenesis inhibitor 1-associated protein 2-like [Larimichthys crocea]	biological process: response to stimulus (GO:0050896);; biological process: biological regulation (GO:0065007);; biological process: cellular component organization or biogenesis (GO:0071840);; biological process: single-organism process (GO:0044699);; biological process: cellular process (GO:0009987);; molecular function: binding (GO:0005488);;
gene13637	0	0	3.23672	25	0.128827	-2.6729	normal	--	--	--	K05764|1.60012e-06|mze:101466672|thymosin beta-like; K05764 thymosin, beta 4 (A)	Regulation of actin cytoskeleton (ko04810)	--	--	--	PREDICTED: thymosin beta-like [Notothenia coriiceps]	--
gene24682	0	0	0.396843	42	0.033157	-3.32676	normal	--	--	Biological Process: signal transduction (GO:0007165);; Molecular Function: cytoskeletal adaptor activity (GO:0008093);; Molecular Function: SH3 domain binding (GO:0017124);; Biological Process: filopodium assembly (GO:0046847);;	K05627|0|mze:101481494|brain-specific angiogenesis inhibitor 1-associated protein 2-like; K05627 BAI1-associated protein 2 (A)	Adherens junction (ko04520);; Regulation of actin cytoskeleton (ko04810)	Brain-specific angiogenesis inhibitor 1-associated protein 2-like protein 2 GN=baiap2l2 OS=Danio rerio (Zebrafish) PE=3 SV=1	--	--	PREDICTED: brain-specific angiogenesis inhibitor 1-associated protein 2-like [Larimichthys crocea]	molecular function: binding (GO:0005488);; biological process: biological regulation (GO:0065007);; biological process: response to stimulus (GO:0050896);; biological process: cellular process (GO:0009987);; biological process: single-organism process (GO:0044699);; biological process: cellular component organization or biogenesis (GO:0071840);;
gene3114	0	0	1.21257	28	0.0984293	-2.81195	normal	--	--	Molecular Function: bradykinin receptor activity (GO:0004947);; Biological Process: smooth muscle contraction (GO:0006939);; Biological Process: response to stress (GO:0006950);; Biological Process: G-protein coupled receptor signaling pathway (GO:0007186);; Cellular Component: integral component of membrane (GO:0016021);; Biological Process: vasoconstriction (GO:0042310);;	K03916|4.15993e-170|mze:101487206|B2 bradykinin receptor-like; K03916 bradykinin receptor B2 (A)	Calcium signaling pathway (ko04020);; Neuroactive ligand-receptor interaction (ko04080);; Regulation of actin cytoskeleton (ko04810)	Type-1 angiotensin II receptor A GN=agtr1-a OS=Xenopus laevis (African clawed frog) PE=2 SV=2	--	--	PREDICTED: B2 bradykinin receptor-like [Larimichthys crocea]	cellular component: membrane (GO:0016020);; cellular component: membrane part (GO:0044425);; biological process: response to stimulus (GO:0050896);; biological process: biological regulation (GO:0065007);; biological process: multicellular organismal process (GO:0032501);; biological process: signaling (GO:0023052);; biological process: single-organism process (GO:0044699);; biological process: c…
gene8855	0	0	1.4346	29	0.0902441	-2.85548	normal	[R]	General function prediction only	Molecular Function: actin binding (GO:0003779);; Cellular Component: cytoskeleton (GO:0005856);; Biological Process: regulation of actin filament polymerization (GO:0030833);;	K05757|0|xma:102219367|actin-related protein 2/3 complex subunit 1A-like; K05757 actin related protein 2/3 complex, subunit 1A/1B (A)	Regulation of actin cytoskeleton (ko04810);; Salmonella infection (ko05132)	Probable cytosolic iron-sulfur protein assembly protein ciao1-B {ECO:0000255|HAMAP-Rule:MF_03037} GN=ciao1b OS=Salmo salar (Atlantic salmon) PE=2 SV=1	--	--	PREDICTED: actin-related protein 2/3 complex subunit 1A-like [Larimichthys crocea]	molecular function: binding (GO:0005488);; cellular component: organelle (GO:0043226);; cellular component: cell part (GO:0044464);; cellular component: cell (GO:0005623);; biological process: single-organism process (GO:0044699);; biological process: cellular process (GO:0009987);; biological process: cellular component organization or biogenesis (GO:0071840);; biological process: biological reg…
gene11569	11.266	102	649.928	7976	4.06069e-05	-6.14544	down	--	--	Cellular Component: intracellular (GO:0005622);;	K05765|3.64036e-60|xma:102227392|cofilin-2-like; K05765 cofilin (A)	Regulation of actin cytoskeleton (ko04810)	Cofilin-2 GN=cfl2 OS=Xenopus laevis (African clawed frog) PE=2 SV=1	--	--	PREDICTED: destrin [Larimichthys crocea]	cellular component: cell (GO:0005623);; cellular component: cell part (GO:0044464);;
gene2499	4.59774	76	228.589	4335	0.000119475	-5.6708	down	[R]	General function prediction only	Biological Process: neutrophil homeostasis (GO:0001780);; Biological Process: neutrophil mediated immunity (GO:0002446);; Molecular Function: GTPase activity (GO:0003924);; Molecular Function: GTP binding (GO:0005525);; Cellular Component: nuclear envelope (GO:0005635);; Cellular Component: cytoplasm (GO:0005737);; Biological Process: GTP catabolic process (GO:0006184);; Biological Process: chemo…	K07860|8.30205e-137|tru:101071607|ras-related C3 botulinum toxin substrate 2-like; K07860 Ras-related C3 botulinum toxin substrate 2 (A)	MAPK signaling pathway (ko04010);; Wnt signaling pathway (ko04310);; VEGF signaling pathway (ko04370);; Focal adhesion (ko04510);; Adherens junction (ko04520);; Regulation of actin cytoskeleton (ko04810)	Cell division control protein 42 homolog (Precursor) GN=CDC42 OS=Gallus gallus (Chicken) PE=2 SV=1	--	--	Ras-related C3 botulinum toxin substrate 2 [Epinephelus coioides]	cellular component: organelle part (GO:0044422);; cellular component: membrane (GO:0016020);; cellular component: organelle (GO:0043226);; cellular component: cell (GO:0005623);; cellular component: cell part (GO:0044464);; biological process: cellular process (GO:0009987);; biological process: response to stimulus (GO:0050896);; biological process: locomotion (GO:0040011);; biological process: s…
gene14327	4.59188	352	143.726	11125	0.00144289	-4.88115	down	[Z]	Cytoskeleton	Biological Process: eye development (GO:0001654);; Molecular Function: actin binding (GO:0003779);; Molecular Function: calcium ion binding (GO:0005509);; Biological Process: heart development (GO:0007507);; Biological Process: sarcomere organization (GO:0045214);; Biological Process: skeletal muscle fiber development (GO:0048741);; Biological Process: actin filament bundle assembly (GO:0051017);…	K05699|0|mze:101464500|alpha-actinin-2-like; K05699 actinin alpha (A)	Focal adhesion (ko04510);; Adherens junction (ko04520);; Tight junction (ko04530);; Regulation of actin cytoskeleton (ko04810)	Alpha-actinin-2 GN=ACTN2 OS=Gallus gallus (Chicken) PE=2 SV=1	--	--	PREDICTED: alpha-actinin-2 [Larimichthys crocea]	biological process: cellular component organization or biogenesis (GO:0071840);; biological process: single-organism process (GO:0044699);; biological process: cellular process (GO:0009987);; biological process: developmental process (GO:0032502);; biological process: multicellular organismal process (GO:0032501);; molecular function: binding (GO:0005488);;
gene19005	3.03267	134	118.955	6268	0.000270261	-5.41862	down	--	--	Biological Process: cell adhesion (GO:0007155);; Cellular Component: integral component of membrane (GO:0016021);;	K06464|0|mze:101476106|integrin beta-2-like; K06464 integrin beta 2 (A)	Phagosome (ko04145);; Cell adhesion molecules (CAMs) (ko04514);; Regulation of actin cytoskeleton (ko04810)	Integrin beta-1-B (Precursor) GN=itgb1-b OS=Xenopus laevis (African clawed frog) PE=2 SV=1	--	--	PREDICTED: integrin beta-2 [Larimichthys crocea]	biological process: biological adhesion (GO:0022610);; cellular component: membrane (GO:0016020);; cellular component: membrane part (GO:0044425);;
gene4737	2.88298	153	56.1905	2716	0.0076147	-4.02789	down	--	--	Molecular Function: actin binding (GO:0003779);;	K05768|0|xma:102217170|gelsolin-like; K05768 gelsolin (A)	Regulation of actin cytoskeleton (ko04810)	Gelsolin (Precursor) GN=GSN OS=Gallus gallus (Chicken) PE=2 SV=1	--	--	PREDICTED: gelsolin-like [Larimichthys crocea]	molecular function: binding (GO:0005488);;
gene8857	1.72813	65	19.6671	1040	0.00890757	-3.82853	down	[R]	General function prediction only	Molecular Function: GTP binding (GO:0005525);; Cellular Component: intracellular (GO:0005622);; Biological Process: small GTPase mediated signal transduction (GO:0007264);; Cellular Component: membrane (GO:0016020);;	K07861|1.11001e-137|tru:101064595|ras-related C3 botulinum toxin substrate 1-like; K07861 Ras-related C3 botulinum toxin substrate 3 (A)	MAPK signaling pathway (ko04010);; Wnt signaling pathway (ko04310);; VEGF signaling pathway (ko04370);; Focal adhesion (ko04510);; Adherens junction (ko04520);; Regulation of actin cytoskeleton (ko04810)	Cell division control protein 42 homolog (Precursor) GN=CDC42 OS=Gallus gallus (Chicken) PE=2 SV=1	--	--	PREDICTED: ras-related C3 botulinum toxin substrate 3-like [Larimichthys crocea]	biological process: response to stimulus (GO:0050896);; biological process: biological regulation (GO:0065007);; biological process: signaling (GO:0023052);; biological process: cellular process (GO:0009987);; biological process: single-organism process (GO:0044699);; cellular component: cell (GO:0005623);; cellular component: cell part (GO:0044464);; cellular component: membrane (GO:0016020);; m…
gene12625	1.50615	58	845.283	29550	3.99807e-08	-8.80425	down	--	--	Molecular Function: serine-type endopeptidase activity (GO:0004252);; Molecular Function: calcium ion binding (GO:0005509);; Cellular Component: extracellular region (GO:0005576);; Biological Process: proteolysis (GO:0006508);; Biological Process: blood coagulation (GO:0007596);;	K01313|0|xma:102217884|prothrombin-like; K01313 coagulation factor II (thrombin) [EC:3.4.21.5] (A)	Neuroactive ligand-receptor interaction (ko04080);; Regulation of actin cytoskeleton (ko04810)	Activated factor Xa heavy chain (Precursor) GN=F10 OS=Gallus gallus (Chicken) PE=1 SV=1	--	--	coagulation factor II (thrombin) precursor [Larimichthys crocea]	molecular function: binding (GO:0005488);; molecular function: catalytic activity (GO:0003824);; biological process: metabolic process (GO:0008152);; biological process: multicellular organismal process (GO:0032501);; biological process: biological regulation (GO:0065007);; biological process: single-organism process (GO:0044699);; cellular component: extracellular region (GO:0005576);;
gene9954	1.4944	16	3810.63	44847	1.04633e-10	-11.0196	down	[TZDR]	Signal transduction mechanisms;; Cytoskeleton;; Cell cycle control, cell division, chromosome partitioning;; General function prediction only	Molecular Function: hexokinase activity (GO:0004396);; Molecular Function: calcium ion binding (GO:0005509);; Molecular Function: ATP binding (GO:0005524);; Biological Process: glycolytic process (GO:0006096);; Biological Process: phosphorylation (GO:0016310);; Biological Process: sarcomere organization (GO:0045214);; Biological Process: positive regulation of heart contraction (GO:0045823);; Bio…	K12754|2.0471e-115|ola:100271916|mcmlc2; cardiac myosin light chain 2; K12754 myosin regulatory light chain 7 (A)	Focal adhesion (ko04510);; Tight junction (ko04530);; Regulation of actin cytoskeleton (ko04810)	Myosin regulatory light chain 2B, cardiac muscle isoform OS=Gallus gallus (Chicken) PE=1 SV=2	--	--	PREDICTED: myosin regulatory light chain 2, atrial isoform [Larimichthys crocea]	biological process: single-organism process (GO:0044699);; biological process: cellular process (GO:0009987);; biological process: cellular component organization or biogenesis (GO:0071840);; biological process: multicellular organismal process (GO:0032501);; biological process: metabolic process (GO:0008152);; biological process: developmental process (GO:0032502);; biological process: biologica…
gene24423	1.45982	93	20.6097	1664	0.0065791	-4.01514	down	[RTKL]	General function prediction only;; Signal transduction mechanisms;; Transcription;; Replication, recombination and repair	Molecular Function: platelet-derived growth factor beta-receptor activity (GO:0005019);; Molecular Function: vascular endothelial growth factor-activated receptor activity (GO:0005021);; Molecular Function: ATP binding (GO:0005524);; Cellular Component: integral component of plasma membrane (GO:0005887);; Biological Process: protein phosphorylation (GO:0006468);; Biological Process: chemotaxis (G…	K05089|0|mze:101484671|platelet-derived growth factor receptor beta-like; K05089 platelet-derived growth factor receptor beta [EC:2.7.10.1] (A)	MAPK signaling pathway (ko04010);; Calcium signaling pathway (ko04020);; Cytokine-cytokine receptor interaction (ko04060);; Focal adhesion (ko04510);; Gap junction (ko04540);; Regulation of actin cytoskeleton (ko04810)	Platelet-derived growth factor receptor beta (Precursor) GN=pdgfrb OS=Takifugu rubripes (Japanese pufferfish) PE=3 SV=1	--	--	PREDICTED: platelet-derived growth factor receptor beta [Larimichthys crocea]	molecular function: receptor activity (GO:0004872);; molecular function: molecular transducer activity (GO:0060089);; molecular function: binding (GO:0005488);; molecular function: catalytic activity (GO:0003824);; biological process: signaling (GO:0023052);; biological process: response to stimulus (GO:0050896);; biological process: locomotion (GO:0040011);; biological process: cellular process …
gene20034	1.41562	73	65.2657	3366	0.000252391	-5.36112	down	--	--	Biological Process: angiogenesis (GO:0001525);; Biological Process: endothelial cell proliferation (GO:0001935);; Molecular Function: protein binding (GO:0005515);; Biological Process: blood coagulation (GO:0007596);; Cellular Component: integrin complex (GO:0008305);;	K06476|0|xma:102221313|integrin alpha-8-like; K06476 integrin alpha 2B (A)	Focal adhesion (ko04510);; ECM-receptor interaction (ko04512);; Regulation of actin cytoskeleton (ko04810)	Integrin alpha-8 light chain (Precursor) GN=ITGA8 OS=Gallus gallus (Chicken) PE=1 SV=1	--	--	PREDICTED: integrin alpha-IIb isoform X1 [Larimichthys crocea]	molecular function: binding (GO:0005488);; biological process: multicellular organismal process (GO:0032501);; biological process: developmental process (GO:0032502);; biological process: biological regulation (GO:0065007);; biological process: single-organism process (GO:0044699);; cellular component: membrane (GO:0016020);; cellular component: macromolecular complex (GO:0032991);; cellular comp…
gene11479	1.23637	132	20.5572	2402	0.00675064	-4.05758	down	[DT]	Cell cycle control, cell division, chromosome partitioning;; Signal transduction mechanisms	Molecular Function: sequence-specific DNA binding transcription factor activity (GO:0003700);; Molecular Function: Ras GTPase activator activity (GO:0005099);; Cellular Component: intracellular (GO:0005622);; Biological Process: regulation of transcription, DNA-templated (GO:0006355);; Biological Process: positive regulation of Ras GTPase activity (GO:0032320);; Molecular Function: sequence-speci…	K05767|0|mze:101479965|ras GTPase-activating-like protein IQGAP1-like; K05767 Ras GTPase-activating-like protein IQGAP2/3 (A)	Regulation of actin cytoskeleton (ko04810)	WW domain-binding protein 4 GN=WBP4 OS=Gallus gallus (Chicken) PE=2 SV=1	--	--	PREDICTED: ras GTPase-activating-like protein IQGAP2 [Stegastes partitus]	cellular component: cell (GO:0005623);; cellular component: cell part (GO:0044464);; biological process: biological regulation (GO:0065007);; molecular function: enzyme regulator activity (GO:0030234);; molecular function: nucleic acid binding transcription factor activity (GO:0001071);; molecular function: binding (GO:0005488);;
gene4481	1.0285	49	19.9345	1079	0.00310266	-4.25959	down	[RTKL]	General function prediction only;; Signal transduction mechanisms;; Transcription;; Replication, recombination and repair	--	K00907|0|mze:101477846|myosin light chain kinase, smooth muscle-like; K00907 myosin-light-chain kinase [EC:2.7.11.18] (A)	Calcium signaling pathway (ko04020);; Vascular smooth muscle contraction (ko04270);; Focal adhesion (ko04510);; Regulation of actin cytoskeleton (ko04810)	Myosin light chain kinase, smooth muscle, deglutamylated form GN=Mylk OS=Gallus gallus (Chicken) PE=1 SV=2	--	--	PREDICTED: myosin light chain kinase, smooth muscle-like [Larimichthys crocea]	--
gene269	0.901282	46	50.0261	2425	0.000153708	-5.50788	down	--	--	Molecular Function: actin binding (GO:0003779);; Biological Process: actin filament organization (GO:0007015);;	K05747|3.90001e-139|tru:101071646|neural Wiskott-Aldrich syndrome protein-like; K05747 Wiskott-Aldrich syndrome protein (A)	Adherens junction (ko04520);; Regulation of actin cytoskeleton (ko04810);; Salmonella infection (ko05132)	--	--	--	PREDICTED: wiskott-Aldrich syndrome protein [Larimichthys crocea]	biological process: cellular component organization or biogenesis (GO:0071840);; molecular function: binding (GO:0005488);;
gene25213	0.457473	39	11.0855	904	0.00263866	-4.30471	down	[RTKL]	General function prediction only;; Signal transduction mechanisms;; Transcription;; Replication, recombination and repair	--	K05093|0|mze:101463957|fibroblast growth factor receptor 2-like; K05093 fibroblast growth factor receptor 2 [EC:2.7.10.1] (A)	MAPK signaling pathway (ko04010);; Endocytosis (ko04144);; Regulation of actin cytoskeleton (ko04810)	Fibroblast growth factor receptor 2 (Precursor) GN=fgfr2 OS=Danio rerio (Zebrafish) PE=1 SV=1	--	--	PREDICTED: fibroblast growth factor receptor 2 isoform X1 [Larimichthys crocea]	--
gene9822	0.413536	4	8.93658	153	0.00353031	-4.14869	down	--	--	Cellular Component: extracellular region (GO:0005576);; Biological Process: nervous system development (GO:0007399);; Biological Process: mesoderm development (GO:0007498);; Molecular Function: growth factor activity (GO:0008083);; Biological Process: anterior/posterior pattern specification (GO:0009952);; Biological Process: negative regulation of endodermal cell fate specification (GO:0042664);…	K04358|3.7507e-148|mze:101487959|fibroblast growth factor 17-like; K04358 fibroblast growth factor (A)	MAPK signaling pathway (ko04010);; Regulation of actin cytoskeleton (ko04810)	Fibroblast growth factor 17 (Precursor) GN=fgf17 OS=Danio rerio (Zebrafish) PE=2 SV=1	--	--	PREDICTED: fibroblast growth factor 17 isoform X1 [Larimichthys crocea]	biological process: single-organism process (GO:0044699);; biological process: biological regulation (GO:0065007);; biological process: developmental process (GO:0032502);; biological process: multicellular organismal process (GO:0032501);; cellular component: extracellular region (GO:0005576);; molecular function: binding (GO:0005488);;
gene14069	0.397705	10	10.5346	306	0.0020373	-4.34874	down	--	--	Biological Process: cell adhesion (GO:0007155);; Biological Process: integrin-mediated signaling pathway (GO:0007229);; Cellular Component: integrin complex (GO:0008305);;	K06584|1.11838e-104|ola:101164748|integrin alpha-8-like; K06584 integrin alpha 8 (A)	Focal adhesion (ko04510);; ECM-receptor interaction (ko04512);; Cell adhesion molecules (CAMs) (ko04514);; Regulation of actin cytoskeleton (ko04810)	Integrin alpha-8 light chain (Precursor) GN=ITGA8 OS=Gallus gallus (Chicken) PE=1 SV=1	--	--	PREDICTED: integrin alpha-8 [Larimichthys crocea]	biological process: biological adhesion (GO:0022610);; biological process: single-organism process (GO:0044699);; biological process: cellular process (GO:0009987);; biological process: biological regulation (GO:0065007);; biological process: response to stimulus (GO:0050896);; biological process: signaling (GO:0023052);; cellular component: membrane (GO:0016020);; cellular component: cell part (…
gene2363	0.382359	26	7.90909	484	0.00580827	-3.92359	down	[P]	Inorganic ion transport and metabolism	Biological Process: sodium ion transport (GO:0006814);; Biological Process: regulation of pH (GO:0006885);; Molecular Function: sodium:proton antiporter activity (GO:0015385);; Cellular Component: integral component of membrane (GO:0016021);; Cellular Component: basolateral plasma membrane (GO:0016323);; Biological Process: transmembrane transport (GO:0055085);;	K05742|0|tru:101068533|Na(+)/H(+) exchanger beta-like; K05742 solute carrier family 9 (sodium/hydrogen exchanger), member 1 (A)	Cardiac muscle contraction (ko04260);; Adrenergic signaling in cardiomyocytes (ko04261);; Regulation of actin cytoskeleton (ko04810)	Na(+)/H(+) exchanger beta OS=Oncorhynchus mykiss (Rainbow trout) PE=2 SV=1	--	--	PREDICTED: Na(+)/H(+) exchanger beta-like [Larimichthys crocea]	cellular component: membrane (GO:0016020);; cellular component: membrane part (GO:0044425);; cellular component: cell (GO:0005623);; cellular component: cell part (GO:0044464);; biological process: biological regulation (GO:0065007);; biological process: localization (GO:0051179);; biological process: single-organism process (GO:0044699);; biological process: cellular process (GO:0009987);; molec…
gene15640	0.33762	19	20.9772	1332	7.02751e-05	-5.75308	down	--	--	--	K05750|0|mze:101482301|nck-associated protein 1-like; K05750 NCK-associated protein 1 (A)	Regulation of actin cytoskeleton (ko04810)	Nck-associated protein 1 GN=nckap1 OS=Xenopus laevis (African clawed frog) PE=2 SV=1	--	--	PREDICTED: nck-associated protein 1-like [Larimichthys crocea]	--
gene5867	0.299151	35	4.91125	616	0.00656029	-3.89431	down	[T]	Signal transduction mechanisms	--	K07532|0|xma:102238153|rho guanine nucleotide exchange factor 12-like; K07532 Rho guanine nucleotide exchange factor 12 (A)	Vascular smooth muscle contraction (ko04270);; Regulation of actin cytoskeleton (ko04810)	Protein scribble homolog GN=scrib OS=Danio rerio (Zebrafish) PE=1 SV=1	--	--	PREDICTED: rho guanine nucleotide exchange factor 12-like isoform X2 [Larimichthys crocea]	--
gene5821	0.190312	6	5.63149	269	0.00106103	-4.63576	down	--	--	Biological Process: somitogenesis (GO:0001756);; Biological Process: cardiac ventricle morphogenesis (GO:0003208);; Cellular Component: extracellular space (GO:0005615);; Cellular Component: lysosome (GO:0005764);; Biological Process: determination of left/right symmetry (GO:0007368);; Biological Process: peripheral nervous system development (GO:0007422);; Molecular Function: growth factor activ…	K04358|7.61539e-150|mze:101474337|fgf8; fibroblast growth factor 8 (androgen-induced); K04358 fibroblast growth factor (A)	MAPK signaling pathway (ko04010);; Regulation of actin cytoskeleton (ko04810)	Fibroblast growth factor 8b (Precursor) GN=fgf8b OS=Danio rerio (Zebrafish) PE=2 SV=1	--	--	PREDICTED: fibroblast growth factor 8b-like [Maylandia zebra]	cellular component: organelle (GO:0043226);; cellular component: extracellular region part (GO:0044421);; cellular component: extracellular region (GO:0005576);; cellular component: cell (GO:0005623);; cellular component: cell part (GO:0044464);; biological process: cellular component organization or biogenesis (GO:0071840);; biological process: cellular process (GO:0009987);; biological process:…
gene10544	0.167043	11	31.4608	2202	2.40769e-06	-7.0803	down	[RTKL]	General function prediction only;; Signal transduction mechanisms;; Transcription;; Replication, recombination and repair	--	K00907|0|mze:101471947|myosin light chain kinase family member 4-like; K00907 myosin-light-chain kinase [EC:2.7.11.18] (A)	Calcium signaling pathway (ko04020);; Vascular smooth muscle contraction (ko04270);; Focal adhesion (ko04510);; Regulation of actin cytoskeleton (ko04810)	Myosin light chain kinase 3 GN=mylk3 OS=Danio rerio (Zebrafish) PE=2 SV=1	--	--	PREDICTED: myosin light chain kinase 2, skeletal/cardiac muscle-like isoform X2 [Larimichthys crocea]	--
gene1471	0.133826	8	6.70301	423	0.000405554	-5.02582	down	--	--	Biological Process: cell adhesion (GO:0007155);; Biological Process: integrin-mediated signaling pathway (GO:0007229);; Cellular Component: integrin complex (GO:0008305);;	K06584|0|mze:101468620|integrin alpha-8-like; K06584 integrin alpha 8 (A)	Focal adhesion (ko04510);; ECM-receptor interaction (ko04512);; Cell adhesion molecules (CAMs) (ko04514);; Regulation of actin cytoskeleton (ko04810)	Integrin alpha-8 light chain (Precursor) GN=ITGA8 OS=Gallus gallus (Chicken) PE=1 SV=1	--	--	PREDICTED: integrin alpha-8 [Larimichthys crocea]	biological process: signaling (GO:0023052);; biological process: biological regulation (GO:0065007);; biological process: response to stimulus (GO:0050896);; biological process: single-organism process (GO:0044699);; biological process: cellular process (GO:0009987);; biological process: biological adhesion (GO:0022610);; cellular component: macromolecular complex (GO:0032991);; cellular componen…
gene19373	0.130082	9	3.56517	248	0.00321477	-4.15452	down	--	--	Molecular Function: Rho guanyl-nucleotide exchange factor activity (GO:0005089);; Molecular Function: phospholipid binding (GO:0005543);; Biological Process: regulation of Rho protein signal transduction (GO:0035023);; Molecular Function: metal ion binding (GO:0046872);;	K05730|0|ola:101155729|guanine nucleotide exchange factor VAV3-like; K05730 guanine nucleotide exchange factor VAV (A)	Focal adhesion (ko04510);; Regulation of actin cytoskeleton (ko04810)	Growth factor receptor-bound protein 2 GN=GRB2 OS=Gallus gallus (Chicken) PE=1 SV=1	--	--	PREDICTED: guanine nucleotide exchange factor VAV3 [Larimichthys crocea]	molecular function: binding (GO:0005488);; molecular function: guanyl-nucleotide exchange factor activity (GO:0005085);; biological process: biological regulation (GO:0065007);;
gene11478	0.109829	2	13.8975	298	0.000152613	-5.48261	down	--	--	Molecular Function: thrombin receptor activity (GO:0015057);; Cellular Component: membrane (GO:0016020);; Molecular Function: hydrolase activity (GO:0016787);; Biological Process: thrombin receptor signaling pathway (GO:0070493);; Biological Process: cardiovascular system development (GO:0072358);; Biological Process: negative regulation of hematopoietic progenitor cell differentiation (GO:190153…	K03914|0|mze:101478639|proteinase-activated receptor 1-like; K03914 coagulation factor II (thrombin) receptor (A)	Calcium signaling pathway (ko04020);; Neuroactive ligand-receptor interaction (ko04080);; Endocytosis (ko04144);; Regulation of actin cytoskeleton (ko04810)	Proteinase-activated receptor 1 (Precursor) GN=f2r OS=Xenopus laevis (African clawed frog) PE=1 SV=1	--	--	PREDICTED: proteinase-activated receptor 1 [Larimichthys crocea]	molecular function: molecular transducer activity (GO:0060089);; molecular function: receptor activity (GO:0004872);; molecular function: catalytic activity (GO:0003824);; biological process: single-organism process (GO:0044699);; biological process: multicellular organismal process (GO:0032501);; biological process: metabolic process (GO:0008152);; biological process: developmental process (GO:0…
gene21976	0.104005	6	7.08725	454	0.000172982	-5.38082	down	--	--	--	K05627|0|mze:101465701|brain-specific angiogenesis inhibitor 1-associated protein 2-like; K05627 BAI1-associated protein 2 (A)	Adherens junction (ko04520);; Regulation of actin cytoskeleton (ko04810)	Brain-specific angiogenesis inhibitor 1-associated protein 2-like protein 2 GN=baiap2l2 OS=Danio rerio (Zebrafish) PE=3 SV=1	--	--	PREDICTED: brain-specific angiogenesis inhibitor 1-associated protein 2-like isoform X8 [Oreochromis niloticus]	--
gene20274	0.10378	2	30.6602	853	3.47821e-06	-6.98535	down	--	--	Molecular Function: fibronectin binding (GO:0001968);; Cellular Component: membrane (GO:0016020);; Biological Process: single-organism cellular process (GO:0044763);; Molecular Function: protein heterodimerization activity (GO:0046982);;	K05719|2.51053e-144|mze:101484829|integrin beta-1-like; K05719 integrin beta 1 (A)	Phagosome (ko04145);; Focal adhesion (ko04510);; ECM-receptor interaction (ko04512);; Cell adhesion molecules (CAMs) (ko04514);; Regulation of actin cytoskeleton (ko04810)	Integrin beta-1-B (Precursor) GN=itgb1-b OS=Xenopus laevis (African clawed frog) PE=2 SV=1	--	--	PREDICTED: integrin beta-1-B-like isoform X1 [Oreochromis niloticus]	molecular function: binding (GO:0005488);; cellular component: membrane (GO:0016020);; biological process: single-organism process (GO:0044699);; biological process: cellular process (GO:0009987);;
gene22525	0.065011	2	7.01252	329	0.000107523	-5.6233	down	--	--	Cellular Component: integral component of plasma membrane (GO:0005887);; Biological Process: G-protein coupled acetylcholine receptor signaling pathway (GO:0007213);; Biological Process: synaptic transmission (GO:0007268);; Biological Process: negative regulation of heart rate (GO:0010459);; Molecular Function: G-protein coupled acetylcholine receptor activity (GO:0016907);;	K04130|0|mze:101463912|muscarinic acetylcholine receptor M2-like; K04130 muscarinic acetylcholine receptor M2 (A)	Calcium signaling pathway (ko04020);; Neuroactive ligand-receptor interaction (ko04080);; Regulation of actin cytoskeleton (ko04810)	Muscarinic acetylcholine receptor M2 GN=CHRM2 OS=Gallus gallus (Chicken) PE=3 SV=1	--	--	PREDICTED: muscarinic acetylcholine receptor M2 [Larimichthys crocea]	molecular function: receptor activity (GO:0004872);; molecular function: molecular transducer activity (GO:0060089);; biological process: cellular process (GO:0009987);; biological process: single-organism process (GO:0044699);; biological process: biological regulation (GO:0065007);; biological process: response to stimulus (GO:0050896);; biological process: signaling (GO:0023052);; cellular com…
gene10459	2.61952	17	0.856828	4	--	--	--	--	--	--	K05751|6.41516e-51|mze:101476771|abl interactor 2-like; K05751 abl interactor 2 (A)	Regulation of actin cytoskeleton (ko04810)	--	--	--	PREDICTED: abl interactor 2-like isoform X1 [Larimichthys crocea]	--
gene14328	0.625138	8	0.789194	10	--	--	--	--	--	--	K05699|1.54495e-10|ola:101164086|alpha-actinin-2-like; K05699 actinin alpha (A)	Focal adhesion (ko04510);; Adherens junction (ko04520);; Tight junction (ko04530);; Regulation of actin cytoskeleton (ko04810)	--	--	--	PREDICTED: atrophin-1-like [Larimichthys crocea]	--
Larimichthys_crocea_newGene_396	0.508379	3	0.918896	7	--	--	--	--	--	Biological Process: system process (GO:0003008);; Molecular Function: G-protein coupled receptor activity (GO:0004930);; Biological Process: signal transduction (GO:0007165);;	K03916|4.79301e-56|mze:101487206|B2 bradykinin receptor-like; K03916 bradykinin receptor B2 (A)	Calcium signaling pathway (ko04020);; Neuroactive ligand-receptor interaction (ko04080);; Regulation of actin cytoskeleton (ko04810)	Type-1 angiotensin II receptor A GN=agtr1-a OS=Xenopus laevis (African clawed frog) PE=2 SV=2	T	Signal transduction mechanisms	PREDICTED: B2 bradykinin receptor-like [Larimichthys crocea]	molecular function: receptor activity (GO:0004872);; molecular function: molecular transducer activity (GO:0060089);; biological process: single-organism process (GO:0044699);; biological process: cellular process (GO:0009987);; biological process: signaling (GO:0023052);; biological process: multicellular organismal process (GO:0032501);; biological process: biological regulation (GO:0065007);; …
gene10847	0.43195	10	0.425463	13	--	--	--	--	--	Molecular Function: fibroblast growth factor receptor binding (GO:0005104);; Cellular Component: extracellular space (GO:0005615);; Cellular Component: nucleus (GO:0005634);; Cellular Component: cytosol (GO:0005829);; Cellular Component: cell cortex (GO:0005938);; Molecular Function: growth factor activity (GO:0008083);; Molecular Function: heparin binding (GO:0008201);; Biological Process: posit…	K18496|7.87017e-86|tru:101069995|putative fibroblast growth factor 1-like; K18496 fibroblast growth factor 1 (A)	MAPK signaling pathway (ko04010);; Regulation of actin cytoskeleton (ko04810)	Putative fibroblast growth factor 1 GN=fgf1 OS=Danio rerio (Zebrafish) PE=2 SV=1	--	--	PREDICTED: putative fibroblast growth factor 1 [Larimichthys crocea]	molecular function: binding (GO:0005488);; cellular component: organelle (GO:0043226);; cellular component: extracellular region part (GO:0044421);; cellular component: extracellular region (GO:0005576);; cellular component: cell (GO:0005623);; cellular component: cell part (GO:0044464);; biological process: developmental process (GO:0032502);; biological process: biological regulation (GO:006500…
gene4196	0.333592	16	0.122369	7	--	--	--	--	--	Biological Process: peripheral nervous system development (GO:0007422);; Molecular Function: growth factor activity (GO:0008083);; Biological Process: dorsal/ventral pattern formation (GO:0009953);; Biological Process: exocrine pancreas development (GO:0031017);; Biological Process: embryonic heart tube development (GO:0035050);; Biological Process: embryonic pectoral fin morphogenesis (GO:003511…	K04358|2.72072e-127|ola:101166598|fibroblast growth factor 18-like; K04358 fibroblast growth factor (A)	MAPK signaling pathway (ko04010);; Regulation of actin cytoskeleton (ko04810)	Fibroblast growth factor 8b (Precursor) GN=fgf8b OS=Danio rerio (Zebrafish) PE=2 SV=1	--	--	PREDICTED: fibroblast growth factor 18-like [Larimichthys crocea]	molecular function: binding (GO:0005488);; biological process: multicellular organismal process (GO:0032501);; biological process: biological regulation (GO:0065007);; biological process: developmental process (GO:0032502);; biological process: single-organism process (GO:0044699);;
gene20673	0.260791	5	0.110286	3	--	--	--	[R]	General function prediction only	Molecular Function: GTPase activity (GO:0003924);; Molecular Function: GTP binding (GO:0005525);; Cellular Component: intracellular (GO:0005622);; Biological Process: GTP catabolic process (GO:0006184);; Biological Process: small GTPase mediated signal transduction (GO:0007264);; Cellular Component: membrane (GO:0016020);;	K07827|7.55514e-61|tru:101069736|transforming protein p29-like; K07827 GTPase KRas (A)	MAPK signaling pathway (ko04010);; ErbB signaling pathway (ko04012);; FoxO signaling pathway (ko04068);; Dorso-ventral axis formation (ko04320);; VEGF signaling pathway (ko04370);; Tight junction (ko04530);; Gap junction (ko04540);; Regulation of actin cytoskeleton (ko04810);; Insulin signaling pathway (ko04910);; GnRH signaling pathway (ko04912);; Progesterone-mediated oocyte maturation (ko04914…	GTPase HRas (Precursor) GN=HRAS OS=Gallus gallus (Chicken) PE=1 SV=1	--	--	PREDICTED: GTPase HRas-like [Larimichthys crocea]	molecular function: catalytic activity (GO:0003824);; molecular function: binding (GO:0005488);; biological process: response to stimulus (GO:0050896);; biological process: biological regulation (GO:0065007);; biological process: metabolic process (GO:0008152);; biological process: signaling (GO:0023052);; biological process: single-organism process (GO:0044699);; biological process: cellular pro…
gene13454	0.252242	12	0.143583	6	--	--	--	--	--	Biological Process: cell adhesion (GO:0007155);; Biological Process: integrin-mediated signaling pathway (GO:0007229);; Cellular Component: integrin complex (GO:0008305);;	K06587|0|mze:101467461|integrin alpha-11-like; K06587 integrin alpha 11 (A)	Focal adhesion (ko04510);; ECM-receptor interaction (ko04512);; Regulation of actin cytoskeleton (ko04810)	Integrin alpha-1 (Fragment) GN=ITGA1 OS=Gallus gallus (Chicken) PE=2 SV=1	--	--	PREDICTED: integrin alpha-11-like [Larimichthys crocea]	cellular component: membrane (GO:0016020);; cellular component: cell (GO:0005623);; cellular component: macromolecular complex (GO:0032991);; cellular component: cell part (GO:0044464);; cellular component: membrane part (GO:0044425);; biological process: signaling (GO:0023052);; biological process: biological regulation (GO:0065007);; biological process: response to stimulus (GO:0050896);; biolo…
gene6011	0.24801	13	0	0	--	--	--	--	--	Biological Process: skeletal muscle tissue development (GO:0007519);; Cellular Component: membrane (GO:0016020);;	K06485|0|mze:101479785|integrin alpha-6-like; K06485 integrin alpha 6 (A)	Focal adhesion (ko04510);; ECM-receptor interaction (ko04512);; Cell adhesion molecules (CAMs) (ko04514);; Regulation of actin cytoskeleton (ko04810)	Integrin alpha-6 light chain (Precursor) GN=ITGA6 OS=Gallus gallus (Chicken) PE=2 SV=1	--	--	PREDICTED: integrin alpha-6-like [Larimichthys crocea]	cellular component: membrane (GO:0016020);; biological process: developmental process (GO:0032502);;
gene9958	0.225807	6	0.0707047	2	--	--	--	--	--	Molecular Function: growth factor activity (GO:0008083);;	K04358|6.57901e-101|xma:102225084|fibroblast growth factor 10-like; K04358 fibroblast growth factor (A)	MAPK signaling pathway (ko04010);; Regulation of actin cytoskeleton (ko04810)	Fibroblast growth factor 3 (Precursor) GN=fgf3 OS=Danio rerio (Zebrafish) PE=1 SV=1	--	--	PREDICTED: fibroblast growth factor 10 [Larimichthys crocea]	molecular function: binding (GO:0005488);;
gene3538	0.220956	10	0	0	--	--	--	--	--	Cellular Component: integral component of plasma membrane (GO:0005887);; Biological Process: G-protein coupled acetylcholine receptor signaling pathway (GO:0007213);; Molecular Function: G-protein coupled acetylcholine receptor activity (GO:0016907);; Biological Process: regulation of locomotion (GO:0040012);;	K04132|0|tru:101072036|muscarinic acetylcholine receptor M4-like; K04132 muscarinic acetylcholine receptor M4 (A)	Neuroactive ligand-receptor interaction (ko04080);; Regulation of actin cytoskeleton (ko04810)	Muscarinic acetylcholine receptor M4 GN=CHRM4 OS=Gallus gallus (Chicken) PE=2 SV=1	--	--	PREDICTED: muscarinic acetylcholine receptor M4-like [Larimichthys crocea]	biological process: single-organism process (GO:0044699);; biological process: cellular process (GO:0009987);; biological process: signaling (GO:0023052);; biological process: response to stimulus (GO:0050896);; biological process: biological regulation (GO:0065007);; cellular component: membrane (GO:0016020);; cellular component: membrane part (GO:0044425);; cellular component: cell part (GO:004…
gene4264	0.21364	4	0.370261	7	--	--	--	--	--	Molecular Function: growth factor activity (GO:0008083);; Biological Process: fin regeneration (GO:0031101);; Biological Process: embryonic viscerocranium morphogenesis (GO:0048703);; Biological Process: anatomical structure homeostasis (GO:0060249);;	K04358|2.23079e-129|tru:101064999|fibroblast growth factor 20-like; K04358 fibroblast growth factor (A)	MAPK signaling pathway (ko04010);; Regulation of actin cytoskeleton (ko04810)	Fibroblast growth factor 9 (Precursor) GN=fgf9 OS=Xenopus laevis (African clawed frog) PE=2 SV=1	--	--	PREDICTED: fibroblast growth factor 20-like [Larimichthys crocea]	molecular function: binding (GO:0005488);; biological process: growth (GO:0040007);; biological process: single-organism process (GO:0044699);; biological process: response to stimulus (GO:0050896);; biological process: developmental process (GO:0032502);; biological process: biological regulation (GO:0065007);; biological process: multicellular organismal process (GO:0032501);;
gene11516	0.192871	5	0.467699	12	--	--	--	[RTKL]	General function prediction only;; Signal transduction mechanisms;; Transcription;; Replication, recombination and repair	Molecular Function: protein serine/threonine kinase activity (GO:0004674);; Molecular Function: ATP binding (GO:0005524);; Biological Process: protein phosphorylation (GO:0006468);;	K04367|5.60103e-178|tru:101067521|serine/threonine-protein kinase mos-like; K04367 proto-oncogene serine/threonine-protein kinase mos [EC:2.7.11.1] (A)	MAPK signaling pathway (ko04010);; Oocyte meiosis (ko04114);; Regulation of actin cytoskeleton (ko04810);; Progesterone-mediated oocyte maturation (ko04914)	Serine/threonine-protein kinase mos GN=mos OS=Xenopus laevis (African clawed frog) PE=2 SV=1	--	--	PREDICTED: proto-oncogene serine/threonine-protein kinase mos [Larimichthys crocea]	molecular function: binding (GO:0005488);; molecular function: catalytic activity (GO:0003824);; biological process: cellular process (GO:0009987);; biological process: metabolic process (GO:0008152);;
gene20777	0.186389	5	0.205378	6	--	--	--	--	--	Molecular Function: platelet-derived growth factor receptor binding (GO:0005161);; Cellular Component: extracellular space (GO:0005615);; Biological Process: multicellular organismal development (GO:0007275);; Biological Process: blood coagulation (GO:0007596);; Molecular Function: growth factor activity (GO:0008083);; Biological Process: positive regulation of cell proliferation (GO:0008284);; B…	K04359|1.86678e-108|mze:101486854|platelet-derived growth factor subunit A-like; K04359 platelet-derived growth factor subunit A (A)	MAPK signaling pathway (ko04010);; Cytokine-cytokine receptor interaction (ko04060);; Focal adhesion (ko04510);; Gap junction (ko04540);; Regulation of actin cytoskeleton (ko04810)	Platelet-derived growth factor subunit A (Precursor) GN=pdgfa OS=Xenopus laevis (African clawed frog) PE=2 SV=1	--	--	PREDICTED: platelet-derived growth factor subunit A-like [Larimichthys crocea]	molecular function: binding (GO:0005488);; cellular component: membrane (GO:0016020);; cellular component: extracellular region (GO:0005576);; cellular component: extracellular region part (GO:0044421);; biological process: single-organism process (GO:0044699);; biological process: cellular process (GO:0009987);; biological process: response to stimulus (GO:0050896);; biological process: developm…
gene20681	0.182107	2	0	0	--	--	--	--	--	Cellular Component: phosphatidylinositol 3-kinase complex (GO:0005942);; Molecular Function: kinase activity (GO:0016301);; Molecular Function: phosphatidylinositol 3-kinase regulator activity (GO:0035014);; Biological Process: regulation of phosphatidylinositol 3-kinase activity (GO:0043551);;	K02649|8.32934e-50|cmk:103182762|pik3r3; phosphoinositide-3-kinase, regulatory subunit 3 (gamma); K02649 phosphoinositide-3-kinase, regulatory subunit (A)	ErbB signaling pathway (ko04012);; FoxO signaling pathway (ko04068);; Phosphatidylinositol signaling system (ko04070);; mTOR signaling pathway (ko04150);; Apoptosis (ko04210);; Adrenergic signaling in cardiomyocytes (ko04261);; VEGF signaling pathway (ko04370);; Focal adhesion (ko04510);; Toll-like receptor signaling pathway (ko04620);; Jak-STAT signaling pathway (ko04630);; Regulation of actin c…	Phosphatidylinositol 3-kinase regulatory subunit alpha GN=pik3r1-a OS=Xenopus laevis (African clawed frog) PE=2 SV=1	--	--	PREDICTED: phosphatidylinositol 3-kinase regulatory subunit alpha-like [Oreochromis niloticus]	biological process: biological regulation (GO:0065007);; biological process: metabolic process (GO:0008152);; cellular component: cell part (GO:0044464);; cellular component: macromolecular complex (GO:0032991);; cellular component: cell (GO:0005623);; molecular function: enzyme regulator activity (GO:0030234);; molecular function: catalytic activity (GO:0003824);;
gene27083	0.170037	3	0.40071	7	--	--	--	[TZDR]	Signal transduction mechanisms;; Cytoskeleton;; Cell cycle control, cell division, chromosome partitioning;; General function prediction only	Molecular Function: calcium ion binding (GO:0005509);; Biological Process: sarcomere organization (GO:0045214);; Biological Process: positive regulation of heart contraction (GO:0045823);; Biological Process: atrial cardiac myofibril assembly (GO:0055004);; Biological Process: ventricular cardiac myofibril assembly (GO:0055005);;	K12753|4.40839e-109|lcm:102348633|myosin light chain 5-like; K12753 myosin regulatory light chain 5 (A)	Focal adhesion (ko04510);; Tight junction (ko04530);; Regulation of actin cytoskeleton (ko04810)	Myosin regulatory light chain 2B, cardiac muscle isoform OS=Gallus gallus (Chicken) PE=1 SV=2	--	--	PREDICTED: myosin light chain 5 [Larimichthys crocea]	biological process: biological regulation (GO:0065007);; biological process: developmental process (GO:0032502);; biological process: multicellular organismal process (GO:0032501);; biological process: cellular component organization or biogenesis (GO:0071840);; biological process: single-organism process (GO:0044699);; biological process: cellular process (GO:0009987);; molecular function: bindi…
gene19773	0.160547	3	0.0399588	0	--	--	--	--	--	Molecular Function: growth factor activity (GO:0008083);;	K04358|3.86231e-145|mze:101478942|fibroblast growth factor 6-like; K04358 fibroblast growth factor (A)	MAPK signaling pathway (ko04010);; Regulation of actin cytoskeleton (ko04810)	Fibroblast growth factor 4B (Precursor) GN=fgf4-b OS=Xenopus laevis (African clawed frog) PE=2 SV=1	--	--	PREDICTED: fibroblast growth factor 6-like [Larimichthys crocea]	molecular function: binding (GO:0005488);;
gene25351	0.138215	3	0.481258	14	--	--	--	--	--	Molecular Function: platelet-derived growth factor receptor binding (GO:0005161);; Molecular Function: growth factor activity (GO:0008083);; Cellular Component: membrane (GO:0016020);;	K05450|9.8414e-119|mze:101473381|platelet-derived growth factor D-like; K05450 platelet derived growth factor C/D (A)	Focal adhesion (ko04510);; Gap junction (ko04540);; Regulation of actin cytoskeleton (ko04810)	Platelet-derived growth factor C, receptor-binding form (Precursor) GN=PDGFC OS=Gecko japonicus (Japanese gecko) PE=2 SV=1	--	--	PREDICTED: platelet-derived growth factor D [Larimichthys crocea]	molecular function: binding (GO:0005488);; cellular component: membrane (GO:0016020);;
gene16662	0.118544	3	0.175339	5	--	--	--	--	--	Biological Process: liver development (GO:0001889);; Molecular Function: growth factor activity (GO:0008083);; Biological Process: embryonic pectoral fin morphogenesis (GO:0035118);; Biological Process: swim bladder development (GO:0048794);; Biological Process: posterior lateral line neuromast primordium migration (GO:0048920);; Biological Process: hard palate development (GO:0060022);;	K04358|5.74813e-104|xma:102230481|fibroblast growth factor 10-like; K04358 fibroblast growth factor (A)	MAPK signaling pathway (ko04010);; Regulation of actin cytoskeleton (ko04810)	Fibroblast growth factor 3 (Precursor) GN=FGF3 OS=Gallus gallus (Chicken) PE=2 SV=1	--	--	PREDICTED: uncharacterized protein LOC104923886 [Larimichthys crocea]	molecular function: binding (GO:0005488);; biological process: localization (GO:0051179);; biological process: multicellular organismal process (GO:0032501);; biological process: developmental process (GO:0032502);; biological process: locomotion (GO:0040011);; biological process: cellular process (GO:0009987);; biological process: single-organism process (GO:0044699);;
gene5996	0.104112	4	0	0	--	--	--	--	--	Cellular Component: integral component of plasma membrane (GO:0005887);; Biological Process: G-protein coupled acetylcholine receptor signaling pathway (GO:0007213);; Molecular Function: G-protein coupled acetylcholine receptor activity (GO:0016907);; Biological Process: regulation of locomotion (GO:0040012);;	K04132|0|mze:101471221|muscarinic acetylcholine receptor M4-like; K04132 muscarinic acetylcholine receptor M4 (A)	Neuroactive ligand-receptor interaction (ko04080);; Regulation of actin cytoskeleton (ko04810)	Muscarinic acetylcholine receptor M4 GN=CHRM4 OS=Gallus gallus (Chicken) PE=2 SV=1	--	--	PREDICTED: muscarinic acetylcholine receptor M4-like [Larimichthys crocea]	molecular function: molecular transducer activity (GO:0060089);; molecular function: receptor activity (GO:0004872);; biological process: signaling (GO:0023052);; biological process: response to stimulus (GO:0050896);; biological process: biological regulation (GO:0065007);; biological process: cellular process (GO:0009987);; biological process: single-organism process (GO:0044699);; cellular com…
gene16821	0.0802827	3	0.0380581	1	--	--	--	--	--	Molecular Function: growth factor activity (GO:0008083);;	K04358|2.02331e-143|mze:101478942|fibroblast growth factor 6-like; K04358 fibroblast growth factor (A)	MAPK signaling pathway (ko04010);; Regulation of actin cytoskeleton (ko04810)	Fibroblast growth factor 4B (Precursor) GN=fgf4-b OS=Xenopus laevis (African clawed frog) PE=2 SV=1	--	--	PREDICTED: fibroblast growth factor 6-like [Larimichthys crocea]	molecular function: binding (GO:0005488);;
gene24575	0.0784774	15	0.0261227	5	--	--	--	--	--	--	K02085|0|mze:101485384|adenomatous polyposis coli protein 2-like; K02085 adenomatosis polyposis coli protein (A)	Wnt signaling pathway (ko04310);; Regulation of actin cytoskeleton (ko04810)	Adenomatous polyposis coli homolog GN=apc OS=Xenopus laevis (African clawed frog) PE=1 SV=2	--	--	PREDICTED: adenomatous polyposis coli protein 2-like [Larimichthys crocea]	--
gene3457	0.0571457	1	0.19471	3	--	--	--	--	--	Molecular Function: fibroblast growth factor receptor binding (GO:0005104);; Cellular Component: proteinaceous extracellular matrix (GO:0005578);; Cellular Component: extracellular space (GO:0005615);; Biological Process: peripheral nervous system development (GO:0007422);; Molecular Function: growth factor activity (GO:0008083);; Biological Process: embryonic pattern specification (GO:0009880);;…	K04358|7.59988e-116|xma:102237436|fibroblast growth factor 3-like; K04358 fibroblast growth factor (A)	MAPK signaling pathway (ko04010);; Regulation of actin cytoskeleton (ko04810)	Fibroblast growth factor 3 (Precursor) GN=fgf3 OS=Danio rerio (Zebrafish) PE=1 SV=1	--	--	PREDICTED: fibroblast growth factor 3 [Larimichthys crocea]	biological process: single-organism process (GO:0044699);; biological process: cellular process (GO:0009987);; biological process: biological regulation (GO:0065007);; biological process: developmental process (GO:0032502);; biological process: locomotion (GO:0040011);; biological process: localization (GO:0051179);; biological process: multicellular organismal process (GO:0032501);; cellular com…
gene21868	0.0428966	2	0	0	--	--	--	[T]	Signal transduction mechanisms	--	K00889|0|mze:101486656|phosphatidylinositol 4-phosphate 5-kinase type-1 gamma-like; K00889 1-phosphatidylinositol-4-phosphate 5-kinase [EC:2.7.1.68] (A)	Inositol phosphate metabolism (ko00562);; Phosphatidylinositol signaling system (ko04070);; Endocytosis (ko04144);; Regulation of actin cytoskeleton (ko04810)	Phosphatidylinositol 4-phosphate 5-kinase type-1 beta GN=PIP5K1B OS=Gallus gallus (Chicken) PE=2 SV=1	--	--	PREDICTED: phosphatidylinositol 4-phosphate 5-kinase type-1 gamma-like [Larimichthys crocea]	--
gene23957	0.0408148	2	0.015403	0	--	--	--	[TDBLU]	Signal transduction mechanisms;; Cell cycle control, cell division, chromosome partitioning;; Chromatin structure and dynamics;; Replication, recombination and repair;; Intracellular trafficking, secretion, and vesicular transport	Molecular Function: ATP binding (GO:0005524);; Molecular Function: kinase activity (GO:0016301);; Molecular Function: phosphotransferase activity, alcohol group as acceptor (GO:0016773);; Biological Process: phosphatidylinositol phosphorylation (GO:0046854);; Biological Process: phosphatidylinositol-mediated signaling (GO:0048015);;	K00922|0|xma:102225994|phosphatidylinositol 4,5-bisphosphate 3-kinase catalytic subunit gamma isoform-like; K00922 phosphatidylinositol-4,5-bisphosphate 3-kinase [EC:2.7.1.153] (A)	Inositol phosphate metabolism (ko00562);; ErbB signaling pathway (ko04012);; FoxO signaling pathway (ko04068);; Phosphatidylinositol signaling system (ko04070);; mTOR signaling pathway (ko04150);; Apoptosis (ko04210);; Adrenergic signaling in cardiomyocytes (ko04261);; VEGF signaling pathway (ko04370);; Focal adhesion (ko04510);; Toll-like receptor signaling pathway (ko04620);; Jak-STAT signaling…	Phosphatidylinositol 3-kinase catalytic subunit type 3 GN=pik3c3 OS=Xenopus laevis (African clawed frog) PE=2 SV=1	--	--	PREDICTED: phosphatidylinositol 4,5-bisphosphate 3-kinase catalytic subunit gamma isoform-like [Larimichthys crocea]	molecular function: binding (GO:0005488);; molecular function: catalytic activity (GO:0003824);; biological process: metabolic process (GO:0008152);; biological process: signaling (GO:0023052);; biological process: response to stimulus (GO:0050896);; biological process: biological regulation (GO:0065007);; biological process: single-organism process (GO:0044699);; biological process: cellular pro…
gene493	0.0303647	1	0	0	--	--	--	--	--	Molecular Function: growth factor activity (GO:0008083);; Biological Process: fin regeneration (GO:0031101);; Biological Process: embryonic viscerocranium morphogenesis (GO:0048703);; Biological Process: anatomical structure homeostasis (GO:0060249);;	K04358|1.50618e-143|mze:101480132|fibroblast growth factor 20-like; K04358 fibroblast growth factor (A)	MAPK signaling pathway (ko04010);; Regulation of actin cytoskeleton (ko04810)	Fibroblast growth factor 9 (Precursor) GN=fgf9 OS=Xenopus laevis (African clawed frog) PE=2 SV=1	--	--	PREDICTED: fibroblast growth factor 20-like [Larimichthys crocea]	biological process: growth (GO:0040007);; biological process: single-organism process (GO:0044699);; biological process: biological regulation (GO:0065007);; biological process: developmental process (GO:0032502);; biological process: response to stimulus (GO:0050896);; biological process: multicellular organismal process (GO:0032501);; molecular function: binding (GO:0005488);;
gene374	0.0249954	2	0.0480018	5	--	--	--	[RTKL]	General function prediction only;; Signal transduction mechanisms;; Transcription;; Replication, recombination and repair	--	K05094|0|mze:101476450|fibroblast growth factor receptor 3-like; K05094 fibroblast growth factor receptor 3 [EC:2.7.10.1] (A)	MAPK signaling pathway (ko04010);; Endocytosis (ko04144);; Regulation of actin cytoskeleton (ko04810)	Fibroblast growth factor receptor 3 (Precursor) GN=fgfr3 OS=Danio rerio (Zebrafish) PE=2 SV=1	--	--	PREDICTED: fibroblast growth factor receptor 3 isoform X4 [Stegastes partitus]	--
gene16822	0	0	0.0569312	1	--	--	--	--	--	Cellular Component: extracellular region (GO:0005576);; Molecular Function: growth factor activity (GO:0008083);; Biological Process: regulation of bone mineralization (GO:0030500);; Biological Process: cellular phosphate ion homeostasis (GO:0030643);;	K04358|3.93203e-132|tru:101061209|fibroblast growth factor 23-like; K04358 fibroblast growth factor (A)	MAPK signaling pathway (ko04010);; Regulation of actin cytoskeleton (ko04810)	Fibroblast growth factor 23 (Precursor) GN=fgf23 OS=Tetraodon nigroviridis (Spotted green pufferfish) PE=2 SV=1	--	--	PREDICTED: fibroblast growth factor 23 [Larimichthys crocea]	biological process: biological regulation (GO:0065007);; biological process: single-organism process (GO:0044699);; biological process: cellular process (GO:0009987);; cellular component: extracellular region (GO:0005576);; molecular function: binding (GO:0005488);;
gene17837	0	0	0.0742694	2	--	--	--	--	--	Biological Process: gastric acid secretion (GO:0001696);; Cellular Component: integral component of plasma membrane (GO:0005887);; Biological Process: G-protein coupled acetylcholine receptor signaling pathway (GO:0007213);; Biological Process: synaptic transmission (GO:0007268);; Molecular Function: G-protein coupled acetylcholine receptor activity (GO:0016907);;	K04133|0|mze:101463679|muscarinic acetylcholine receptor M5-like; K04133 muscarinic acetylcholine receptor M5 (A)	Calcium signaling pathway (ko04020);; Neuroactive ligand-receptor interaction (ko04080);; Regulation of actin cytoskeleton (ko04810)	Muscarinic acetylcholine receptor M3 GN=CHRM3 OS=Gallus gallus (Chicken) PE=2 SV=1	--	--	PREDICTED: muscarinic acetylcholine receptor M5-like [Larimichthys crocea]	biological process: response to stimulus (GO:0050896);; biological process: biological regulation (GO:0065007);; biological process: multicellular organismal process (GO:0032501);; biological process: signaling (GO:0023052);; biological process: localization (GO:0051179);; biological process: cellular process (GO:0009987);; biological process: single-organism process (GO:0044699);; cellular compo…
gene20570	0	0	0.373363	1	--	--	--	--	--	Molecular Function: hormone activity (GO:0005179);; Cellular Component: extracellular region (GO:0005576);; Biological Process: glucose metabolic process (GO:0006006);; Biological Process: response to glucose (GO:0009749);; Biological Process: response to nutrient levels (GO:0031667);;	K04526|1.30663e-42|mze:101468103|insulin-like; K04526 insulin (A)	FoxO signaling pathway (ko04068);; Oocyte meiosis (ko04114);; Regulation of autophagy (ko04140);; mTOR signaling pathway (ko04150);; Regulation of actin cytoskeleton (ko04810);; Insulin signaling pathway (ko04910);; Progesterone-mediated oocyte maturation (ko04914)	Insulin A chain (Precursor) GN=ins OS=Lophius americanus (American goosefish) PE=3 SV=1	--	--	PREDICTED: insulin [Larimichthys crocea]	molecular function: binding (GO:0005488);; cellular component: extracellular region (GO:0005576);; biological process: single-organism process (GO:0044699);; biological process: response to stimulus (GO:0050896);; biological process: metabolic process (GO:0008152);;
gene3111	0	0	0.453678	11	--	--	--	--	--	Molecular Function: signal transducer activity (GO:0004871);; Biological Process: single-organism process (GO:0044699);; Biological Process: response to stimulus (GO:0050896);; Biological Process: biological regulation (GO:0065007);;	K03916|2.56083e-101|mze:101487206|B2 bradykinin receptor-like; K03916 bradykinin receptor B2 (A)	Calcium signaling pathway (ko04020);; Neuroactive ligand-receptor interaction (ko04080);; Regulation of actin cytoskeleton (ko04810)	Type-1 angiotensin II receptor A GN=agtr1-a OS=Xenopus laevis (African clawed frog) PE=2 SV=2	--	--	PREDICTED: B2 bradykinin receptor-like [Larimichthys crocea]	molecular function: molecular transducer activity (GO:0060089);; biological process: single-organism process (GO:0044699);; biological process: response to stimulus (GO:0050896);; biological process: biological regulation (GO:0065007);;
gene3885	0	0	0.192367	5	--	--	--	[RTKL]	General function prediction only;; Signal transduction mechanisms;; Transcription;; Replication, recombination and repair	Molecular Function: protein tyrosine kinase activity (GO:0004713);; Molecular Function: ATP binding (GO:0005524);; Biological Process: protein phosphorylation (GO:0006468);;	K05704|4.08872e-180|mze:101476411|proto-oncogene tyrosine-protein kinase Src-like; K05704 tyrosine-protein kinase Src [EC:2.7.10.2] (A)	ErbB signaling pathway (ko04012);; Endocytosis (ko04144);; VEGF signaling pathway (ko04370);; Focal adhesion (ko04510);; Adherens junction (ko04520);; Tight junction (ko04530);; Gap junction (ko04540);; Regulation of actin cytoskeleton (ko04810);; GnRH signaling pathway (ko04912)	Proto-oncogene tyrosine-protein kinase Src GN=src OS=Danio rerio (Zebrafish) PE=1 SV=2	--	--	Proto-oncogene tyrosine-protein kinase Src [Dicentrarchus labrax]	biological process: metabolic process (GO:0008152);; biological process: cellular process (GO:0009987);; molecular function: catalytic activity (GO:0003824);; molecular function: binding (GO:0005488);;
gene8603	0	0	0.0395957	2	--	--	--	--	--	--	K04357|0|mze:101487082|pro-epidermal growth factor-like; K04357 epidermal growth factor (A)	MAPK signaling pathway (ko04010);; ErbB signaling pathway (ko04012);; Cytokine-cytokine receptor interaction (ko04060);; FoxO signaling pathway (ko04068);; Endocytosis (ko04144);; Focal adhesion (ko04510);; Gap junction (ko04540);; Regulation of actin cytoskeleton (ko04810)	Low-density lipoprotein receptor-related protein 1 (Precursor) GN=LRP1 OS=Gallus gallus (Chicken) PE=2 SV=1	--	--	PREDICTED: pro-epidermal growth factor [Larimichthys crocea]	--
