# Supplementary material for: Transcriptome Sequencing Reveals the Traits of Spermatogenesis and Testicular Development in Large Yellow Croaker (Larimichthys crocea)
Source: Genes (Basel). 2019 Nov 21;10(12):958. doi: 10.3390/genes10120958 (PMC6947352; doi:10.3390/genes10120958)
Supplement: Supplementary file 1 [file genes-10-00958-s001.zip › Table S11.xlsx]

## Sheet: heat shock-功能注释检索
Transcript annotations in Nr with the search term “hsp”
#ID	T01_FPKM	T01_count	T02_FPKM	T02_count	T02_vs_T01_EBSeq_FDR	T02_vs_T01_EBSeq_log2FC	T02_vs_T01_EBSeq_(FDR_0.01_FC_2)_regulated	COG_class	COG_class_annotation	GO_annotation	KEGG_annotation	KEGG_pathway_annotation	Swiss_Prot_annotation	eggNOG_class	eggNOG_class_annotation	NR_annotation	GO_second_level_annotation
gene1213	183.41	7831	6.22304	310	0.00146196	4.72185	up	[O]	Posttranslational modification, protein turnover, chaperones	Molecular Function: ATP binding (GO:0005524);; Biological Process: protein folding (GO:0006457);; Biological Process: spermatogenesis (GO:0007283);; Biological Process: response to heat (GO:0009408);; Biological Process: sperm motility (GO:0030317);; Biological Process: androgen receptor signaling pathway (GO:0030521);; Molecular Function: heat shock protein binding (GO:0031072);; Molecular Funct…	K09502|0|mze:101465948|dnaJ homolog subfamily A member 1-like; K09502 DnaJ homolog subfamily A member 1 (A)	Protein processing in endoplasmic reticulum (ko04141)	DnaJ homolog subfamily B member 6 OS=Xenopus tropicalis (Western clawed frog) PE=2 SV=1	--	--	PREDICTED: dnaJ homolog subfamily A member 1 [Larimichthys crocea]	cellular component: organelle (GO:0043226);; cellular component: cell part (GO:0044464);; cellular component: cell (GO:0005623);; biological process: response to stimulus (GO:0050896);;
gene11235	14.8355	782	1.36522	60	0.0097949	3.6882	up	[O]	Posttranslational modification, protein turnover, chaperones	Molecular Function: ATP binding (GO:0005524);; Biological Process: response to stress (GO:0006950);;	K03283|0|ola:101169944|heat shock 70 kDa protein 1-like; K03283 heat shock 70kDa protein 1/8 (A)	Spliceosome (ko03040);; MAPK signaling pathway (ko04010);; Protein processing in endoplasmic reticulum (ko04141);; Endocytosis (ko04144)	Heat shock 70 kDa protein 1 OS=Oryzias latipes (Medaka fish) PE=3 SV=1	--	--	PREDICTED: heat shock 70 kDa protein 1 [Larimichthys crocea]	biological process: cellular process (GO:0009987);; biological process: metabolic process (GO:0008152);; biological process: response to stimulus (GO:0050896);; molecular function: binding (GO:0005488);;
gene5300	129.639	8001	15.7151	994	0.0973759	3.08659	up	[O]	Posttranslational modification, protein turnover, chaperones	Molecular Function: ATP binding (GO:0005524);; Biological Process: response to stress (GO:0006950);;	K09489|0|mze:101485811|heat shock 70 kDa protein 4-like; K09489 heat shock 70kDa protein 4 (A)	--	Heat shock 70 kDa protein OS=Xenopus laevis (African clawed frog) PE=2 SV=1	--	--	PREDICTED: heat shock 70 kDa protein 4-like [Larimichthys crocea]	--
gene23435	0.820112	46	0.0795269	5	0.106798	2.46823	up	[O]	Posttranslational modification, protein turnover, chaperones	Molecular Function: protein tyrosine kinase activity (GO:0004713);; Molecular Function: ATP binding (GO:0005524);; Biological Process: protein phosphorylation (GO:0006468);;	K09485|0|mze:101468437|heat shock 70 kDa protein 4L-like; K09485 heat shock protein 110kDa (A)	Protein processing in endoplasmic reticulum (ko04141)	Heat shock 70 kDa protein OS=Xenopus laevis (African clawed frog) PE=2 SV=1	--	--	PREDICTED: heat shock 70 kDa protein 4L [Larimichthys crocea]	molecular function: binding (GO:0005488);; cellular component: extracellular region (GO:0005576);; biological process: response to stimulus (GO:0050896);;
gene8130	6.90609	203	1.90052	61	0.298838	1.74314	normal	[O]	Posttranslational modification, protein turnover, chaperones	Molecular Function: ATP binding (GO:0005524);; Biological Process: protein folding (GO:0006457);; Biological Process: response to heat (GO:0009408);; Molecular Function: heat shock protein binding (GO:0031072);; Molecular Function: metal ion binding (GO:0046872);; Molecular Function: unfolded protein binding (GO:0051082);;	K09505|0|ola:101166714|dnaJ homolog subfamily A member 4-like; K09505 DnaJ homolog subfamily A member 4 (A)	--	DnaJ homolog subfamily B member 6-A GN=dnajb6-a OS=Xenopus laevis (African clawed frog) PE=2 SV=1	--	--	PREDICTED: dnaJ homolog subfamily A member 4-like [Larimichthys crocea]	molecular function: binding (GO:0005488);;
gene20086	10.47	131	2.9055	44	0.337245	1.56027	normal	--	--	--	--	--	Alpha-crystallin B chain GN=CRYAB OS=Anas platyrhynchos (Domestic duck) PE=2 SV=1	--	--	PREDICTED: heat shock protein beta-6 isoform X1 [Larimichthys crocea]	molecular function: binding (GO:0005488);; biological process: metabolic process (GO:0008152);; biological process: response to stimulus (GO:0050896);; biological process: cellular process (GO:0009987);;
gene26298	9.83879	707	3.4139	263	0.487753	1.49396	normal	--	--	Biological Process: sprouting angiogenesis (GO:0002040);;	--	--	--	--	--	PREDICTED: heat shock 70 kDa protein 12B [Stegastes partitus]	biological process: response to stimulus (GO:0050896);;
gene21366	0.433572	24	0.119698	7	0.419	1.36867	normal	[O]	Posttranslational modification, protein turnover, chaperones	Molecular Function: protein tyrosine kinase activity (GO:0004713);; Molecular Function: ATP binding (GO:0005524);; Biological Process: protein phosphorylation (GO:0006468);;	K09485|0|mze:101468437|heat shock 70 kDa protein 4L-like; K09485 heat shock protein 110kDa (A)	Protein processing in endoplasmic reticulum (ko04141)	Heat shock 70 kDa protein OS=Xenopus laevis (African clawed frog) PE=2 SV=1	--	--	PREDICTED: heat shock 70 kDa protein 4L [Larimichthys crocea]
gene15739	14.2737	646	8.18689	358	0.650717	0.926391	normal	[O]	Posttranslational modification, protein turnover, chaperones	Molecular Function: ATP binding (GO:0005524);;	K03283|0|ola:100125490|heat shock 70kDa protein 2 isoform; K03283 heat shock 70kDa protein 1/8 (A)	Spliceosome (ko03040);; MAPK signaling pathway (ko04010);; Protein processing in endoplasmic reticulum (ko04141);; Endocytosis (ko04144)	Heat shock cognate 70 kDa protein GN=hsc71 OS=Oncorhynchus mykiss (Rainbow trout) PE=2 SV=2	--	--	PREDICTED: heat shock cognate 71 kDa protein [Larimichthys crocea]	biological process: response to stimulus (GO:0050896);; molecular function: binding (GO:0005488);;
gene10844	71.605	3585	38.572	2025	0.793136	0.906174	normal	[O]	Posttranslational modification, protein turnover, chaperones	Molecular Function: ATP binding (GO:0005524);;	K09489|0|mze:101467637|heat shock 70 kDa protein 4-like; K09489 heat shock 70kDa protein 4 (A)	--	Heat shock 70 kDa protein OS=Xenopus laevis (African clawed frog) PE=2 SV=1	--	--	PREDICTED: heat shock 70 kDa protein 4 [Larimichthys crocea]	molecular function: binding (GO:0005488);; molecular function: nucleic acid binding transcription factor activity (GO:0001071);; biological process: developmental process (GO:0032502);; biological process: biological regulation (GO:0065007);; biological process: cellular process (GO:0009987);; biological process: single-organism process (GO:0044699);; cellular component: organelle (GO:0043226);; …
gene24735	66.538	2539	35.9433	1455	0.772107	0.884796	normal	[O]	Posttranslational modification, protein turnover, chaperones	Molecular Function: ATP binding (GO:0005524);; Biological Process: protein folding (GO:0006457);; Biological Process: response to heat (GO:0009408);; Molecular Function: heat shock protein binding (GO:0031072);; Molecular Function: metal ion binding (GO:0046872);; Molecular Function: unfolded protein binding (GO:0051082);;	K09503|0|mze:101481877|dnaJ homolog subfamily A member 2-like; K09503 DnaJ homolog subfamily A member 2 (A)	Protein processing in endoplasmic reticulum (ko04141)	DnaJ homolog subfamily B member 14 GN=dnajb14 OS=Xenopus laevis (African clawed frog) PE=2 SV=1	--	--	PREDICTED: dnaJ homolog subfamily A member 2 [Larimichthys crocea]
gene4979	3.28308	227	2.24894	141	0.599505	0.751478	normal	[O]	Posttranslational modification, protein turnover, chaperones	Molecular Function: ATP binding (GO:0005524);; Biological Process: response to stress (GO:0006950);;	K03283|0|tru:101067989|heat shock 70 kDa protein-like; K03283 heat shock 70kDa protein 1/8 (A)	Spliceosome (ko03040);; MAPK signaling pathway (ko04010);; Protein processing in endoplasmic reticulum (ko04141);; Endocytosis (ko04144)	Heat shock 70 kDa protein GN=hsp70 OS=Oncorhynchus tshawytscha (Chinook salmon) PE=2 SV=1	--	--	PREDICTED: heat shock 70 kDa protein-like [Larimichthys crocea]
gene21261	993.854	59672	784.988	40928	0.941841	0.627575	normal	[O]	Posttranslational modification, protein turnover, chaperones	Molecular Function: ATP binding (GO:0005524);; Biological Process: protein folding (GO:0006457);; Biological Process: response to stress (GO:0006950);; Molecular Function: unfolded protein binding (GO:0051082);;	K04079|0|xma:102219317|heat shock protein HSP 90-beta-like; K04079 molecular chaperone HtpG (A)	Protein processing in endoplasmic reticulum (ko04141);; NOD-like receptor signaling pathway (ko04621);; Progesterone-mediated oocyte maturation (ko04914)	Heat shock protein HSP 90-beta GN=hsp90ab1 OS=Danio rerio (Zebrafish) PE=1 SV=2	--	--	heat shock protein 90kDa alpha (cytosolic), class B member 1 [Larimichthys crocea]
gene5013	5.01301	56	3.07305	37	0.546016	0.61962	normal	[O]	Posttranslational modification, protein turnover, chaperones	Molecular Function: ATP binding (GO:0005524);;	K03283|3.14612e-129|ola:100125490|heat shock 70kDa protein 2 isoform; K03283 heat shock 70kDa protein 1/8 (A)	Spliceosome (ko03040);; MAPK signaling pathway (ko04010);; Protein processing in endoplasmic reticulum (ko04141);; Endocytosis (ko04144)	Heat shock cognate 71 kDa protein GN=HSPA8 OS=Gallus gallus (Chicken) PE=1 SV=1	--	--	PREDICTED: heat shock cognate 71 kDa protein-like, partial [Manacus vitellinus]	molecular function: binding (GO:0005488);; cellular component: cell part (GO:0044464);; cellular component: macromolecular complex (GO:0032991);; cellular component: cell (GO:0005623);; cellular component: organelle (GO:0043226);; biological process: response to stimulus (GO:0050896);;
gene20080	1.07262	40	0.838964	32	0.573004	0.360029	normal	[O]	Posttranslational modification, protein turnover, chaperones	Molecular Function: ATP binding (GO:0005524);; Biological Process: response to stress (GO:0006950);;	K03283|0|xma:102237422|heat shock cognate 71 kDa protein-like; K03283 heat shock 70kDa protein 1/8 (A)	Spliceosome (ko03040);; MAPK signaling pathway (ko04010);; Protein processing in endoplasmic reticulum (ko04141);; Endocytosis (ko04144)	Heat shock cognate 70 kDa protein GN=hsc71 OS=Oncorhynchus mykiss (Rainbow trout) PE=2 SV=2	--	--	PREDICTED: heat shock cognate 71 kDa protein-like [Larimichthys crocea]	biological process: metabolic process (GO:0008152);; biological process: cellular process (GO:0009987);; molecular function: binding (GO:0005488);; molecular function: catalytic activity (GO:0003824);;
gene23425	278.021	9735	283.809	9108	0.904537	0.179627	normal	[O]	Posttranslational modification, protein turnover, chaperones	Molecular Function: ATP binding (GO:0005524);; Biological Process: response to stress (GO:0006950);;	K03283|0|xma:102234316|heat shock cognate 70 kDa protein-like; K03283 heat shock 70kDa protein 1/8 (A)	Spliceosome (ko03040);; MAPK signaling pathway (ko04010);; Protein processing in endoplasmic reticulum (ko04141);; Endocytosis (ko04144)	Heat shock cognate 70 kDa protein GN=hsc71 OS=Oncorhynchus mykiss (Rainbow trout) PE=2 SV=2	--	--	PREDICTED: heat shock cognate 71 kDa protein [Stegastes partitus]	biological process: response to stimulus (GO:0050896);; molecular function: binding (GO:0005488);;
gene23427	1684.82	18877	1925.62	19557	0.928738	0.0326033	normal	[O]	Posttranslational modification, protein turnover, chaperones	Molecular Function: ATP binding (GO:0005524);; Biological Process: response to stress (GO:0006950);;	K03283|4.32033e-154|mze:101464789|heat shock cognate 71 kDa protein-like; K03283 heat shock 70kDa protein 1/8 (A)	Spliceosome (ko03040);; MAPK signaling pathway (ko04010);; Protein processing in endoplasmic reticulum (ko04141);; Endocytosis (ko04144)	Heat shock cognate 71 kDa protein GN=hsc70 OS=Oryzias latipes (Medaka fish) PE=2 SV=1	--	--	heat shock cognate 70 kDa protein, partial [Gadus morhua]	molecular function: binding (GO:0005488);; cellular component: extracellular region (GO:0005576);; biological process: response to stimulus (GO:0050896);;
gene13322	4.64056	260	5.56628	345	0.689741	-0.319589	normal	[O]	Posttranslational modification, protein turnover, chaperones	Molecular Function: ATP binding (GO:0005524);;	K09491|0|mze:101483256|heat shock 70 kDa protein 13-like; K09491 stress 70 protein chaperone microsome-associated 60kDa protein (A)	--	Heat shock 70 kDa protein GN=hsp70 OS=Oncorhynchus tshawytscha (Chinook salmon) PE=2 SV=1	--	--	PREDICTED: heat shock 70 kDa protein 13 [Larimichthys crocea]	--
gene11616	24.2272	612	33.5525	813	0.755385	-0.323978	normal	[O]	Posttranslational modification, protein turnover, chaperones	Molecular Function: ATP binding (GO:0005524);; Cellular Component: cytosol (GO:0005829);; Cellular Component: ribosome (GO:0005840);; Biological Process: response to stress (GO:0006950);;	--	--	Heat shock 70 kDa protein 14 GN=hspa14 OS=Danio rerio (Zebrafish) PE=2 SV=1	--	--	heat shock 70kDa protein 14 [Monopterus albus]	biological process: multicellular organismal process (GO:0032501);; biological process: developmental process (GO:0032502);; biological process: single-organism process (GO:0044699);;
gene947	24.3343	657	37.4314	1319	0.709	-0.917287	normal	--	--	Biological Process: response to stress (GO:0006950);;	K08879|3.97271e-126|tru:101066003|heat shock protein beta-8-like; K08879 heat shock protein beta-8 (A)	--	Heat shock protein beta-1 GN=HSPB1 OS=Gallus gallus (Chicken) PE=2 SV=1	--	--	PREDICTED: heat shock protein beta-8 [Larimichthys crocea]
gene23105	13.2676	625	34.3881	1705	0.61683	-1.35801	normal	[O]	Posttranslational modification, protein turnover, chaperones	Molecular Function: ATP binding (GO:0005524);; Biological Process: protein folding (GO:0006457);; Biological Process: response to stress (GO:0006950);; Molecular Function: unfolded protein binding (GO:0051082);;	K04079|0|tru:101068853|heat shock protein HSP 90-alpha-like; K04079 molecular chaperone HtpG (A)	Protein processing in endoplasmic reticulum (ko04141);; NOD-like receptor signaling pathway (ko04621);; Progesterone-mediated oocyte maturation (ko04914)	Heat shock protein HSP 90-alpha GN=HSP90AA1 OS=Gallus gallus (Chicken) PE=3 SV=3	--	--	PREDICTED: heat shock protein HSP 90-alpha isoform X2 [Larimichthys crocea]	--
gene349	0.67301	17	2.56374	63	0.321126	-1.57765	normal	--	--	--	--	--	--	--	--	PREDICTED: heat shock 70 kDa protein 12A isoform X1 [Stegastes partitus]	biological process: cellular process (GO:0009987);; biological process: metabolic process (GO:0008152);; molecular function: binding (GO:0005488);;
gene15094	9.04837	564	37.4966	1935	0.510666	-1.68718	normal	[O]	Posttranslational modification, protein turnover, chaperones	Molecular Function: ATP binding (GO:0005524);; Cellular Component: mitochondrial matrix (GO:0005759);; Biological Process: fin regeneration (GO:0031101);; Biological Process: protein refolding (GO:0042026);;	K04077|0|xma:102217228|60 kDa heat shock protein, mitochondrial-like; K04077 chaperonin GroEL (A)	RNA degradation (ko03018)	60 kDa heat shock protein, mitochondrial (Precursor) OS=Gallus gallus (Chicken) PE=1 SV=1	--	--	heat shock protein 60 [Epinephelus coioides]	molecular function: binding (GO:0005488);; biological process: response to stimulus (GO:0050896);;
gene8890	1.31702	64	3.05546	230	0.323092	-1.69504	normal	--	--	--	--	--	--	--	--	PREDICTED: heat shock 70 kDa protein 12A-like, partial [Larimichthys crocea]	biological process: biological regulation (GO:0065007);; molecular function: binding (GO:0005488);;
gene3759	4.72646	277	22.7302	1219	0.323669	-2.03689	normal	[O]	Posttranslational modification, protein turnover, chaperones	Molecular Function: ATP binding (GO:0005524);; Biological Process: protein folding (GO:0006457);; Biological Process: response to stress (GO:0006950);; Molecular Function: unfolded protein binding (GO:0051082);;	K09488|0|mze:101476553|heat shock protein 75 kDa, mitochondrial-like; K09488 TNF receptor-associated protein 1 (A)	--	Endoplasmin (Precursor) GN=HSP90B1 OS=Gallus gallus (Chicken) PE=1 SV=1	--	--	PREDICTED: heat shock protein 75 kDa, mitochondrial [Larimichthys crocea]	molecular function: binding (GO:0005488);;
gene18661	5.06518	238	45.5872	1997	0.0809265	-2.96214	normal	[O]	Posttranslational modification, protein turnover, chaperones	Molecular Function: ATP binding (GO:0005524);; Cellular Component: extracellular region (GO:0005576);; Biological Process: response to stress (GO:0006950);;	K09490|0|ola:101157378|BiP, HSPA5; 78 kDa glucose-regulated protein-like; K09490 heat shock 70kDa protein 5 (A)	Protein export (ko03060);; Protein processing in endoplasmic reticulum (ko04141)	78 kDa glucose-regulated protein (Precursor) GN=HSPA5 OS=Gallus gallus (Chicken) PE=1 SV=1	--	--	PREDICTED: 78 kDa glucose-regulated protein [Larimichthys crocea]
gene18656	6.44889	305	85.1659	3743	0.0301252	-3.51483	normal	[O]	Posttranslational modification, protein turnover, chaperones	Molecular Function: ATP binding (GO:0005524);; Cellular Component: extracellular region (GO:0005576);; Biological Process: response to stress (GO:0006950);;	K09490|0|ola:101157378|BiP, HSPA5; 78 kDa glucose-regulated protein-like; K09490 heat shock 70kDa protein 5 (A)	Protein export (ko03060);; Protein processing in endoplasmic reticulum (ko04141)	78 kDa glucose-regulated protein (Precursor) GN=HSPA5 OS=Gallus gallus (Chicken) PE=1 SV=1	--	--	PREDICTED: 78 kDa glucose-regulated protein [Larimichthys crocea]	molecular function: binding (GO:0005488);; biological process: metabolic process (GO:0008152);; biological process: response to stimulus (GO:0050896);; biological process: cellular process (GO:0009987);;
gene25027	8.92963	168	288.63	4984	0.00140483	-4.77126	down	--	--	Cellular Component: nucleus (GO:0005634);; Cellular Component: cytoplasm (GO:0005737);; Biological Process: response to heat (GO:0009408);; Biological Process: response to arsenic-containing substance (GO:0046685);;	K04455|1.05176e-117|mze:101481376|heat shock protein beta-1-like; K04455 heat shock protein beta-1 (A)	MAPK signaling pathway (ko04010);; VEGF signaling pathway (ko04370)	Heat shock protein beta-1 GN=hspb1 OS=Poeciliopsis lucida (Desert topminnow) PE=2 SV=1	--	--	heat shock 27kDa protein 1 [Larimichthys crocea]	biological process: metabolic process (GO:0008152);; biological process: response to stimulus (GO:0050896);; biological process: developmental process (GO:0032502);; biological process: single-organism process (GO:0044699);; biological process: cellular process (GO:0009987);; biological process: growth (GO:0040007);; cellular component: organelle part (GO:0044422);; cellular component: membrane-e…
gene11418	0	0	13.6941	171	0.000340446	-5.23953	down	--	--	--	--	--	Heat shock protein beta-11 GN=hspb11 OS=Danio rerio (Zebrafish) PE=2 SV=2	--	--	PREDICTED: heat shock protein beta-11-like [Larimichthys crocea]	--
gene15044	0	0	20.4492	351	2.64e-05	-6.25728	down	--	--	Biological Process: response to stress (GO:0006950);;	K09546|9.12087e-36|mze:101477404|heat shock protein beta-7-like; K09546 heat shock protein beta-7 (A)	--	--	--	--	PREDICTED: heat shock protein beta-7-like [Larimichthys crocea]	molecular function: binding (GO:0005488);; molecular function: catalytic activity (GO:0003824);; biological process: cellular process (GO:0009987);; biological process: metabolic process (GO:0008152);;
gene21135	0	0	419.733	6112	7.39e-10	-10.3615	down	--	--	Biological Process: response to stress (GO:0006950);;	K09546|9.24057e-80|xma:102235060|heat shock protein beta-7-like; K09546 heat shock protein beta-7 (A)	--	Alpha-crystallin B chain GN=CRYAB OS=Lithobates catesbeiana (American bullfrog) PE=2 SV=1	--	--	PREDICTED: heat shock protein beta-7 [Larimichthys crocea]	biological process: response to stimulus (GO:0050896);;
