# Supplementary material for: Transcriptome Sequencing Reveals the Traits of Spermatogenesis and Testicular Development in Large Yellow Croaker (Larimichthys crocea)
Source: Genes (Basel). 2019 Nov 21;10(12):958. doi: 10.3390/genes10120958 (PMC6947352; doi:10.3390/genes10120958)
Supplement: Supplementary file 1 [file genes-10-00958-s001.zip › Table S12.xlsx]

## Sheet: Sheet1
Spata genes in the TES-biased genes
#ID	T01_FPKM	T01_count	T02_FPKM	T02_count	FDR	log2FC	regulated	COG_class	COG_class_annotation	GO_annotation	KEGG_annotation	KEGG_pathway_annotation	Swiss_Prot_annotation	eggNOG_class	eggNOG_class_annotation	NR_annotation	GO_second_level_annotation
gene26146	44.6881	2717	2.20941	134	0.00248048	4.3785	up	[O]	Posttranslational modification, protein turnover, chaperones	Molecular Function: mannose-6-phosphate isomerase activity (GO:0004476);; Biological Process: mannose metabolic process (GO:0006013);;	--	--	--	--	--	PREDICTED: spermatogenesis-associated protein 20 [Larimichthys crocea]	molecular function: catalytic activity (GO:0003824);; biological process: metabolic process (GO:0008152);; biological process: single-organism process (GO:0044699);;
gene3096	410.389	3092	0.610387	5	3.47e-08	8.40961	up	--	--	--	--	--	--	--	--	PREDICTED: spermatogenesis-associated serine-rich protein 1 isoform X1 [Larimichthys crocea]	--
gene3103	40.3396	1246	0.491033	19	3.82e-05	5.8081	up	--	--	--	--	--	--	--	--	PREDICTED: spermatogenesis-associated protein 7 [Larimichthys crocea]	--
gene3104	100.575	936	0.144955	5	3.56e-06	6.69035	up	--	--	--	--	--	--	--	--	PREDICTED: spermatogenesis-associated protein 7 [Stegastes partitus]	--
gene5224	155.679	5749	0.0900421	6	4.48e-09	9.16117	up	--	--	--	--	--	--	--	--	PREDICTED: spermatogenesis-associated protein 22 [Larimichthys crocea]	--
gene772	50.0633	2127	1.22273	64	0.000368852	5.04007	up	--	--	--	--	--	--	--	--	PREDICTED: spermatogenesis-associated protein 6 [Larimichthys crocea]	--
gene7878	334.683	6400	0.392443	6	2.95e-09	9.31582	up	--	--	--	--	--	--	--	--	PREDICTED: spermatogenesis-associated protein 17 [Larimichthys crocea]	--
gene8600	129.935	2291	0.871222	16	2.17e-06	6.88016	up	--	--	--	--	--	Sperm flagellar protein 1 GN=spef1 OS=Xenopus laevis (African clawed frog) PE=2 SV=1	--	--	PREDICTED: spermatogenesis-associated protein 4 isoform X1 [Larimichthys crocea]	--
