# Supplementary material for: Transcriptome Sequencing Reveals the Traits of Spermatogenesis and Testicular Development in Large Yellow Croaker (Larimichthys crocea)
Source: Genes (Basel). 2019 Nov 21;10(12):958. doi: 10.3390/genes10120958 (PMC6947352; doi:10.3390/genes10120958)
Supplement: Supplementary file 1 [file genes-10-00958-s001.zip › Table S3.xlsx]

## Sheet: Sheet1
DEG annotations to 152 KEGG pathways
#KEGG Category	ko_ID	DEG Count	DEG_all
Neuroactive ligand-receptor interaction	ko04080	65	gene10114;gene10189;gene10375;gene10483;gene10629;gene1088;gene11059;gene11271;gene11478;gene11480;gene12228;gene12267;gene12342;gene12343;gene12344;gene12625;gene12874;gene13149;gene13627;gene13913;gene1400;gene14190;gene14252;gene14264;gene14421;gene14597;gene15224;gene15620;gene15906;gene16593;gene17182;gene18561;gene18962;gene19486;gene19495;gene2006;gene20147;gene20451;gene20461;gene20816;ge…
Cytokine-cytokine receptor interaction	ko04060	62	Larimichthys_crocea_newGene_3294;gene10353;gene10396;gene10798;gene10986;gene11435;gene12299;gene12354;gene13480;gene13556;gene1356;gene14044;gene15189;gene1559;gene15750;gene16380;gene16497;gene16977;gene16978;gene17229;gene17248;gene1729;gene17663;gene1817;gene18313;gene18443;gene20233;gene20595;gene21871;gene21882;gene23188;gene23660;gene24422;gene24423;gene24490;gene24951;gene2516;gene27094;g…
MAPK signaling pathway	ko04010	60	Larimichthys_crocea_newGene_3754;gene10218;gene11235;gene1130;gene11685;gene12157;gene12758;gene12936;gene13154;gene13480;gene13511;gene14203;gene15944;gene15978;gene16706;gene17154;gene17539;gene17639;gene19465;gene20036;gene20533;gene21542;gene21969;gene22553;gene23060;gene2322;gene23608;gene23660;gene2388;gene23970;gene24127;gene24365;gene24423;gene24793;gene24980;gene2499;gene25027;gene25213;…
Endocytosis	ko04144	53	gene10189;gene1078;gene11235;gene11478;gene12122;gene12341;gene13021;gene13480;gene13627;gene14044;gene14471;gene14537;gene14590;gene14868;gene15687;gene15875;gene16497;gene17248;gene1766;gene18104;gene18175;gene19351;gene20592;gene21882;gene22029;gene22502;gene23494;gene24422;gene24490;gene2500;gene25213;gene27131;gene2720;gene2992;gene368;gene3928;gene3930;gene3931;gene4036;gene408;gene4243;gen…
Cell adhesion molecules (CAMs)	ko04514	52	Larimichthys_crocea_newGene_2244;gene10257;gene11465;gene11629;gene11633;gene11697;gene13008;gene13021;gene13158;gene13523;gene1360;gene14069;gene14410;gene1471;gene14883;gene14896;gene1524;gene1526;gene1527;gene15687;gene17124;gene17276;gene17585;gene17592;gene17593;gene18443;gene18720;gene19005;gene19354;gene19781;gene19971;gene19975;gene20076;gene20274;gene20834;gene21658;gene21816;gene22789;g…
Focal adhesion	ko04510	50	gene10016;gene10097;gene10544;gene13661;gene14069;gene14149;gene14327;gene14506;gene14537;gene1471;gene17554;gene1775;gene1776;gene1880;gene1882;gene19373;gene19377;gene19465;gene20034;gene20233;gene20274;gene20413;gene20533;gene2075;gene2077;gene21184;gene21542;gene21882;gene22300;gene23278;gene23459;gene23970;gene24127;gene24365;gene24423;gene2499;gene2793;gene4158;gene4481;gene5135;gene5492;ge…
Calcium signaling pathway	ko04020	49	Larimichthys_crocea_newGene_3025;gene10189;gene10483;gene10544;gene10878;gene11478;gene12062;gene12099;gene12988;gene13423;gene13627;gene13838;gene1400;gene14326;gene16082;gene17182;gene17539;gene18962;gene19098;gene19465;gene19495;gene19687;gene21542;gene21746;gene22259;gene22525;gene22588;gene23060;gene23970;gene24127;gene24232;gene24423;gene24793;gene2528;gene25363;gene27096;gene27461;gene3014…
Phagosome	ko04145	45	Larimichthys_crocea_newGene_916;Larimichthys_crocea_newGene_917;gene10016;gene10372;gene11549;gene11551;gene12204;gene13021;gene13130;gene13804;gene14149;gene14895;gene1524;gene1526;gene1527;gene15358;gene15467;gene15687;gene15993;gene16454;gene16456;gene18222;gene19005;gene19386;gene19971;gene19975;gene20274;gene20904;gene21151;gene23739;gene23741;gene25352;gene25519;gene2588;gene26782;gene3316;…
Tight junction	ko04530	42	Larimichthys_crocea_newGene_1637;gene10097;gene11255;gene11629;gene1199;gene13167;gene14327;gene14810;gene14883;gene15599;gene16222;gene16748;gene16828;gene17585;gene17592;gene17593;gene18720;gene19465;gene20406;gene20592;gene21230;gene21257;gene21390;gene21542;gene21816;gene22057;gene22509;gene22519;gene2284;gene23676;gene23970;gene24127;gene24281;gene24284;gene25178;gene25203;gene25870;gene515;…
Adrenergic signaling in cardiomyocytes	ko04261	41	Larimichthys_crocea_newGene_1637;Larimichthys_crocea_newGene_3025;gene10189;gene10218;gene10256;gene1130;gene12062;gene12099;gene12702;gene12758;gene13627;gene13838;gene14326;gene14638;gene15002;gene15658;gene16082;gene16706;gene16748;gene17830;gene1814;gene18561;gene19687;gene20406;gene21441;gene21746;gene2363;gene2388;gene24281;gene24284;gene2528;gene26556;gene27096;gene3396;gene4562;gene5492;g…
Regulation of actin cytoskeleton	ko04810	38	gene10097;gene10544;gene11478;gene11479;gene11569;gene11685;gene12625;gene14069;gene14327;gene1471;gene15640;gene15944;gene15978;gene17154;gene19005;gene19373;gene20034;gene20274;gene20533;gene21976;gene22525;gene22553;gene2363;gene24423;gene2499;gene25213;gene269;gene4481;gene465;gene4737;gene5492;gene5821;gene5867;gene8120;gene8857;gene8946;gene9822;gene9954
Purine metabolism	ko00230	38	Larimichthys_crocea_newGene_2806;gene10166;gene10808;gene12113;gene12755;gene13093;gene13497;gene14021;gene14071;gene15617;gene16673;gene18312;gene18846;gene19671;gene19705;gene19835;gene20335;gene21110;gene21746;gene2250;gene23574;gene24302;gene2453;gene24840;gene26136;gene2979;gene3200;gene4458;gene4621;gene5529;gene5952;gene6520;gene6569;gene7203;gene7622;gene7908;gene8444;gene8653
Wnt signaling pathway	ko04310	37	Larimichthys_crocea_newGene_175;gene12099;gene12276;gene13167;gene13794;gene13838;gene13900;gene14203;gene14506;gene1609;gene18382;gene19367;gene19428;gene19465;gene19687;gene21542;gene22585;gene23547;gene23970;gene24127;gene24311;gene24365;gene2499;gene250;gene25374;gene25744;gene27096;gene3388;gene3887;gene4795;gene4952;gene5107;gene6449;gene7501;gene7884;gene8857;gene8990
Herpes simplex infection	ko05168	33	gene10353;gene12204;gene13021;gene13154;gene13167;gene14112;gene14272;gene14895;gene1524;gene1526;gene1527;gene15687;gene18111;gene18924;gene19971;gene19975;gene21041;gene21151;gene21932;gene23028;gene23029;gene2322;gene24365;gene24418;gene2516;gene495;gene5376;gene6765;gene7139;gene7280;gene8458;gene9274;gene9794
Jak-STAT signaling pathway	ko04630	30	gene10396;gene10629;gene12299;gene12341;gene13112;gene1356;gene14506;gene14648;gene14792;gene1559;gene16269;gene17248;gene1729;gene17673;gene1817;gene19326;gene21932;gene23188;gene24490;gene26965;gene2901;gene2992;gene3022;gene3388;gene368;gene5492;gene5621;gene6765;gene6780;gene9981
Vascular smooth muscle contraction	ko04270	30	gene10544;gene11450;gene12099;gene13838;gene15145;gene15906;gene1648;gene17182;gene17744;gene19465;gene19495;gene19687;gene20533;gene21230;gene21390;gene21542;gene21746;gene21957;gene22760;gene23970;gene24127;gene2888;gene4481;gene5867;gene6569;gene7622;gene8025;gene8027;gene9386;gene9855
Cardiac muscle contraction	ko04260	28	Larimichthys_crocea_newGene_1637;gene10218;gene10256;gene1130;gene12702;gene12758;gene14326;gene15658;gene16082;gene16706;gene16748;gene17830;gene1814;gene2041;gene21441;gene2363;gene2388;gene23946;gene24281;gene24284;gene26556;gene3396;gene4562;gene5984;gene695;gene708;gene761;gene8747
FoxO signaling pathway	ko04068	27	gene1078;gene11002;gene13114;gene13480;gene14506;gene14597;gene18775;gene19554;gene19555;gene19972;gene20510;gene20533;gene21041;gene21184;gene21365;gene23436;gene23783;gene24217;gene24365;gene26949;gene27482;gene2793;gene5492;gene7784;gene8256;gene853;gene9607
Melanogenesis	ko04916	26	Larimichthys_crocea_newGene_175;gene10986;gene12099;gene12276;gene13794;gene13838;gene14638;gene15266;gene19367;gene19465;gene19687;gene21542;gene21746;gene22585;gene23970;gene24127;gene25744;gene27096;gene27118;gene27131;gene3014;gene4795;gene5107;gene7622;gene7884;gene8990
Cell cycle	ko04110	25	Larimichthys_crocea_newGene_2808;gene11002;gene11542;gene14506;gene1652;gene17948;gene18775;gene19589;gene19684;gene20157;gene20510;gene20528;gene21041;gene22512;gene245;gene26949;gene27469;gene3388;gene4185;gene4410;gene6009;gene6249;gene7675;gene7912;gene8104
Adherens junction	ko04512	24	gene10016;gene13661;gene14069;gene14149;gene1471;gene17554;gene1775;gene1776;gene18540;gene19377;gene20034;gene20274;gene20413;gene2075;gene2077;gene23278;gene4058;gene5135;gene7214;gene7691;gene8120;gene8946;gene987;gene9910
ECM-receptor interaction	ko04520	24	Larimichthys_crocea_newGene_175;gene10097;gene1199;gene12245;gene13167;gene13480;gene14327;gene19367;gene20834;gene21976;gene22057;gene22904;gene2499;gene269;gene323;gene4631;gene4795;gene5490;gene6780;gene7103;gene8525;gene8857;gene8990;gene9607
Gap junction	ko04540	23	gene10189;gene10372;gene10483;gene12099;gene13804;gene13838;gene15505;gene15993;gene18222;gene19465;gene19687;gene21542;gene21746;gene23739;gene23741;gene23970;gene24127;gene24423;gene25363;gene26782;gene3984;gene6569;gene7622
Progesterone-mediated oocyte maturation	ko04914	21	gene11002;gene12746;gene17654;gene17948;gene19589;gene20157;gene20510;gene20533;gene21041;gene21184;gene21746;gene24365;gene24980;gene26949;gene27469;gene2793;gene4185;gene5492;gene6031;gene6249;gene7622
Oocyte meiosis	ko00010	20	gene10658;gene123;gene12586;gene1651;gene17687;gene18885;gene19554;gene19555;gene19972;gene22499;gene2250;gene22674;gene23783;gene2397;gene2402;gene25671;gene26645;gene5753;gene6520;gene8256
Glycolysis / Gluconeogenesis	ko01200	20	Larimichthys_crocea_newGene_1603;gene10658;gene1089;gene12586;gene1651;gene18885;gene19149;gene22499;gene22720;gene2397;gene2402;gene26049;gene26645;gene5753;gene5951;gene6520;gene7682;gene8354;gene865;gene9406
Carbon metabolism	ko04114	20	gene12746;gene13806;gene1652;gene17654;gene18140;gene19589;gene21041;gene21184;gene21746;gene23774;gene24665;gene24980;gene27096;gene27284;gene2793;gene6031;gene6499;gene7622;gene7675;gene7912
Insulin signaling pathway	ko04910	20	Larimichthys_crocea_newGene_19;gene12341;gene14792;gene17688;gene19554;gene19555;gene19972;gene20533;gene21932;gene22064;gene22300;gene22499;gene23459;gene23783;gene23913;gene24365;gene24958;gene5492;gene8256;gene8609
Biosynthesis of amino acids	ko01230	19	gene10658;gene1089;gene12586;gene14120;gene1651;gene1849;gene19149;gene21179;gene22106;gene2397;gene2402;gene26049;gene26645;gene3942;gene5753;gene6520;gene6741;gene865;gene9406
Glycerophospholipid metabolism	ko00564	19	gene10155;gene11450;gene11865;gene13870;gene15145;gene16436;gene21223;gene22029;gene22760;gene22882;gene23376;gene26660;gene3831;gene6914;gene7892;gene8025;gene8027;gene9230;gene9928
Pyrimidine metabolism	ko04672	18	gene13556;gene14044;gene1524;gene1526;gene1527;gene18443;gene19971;gene19975;gene20595;gene24951;gene5276;gene5916;gene6303;gene6730;gene6778;gene7157;gene8458;gene9524
Intestinal immune network for IgA production	ko00240	18	gene10166;gene1023;gene10808;gene11969;gene14021;gene14266;gene15617;gene16673;gene18846;gene19705;gene19835;gene24081;gene2453;gene24840;gene26136;gene27259;gene4458;gene9857
Protein processing in endoplasmic reticulum	ko04141	17	gene10092;gene11235;gene1213;gene13070;gene13130;gene13765;gene14382;gene18724;gene19260;gene19439;gene22578;gene24365;gene25152;gene26115;gene26859;gene945;gene9794
VEGF signaling pathway	ko04620	16	Larimichthys_crocea_newGene_3294;gene10798;gene11736;gene12204;gene12860;gene13154;gene16380;gene18443;gene2322;gene23608;gene24365;gene27094;gene27095;gene5370;gene5492;gene8554
Ubiquitin mediated proteolysis	ko04120	16	gene12341;gene14648;gene14792;gene15875;gene17948;gene18651;gene18924;gene20029;gene21690;gene21932;gene24368;gene26115;gene27469;gene60;gene7675;gene7733
Glycine, serine and threonine metabolism	ko04370	16	gene12936;gene13511;gene13900;gene19465;gene21542;gene21882;gene23459;gene23970;gene24127;gene2499;gene25027;gene3887;gene5492;gene8025;gene8027;gene8857
Toll-like receptor signaling pathway	ko00260	16	gene1043;gene123;gene16080;gene18517;gene19149;gene19241;gene19663;gene5753;gene5951;gene6741;gene7682;gene9338;gene9406;gene976;gene9942;gene9943
Phosphatidylinositol signaling system	ko00500	15	Larimichthys_crocea_newGene_1241;Larimichthys_crocea_newGene_2236;gene14050;gene17688;gene17701;gene18885;gene19554;gene19555;gene20151;gene20609;gene22064;gene2250;gene23913;gene26348;gene8256
RNA transport	ko05132	15	Larimichthys_crocea_newGene_3294;gene11736;gene12860;gene13154;gene14576;gene16380;gene17235;gene19249;gene2322;gene24365;gene25352;gene269;gene27094;gene27095;gene9124
Salmonella infection	ko04070	15	gene12099;gene13838;gene15028;gene16613;gene1872;gene19465;gene19687;gene19845;gene21223;gene21542;gene23970;gene24127;gene5492;gene6499;gene9889
Arginine and proline metabolism	ko00330	15	gene1043;gene10901;gene12990;gene14120;gene14631;gene14910;gene17726;gene17773;gene19024;gene21173;gene22106;gene22774;gene26049;gene3871;gene865
Starch and sucrose metabolism	ko03013	15	gene10263;gene11429;gene12932;gene15500;gene16422;gene19911;gene20639;gene21181;gene21665;gene21989;gene6283;gene6548;gene6870;gene7925;gene8609
Adipocytokine signaling pathway	ko04920	14	gene13154;gene19554;gene19555;gene19972;gene21932;gene23783;gene24365;gene26235;gene4764;gene6765;gene7784;gene8256;gene8399;gene9794
Lysosome	ko04150	13	gene16961;gene19465;gene20533;gene21184;gene21542;gene23970;gene24127;gene24980;gene2793;gene5492;gene6031;gene7784;gene8609
ErbB signaling pathway	ko00590	13	gene11450;gene13548;gene13593;gene15145;gene16616;gene1838;gene21113;gene22760;gene22879;gene76;gene8025;gene8027;gene8074
TGF-beta signaling pathway	ko04912	13	gene12099;gene13585;gene13838;gene19687;gene21746;gene22029;gene24365;gene27096;gene3984;gene4550;gene7622;gene8025;gene8027
mTOR signaling pathway	ko04012	13	gene12341;gene13585;gene19465;gene20533;gene21542;gene23459;gene23970;gene24127;gene24365;gene26410;gene27096;gene3388;gene5492
Arachidonic acid metabolism	ko04142	13	gene15467;gene16686;gene17072;gene20944;gene25519;gene26675;gene27274;gene4622;gene4623;gene5477;gene7338;gene8719;gene974
GnRH signaling pathway	ko03320	13	gene12878;gene13851;gene16941;gene19305;gene19798;gene19972;gene20990;gene23783;gene25105;gene2567;gene26235;gene4952;gene5311
PPAR signaling pathway	ko04350	13	gene11542;gene13480;gene13642;gene13817;gene15189;gene21107;gene23494;gene25986;gene3388;gene4575;gene5743;gene7214;gene9607
Steroid hormone biosynthesis	ko00140	12	Larimichthys_crocea_newGene_1241;Larimichthys_crocea_newGene_2236;gene1032;gene11135;gene13851;gene14050;gene16291;gene16333;gene24667;gene25865;gene26348;gene5774
p53 signaling pathway	ko04115	11	gene11002;gene14506;gene20510;gene21041;gene21184;gene22048;gene26949;gene2793;gene4410;gene7214;gene8104
Cysteine and methionine metabolism	ko00561	11	Larimichthys_crocea_newGene_3051;gene10155;gene14490;gene15409;gene21223;gene22882;gene23262;gene25671;gene3814;gene9185;gene9928
Glycerolipid metabolism	ko00270	11	gene17287;gene17687;gene18243;gene1849;gene22674;gene26049;gene3942;gene6741;gene865;gene9942;gene9943
RNA degradation	ko03018	10	gene10216;gene10217;gene12586;gene12932;gene1651;gene19655;gene19656;gene2402;gene26645;gene6870
Inositol phosphate metabolism	ko00983	10	Larimichthys_crocea_newGene_1241;Larimichthys_crocea_newGene_2236;gene11969;gene14050;gene14266;gene24081;gene26348;gene27259;gene2957;gene9857
Drug metabolism - other enzymes	ko04621	10	gene13154;gene16380;gene1786;gene19249;gene22836;gene22926;gene2295;gene24365;gene27094;gene27095
NOD-like receptor signaling pathway	ko00562	10	gene12099;gene13838;gene15028;gene16613;gene1759;gene1872;gene19687;gene19845;gene6499;gene9889
RIG-I-like receptor signaling pathway	ko04622	10	gene10798;gene13154;gene16380;gene24365;gene2562;gene27094;gene27095;gene4249;gene5370;gene9794
ABC transporters	ko00380	9	Larimichthys_crocea_newGene_1603;gene14354;gene14631;gene16291;gene17513;gene20318;gene20886;gene22720;gene27057
mRNA surveillance pathway	ko03015	9	gene10428;gene12892;gene12932;gene20406;gene20519;gene22311;gene6359;gene6870;gene8674
Alanine, aspartate and glutamate metabolism	ko00052	9	gene12586;gene1651;gene19554;gene19555;gene2250;gene26645;gene2853;gene3814;gene8256
Tryptophan metabolism	ko02010	9	Larimichthys_crocea_newGene_481;gene20606;gene21151;gene2304;gene3217;gene3555;gene6427;gene7048;gene7415
Galactose metabolism	ko00565	9	gene11450;gene11865;gene15145;gene21437;gene22029;gene22760;gene26660;gene8025;gene8027
Ether lipid metabolism	ko00250	9	gene10800;gene19671;gene21173;gene26049;gene2979;gene3871;gene5951;gene7682;gene865
Porphyrin and chlorophyll metabolism	ko00860	9	Larimichthys_crocea_newGene_1241;Larimichthys_crocea_newGene_2236;gene14050;gene14603;gene16080;gene19241;gene26348;gene7358;gene9338
Hedgehog signaling pathway	ko00760	8	gene10166;gene16673;gene19705;gene22556;gene24926;gene25778;gene26136;gene4458
Fanconi anemia pathway	ko00360	8	gene17937;gene18517;gene19470;gene21179;gene25020;gene26049;gene3942;gene865
Phenylalanine metabolism	ko03460	8	gene10588;gene12695;gene16413;gene16872;gene17440;gene2218;gene24397;gene8563
Tyrosine metabolism	ko00350	8	gene18517;gene19125;gene19470;gene25020;gene26049;gene27118;gene3942;gene865
Nicotinate and nicotinamide metabolism	ko04340	8	gene12276;gene13794;gene16722;gene20123;gene21623;gene22174;gene25744;gene552
Apoptosis	ko00051	7	Larimichthys_crocea_newGene_2257;gene12586;gene1651;gene22499;gene26645;gene3814;gene9289
Notch signaling pathway	ko00040	7	Larimichthys_crocea_newGene_1241;Larimichthys_crocea_newGene_2236;gene14050;gene20151;gene25671;gene26348;gene3814
Fructose and mannose metabolism	ko04210	7	Larimichthys_crocea_newGene_19;gene10092;gene10184;gene13154;gene5492;gene828;gene9794
Pentose and glucuronate interconversions	ko00982	7	Larimichthys_crocea_newGene_1241;Larimichthys_crocea_newGene_2236;gene14050;gene19888;gene20259;gene26348;gene5944
Pentose phosphate pathway	ko00514	7	gene12531;gene15952;gene17191;gene20169;gene24403;gene26124;gene2853
Pyruvate metabolism	ko00030	7	gene12586;gene1651;gene18885;gene22499;gene2250;gene26645;gene8354
Oxidative phosphorylation	ko00980	7	Larimichthys_crocea_newGene_1241;Larimichthys_crocea_newGene_2236;gene14050;gene16291;gene19888;gene20259;gene26348
Other types of O-glycan biosynthesis	ko00620	7	gene17687;gene19663;gene19972;gene22674;gene23783;gene5682;gene6520
Retinol metabolism	ko04330	7	gene1998;gene2039;gene22483;gene23096;gene24311;gene24403;gene6903
Drug metabolism - cytochrome P450	ko04320	7	gene10630;gene16151;gene22483;gene3926;gene5965;gene8790;gene9679
Metabolism of xenobiotics by cytochrome P450	ko00190	7	gene1483;gene15802;gene2041;gene23946;gene6270;gene695;gene708
Dorso-ventral axis formation	ko00830	7	Larimichthys_crocea_newGene_1241;Larimichthys_crocea_newGene_2236;gene14050;gene16291;gene22834;gene26348;gene5774
Histidine metabolism	ko00480	6	gene13593;gene19888;gene20259;gene22879;gene27205;gene4130
Amino sugar and nucleotide sugar metabolism	ko00510	6	gene12531;gene15952;gene19260;gene22902;gene25152;gene2853
N-Glycan biosynthesis	ko00520	6	gene10800;gene18885;gene21156;gene2250;gene24985;gene292
Linoleic acid metabolism	ko00340	6	gene14046;gene14047;gene14631;gene152;gene22536;gene3593
Glutathione metabolism	ko04623	6	gene10798;gene13154;gene19249;gene4249;gene5370;gene5646
Cytosolic DNA-sensing pathway	ko00591	6	gene11450;gene15145;gene22760;gene5774;gene8025;gene8027
Peroxisome	ko00053	5	Larimichthys_crocea_newGene_1241;Larimichthys_crocea_newGene_2236;gene14050;gene1759;gene26348
Basal transcription factors	ko00120	5	gene11135;gene13851;gene14835;gene20990;gene5311
Spliceosome	ko00630	5	gene14910;gene15572;gene19663;gene5951;gene7682
Ascorbate and aldarate metabolism	ko03040	5	gene11235;gene2852;gene4028;gene5486;gene6548
Glyoxylate and dicarboxylate metabolism	ko00601	5	gene12084;gene17191;gene21090;gene25147;gene2853
Glycosphingolipid biosynthesis - lacto and neolacto series	ko03022	5	gene14112;gene18111;gene23028;gene23029;gene5376
Primary bile acid biosynthesis	ko04146	5	gene13870;gene15572;gene21113;gene5951;gene7682
Sphingolipid metabolism	ko00592	5	gene11450;gene15145;gene22760;gene8025;gene8027
alpha-Linolenic acid metabolism	ko04744	5	gene12941;gene14071;gene14471;gene2720;gene4788
beta-Alanine metabolism	ko00410	5	Larimichthys_crocea_newGene_1603;gene11969;gene18517;gene27259;gene9857
Renin-angiotensin system	ko00600	5	gene11585;gene25767;gene3878;gene6063;gene7645
Phototransduction	ko04614	5	gene10618;gene12939;gene14962;gene18561;gene4130
Proteasome	ko00400	4	gene21179;gene26049;gene3942;gene865
Phenylalanine, tyrosine and tryptophan biosynthesis	ko00020	4	gene1089;gene19972;gene22720;gene23783
Citrate cycle (TCA cycle)	ko00130	4	gene19470;gene25020;gene32;gene3942
Fatty acid elongation	ko00062	4	Larimichthys_crocea_newGene_1603;gene13653;gene2683;gene6993
Steroid biosynthesis	ko00770	4	gene11969;gene25621;gene27259;gene9857
Pantothenate and CoA biosynthesis	ko03050	4	gene17675;gene21146;gene21148;gene21150
Ubiquinone and other terpenoid-quinone biosynthesis	ko00100	4	Larimichthys_crocea_newGene_3051;gene23262;gene3888;gene5477
Mismatch repair	ko00640	3	Larimichthys_crocea_newGene_1603;gene17687;gene22674
Lysine degradation	ko03430	3	gene10258;gene11407;gene1189
Propanoate metabolism	ko00531	3	gene10982;gene12789;gene974
2-Oxocarboxylic acid metabolism	ko01040	3	Larimichthys_crocea_newGene_1603;gene13653;gene2683
Fatty acid metabolism	ko01212	3	Larimichthys_crocea_newGene_1603;gene13653;gene26235
Glycosaminoglycan degradation	ko00310	3	Larimichthys_crocea_newGene_1603;gene2008;gene22720
Biosynthesis of unsaturated fatty acids	ko01210	3	gene1089;gene26049;gene865
SNARE interactions in vesicular transport	ko04130	2	gene20901;gene24564
Base excision repair	ko00790	2	gene12134;gene446
DNA replication	ko00900	2	gene7222;gene957
RNA polymerase	ko00460	2	gene22879;gene27205
Ribosome	ko00471	2	gene21173;gene3871
Glycosaminoglycan biosynthesis - heparan sulfate / heparin	ko03030	2	gene10258;gene24195
Glycosaminoglycan biosynthesis - keratan sulfate	ko00071	2	Larimichthys_crocea_newGene_1603;gene26235
Glycosphingolipid biosynthesis - globo series	ko03020	2	gene15617;gene2453
Mucin type O-Glycan biosynthesis	ko00533	2	gene2853;gene2941
Fatty acid degradation	ko00430	2	gene22879;gene27205
Biotin metabolism	ko00780	2	gene3723;gene8110
Folate biosynthesis	ko03410	2	gene10258;gene7402
One carbon pool by folate	ko00534	2	gene13869;gene6624
Cyanoamino acid metabolism	ko03010	2	gene18711;gene4710
D-Glutamine and D-glutamate metabolism	ko00512	2	gene2941;gene956
Taurine and hypotaurine metabolism	ko00670	2	Larimichthys_crocea_newGene_2806;gene9178
Terpenoid backbone biosynthesis	ko00603	2	gene24988;gene2941
Non-homologous end-joining	ko03008	1	gene13167
Nucleotide excision repair	ko05203	1	gene14112
Aminoacyl-tRNA biosynthesis	ko00650	1	Larimichthys_crocea_newGene_1603
Ribosome biogenesis in eukaryotes	ko00280	1	Larimichthys_crocea_newGene_1603
Viral carcinogenesis	ko00750	1	gene343
Dilated cardiomyopathy	ko00604	1	gene2941
Hypertrophic cardiomyopathy (HCM)	ko05414	1	gene21441
Epstein-Barr virus infection	ko00450	1	gene23371
HTLV-I infection	ko01220	1	gene25671
Huntington's disease	ko05169	1	gene14112
Valine, leucine and isoleucine biosynthesis	ko00532	1	gene24832
Valine, leucine and isoleucine degradation	ko00910	1	gene13686
Caffeine metabolism	ko00970	1	gene23371
Butanoate metabolism	ko05410	1	gene21441
Nitrogen metabolism	ko05016	1	gene14112
Degradation of aromatic compounds	ko00290	1	gene19149
Glycosaminoglycan biosynthesis - chondroitin sulfate / dermatan sulfate	ko03450	1	gene21215
Glycosphingolipid biosynthesis - ganglio series	ko05166	1	gene14112
Vitamin B6 metabolism	ko00232	1	gene4621
Selenocompound metabolism	ko03420	1	gene10258
