# Supplementary material for: Transcriptome Sequencing Reveals the Traits of Spermatogenesis and Testicular Development in Large Yellow Croaker (Larimichthys crocea)
Source: Genes (Basel). 2019 Nov 21;10(12):958. doi: 10.3390/genes10120958 (PMC6947352; doi:10.3390/genes10120958)
Supplement: Supplementary file 1 [file genes-10-00958-s001.zip › Table S4.xlsx]

## Sheet: Sheet1
DEGs involved in the GnRH pathway
#ID	T01_FPKM	T01_count	T02_FPKM	T02_count	FDR	log2FC	regulated	COG_class	COG_class_annotation	GO_annotation	KEGG_annotation	KEGG_pathway_annotation	Swiss_Prot_annotation	eggNOG_class	eggNOG_class_annotation	NR_annotation	GO_second_level_annotation
gene13585	0.515849	18	10.9632	482	0.00203984	-4.35846	down	--	--	--	K08523|3.58422e-93|tru:101072713|proheparin-binding EGF-like growth factor-like; K08523 heparin-binding EGF-like growth factor (A)	ErbB signaling pathway (ko04012);; GnRH signaling pathway (ko04912)	Heparin-binding EGF-like growth factor (Precursor) GN=HBEGF OS=Gallus gallus (Chicken) PE=1 SV=1	--	--	PREDICTED: proheparin-binding EGF-like growth factor isoform X1 [Larimichthys crocea]	--
gene13838	0.0780245	8	2.19071	247	0.00252456	-4.2608	down	--	--	--	K05858|0|tru:101065367|1-phosphatidylinositol 4,5-bisphosphate phosphodiesterase beta-1-like; K05858 phosphatidylinositol phospholipase C, beta [EC:3.1.4.11] (A)	Inositol phosphate metabolism (ko00562);; Calcium signaling pathway (ko04020);; Phosphatidylinositol signaling system (ko04070);; Adrenergic signaling in cardiomyocytes (ko04261);; Vascular smooth muscle contraction (ko04270);; Wnt signaling pathway (ko04310);; Gap junction (ko04540);; GnRH signaling pathway (ko04912);; Melanogenesis (ko04916)	1-phosphatidylinositol 4,5-bisphosphate phosphodiesterase delta-3-A GN=plcd3a OS=Danio rerio (Zebrafish) PE=2 SV=1	--	--	PREDICTED: 1-phosphatidylinositol 4,5-bisphosphate phosphodiesterase beta-1 [Larimichthys crocea]	--
gene22029	0.482095	55	9.59113	1143	0.00376986	-4.18871	down	[I]	Lipid transport and metabolism	Molecular Function: catalytic activity (GO:0003824);; Biological Process: cell communication (GO:0007154);; Biological Process: metabolic process (GO:0008152);; Molecular Function: phosphatidylinositol binding (GO:0035091);;	K01115|0|mze:101470809|phospholipase D1-like; K01115 phospholipase D1/2 [EC:3.1.4.4] (A)	Glycerophospholipid metabolism (ko00564);; Ether lipid metabolism (ko00565);; Endocytosis (ko04144);; GnRH signaling pathway (ko04912)	--	--	--	PREDICTED: phospholipase D1-like [Larimichthys crocea]	biological process: metabolic process (GO:0008152);; biological process: single-organism process (GO:0044699);; biological process: cellular process (GO:0009987);; molecular function: binding (GO:0005488);; molecular function: catalytic activity (GO:0003824);;
gene27096	0.332895	18	10.7616	688	0.00060901	-4.8677	down	[RTKL]	General function prediction only;; Signal transduction mechanisms;; Transcription;; Replication, recombination and repair	--	K04515|0|mze:101466566|calcium/calmodulin-dependent protein kinase type II delta 2 chain-like; K04515 calcium/calmodulin-dependent protein kinase (CaM kinase) II [EC:2.7.11.17] (A)	ErbB signaling pathway (ko04012);; Calcium signaling pathway (ko04020);; Oocyte meiosis (ko04114);; Adrenergic signaling in cardiomyocytes (ko04261);; Wnt signaling pathway (ko04310);; GnRH signaling pathway (ko04912);; Melanogenesis (ko04916)	Calcium/calmodulin-dependent protein kinase type II delta 2 chain GN=camk2d2 OS=Danio rerio (Zebrafish) PE=2 SV=2	--	--	PREDICTED: calcium/calmodulin-dependent protein kinase type II delta 2 chain isoform X1 [Stegastes partitus]	--
gene4550	0.384261	27	17.4071	1095	0.000419135	-5.04705	down	[RTKL]	General function prediction only;; Signal transduction mechanisms;; Transcription;; Replication, recombination and repair	Molecular Function: protein tyrosine kinase activity (GO:0004713);; Molecular Function: signal transducer activity (GO:0004871);; Molecular Function: ATP binding (GO:0005524);; Cellular Component: cytoskeleton (GO:0005856);; Cellular Component: focal adhesion (GO:0005925);; Biological Process: protein phosphorylation (GO:0006468);; Biological Process: signal complex assembly (GO:0007172);;	K05871|0|mze:101466145|protein-tyrosine kinase 2-beta-like; K05871 focal adhesion kinase 2 [EC:2.7.10.2] (A)	Calcium signaling pathway (ko04020);; GnRH signaling pathway (ko04912)	Focal adhesion kinase 1 GN=ptk2 OS=Xenopus laevis (African clawed frog) PE=2 SV=2	--	--	PREDICTED: protein-tyrosine kinase 2-beta-like [Neolamprologus brichardi]	cellular component: organelle (GO:0043226);; cellular component: cell part (GO:0044464);; cellular component: cell (GO:0005623);; cellular component: cell junction (GO:0030054);; biological process: cellular component organization or biogenesis (GO:0071840);; biological process: cellular process (GO:0009987);; biological process: biological regulation (GO:0065007);; biological process: metabolic …
gene7622	0.0136721	1	1.91759	96	0.00437468	-4.13994	down	[T]	Signal transduction mechanisms	Molecular Function: nucleotide binding (GO:0000166);; Biological Process: cyclic nucleotide biosynthetic process (GO:0009190);; Biological Process: axon midline choice point recognition (GO:0016199);; Molecular Function: phosphorus-oxygen lyase activity (GO:0016849);; Biological Process: retinal ganglion cell axon guidance (GO:0031290);; Biological Process: intracellular signal transduction (GO:0…	K08041|0|xma:102227141|adenylate cyclase type 1-like; K08041 adenylate cyclase 1 [EC:4.6.1.1] (A)	Purine metabolism (ko00230);; Calcium signaling pathway (ko04020);; Oocyte meiosis (ko04114);; Adrenergic signaling in cardiomyocytes (ko04261);; Vascular smooth muscle contraction (ko04270);; Gap junction (ko04540);; GnRH signaling pathway (ko04912);; Progesterone-mediated oocyte maturation (ko04914);; Melanogenesis (ko04916)	Adenylate cyclase type 9 GN=ADCY9 OS=Gallus gallus (Chicken) PE=2 SV=1	--	--	PREDICTED: adenylate cyclase type 1-like [Larimichthys crocea]	biological process: multicellular organismal process (GO:0032501);; biological process: metabolic process (GO:0008152);; biological process: developmental process (GO:0032502);; biological process: biological regulation (GO:0065007);; biological process: single-organism process (GO:0044699);; biological process: cellular component organization or biogenesis (GO:0071840);; biological process: sign…
gene8025	0.296385	3	6.91772	128	0.00429819	-4.08274	down	--	--	--	K16342|1.52175e-50|tru:101065347|cytosolic phospholipase A2 gamma-like; K16342 cytosolic phospholipase A2 [EC:3.1.1.4] (A)	Glycerophospholipid metabolism (ko00564);; Ether lipid metabolism (ko00565);; Arachidonic acid metabolism (ko00590);; Linoleic acid metabolism (ko00591);; alpha-Linolenic acid metabolism (ko00592);; MAPK signaling pathway (ko04010);; Vascular smooth muscle contraction (ko04270);; VEGF signaling pathway (ko04370);; GnRH signaling pathway (ko04912)	--	--	--	PREDICTED: cytosolic phospholipase A2 gamma-like [Larimichthys crocea]	--
gene8027	0.449854	16	17.9996	819	0.00023665	-5.25261	down	--	--	--	K16342|0|tru:101065347|cytosolic phospholipase A2 gamma-like; K16342 cytosolic phospholipase A2 [EC:3.1.1.4] (A)	Glycerophospholipid metabolism (ko00564);; Ether lipid metabolism (ko00565);; Arachidonic acid metabolism (ko00590);; Linoleic acid metabolism (ko00591);; alpha-Linolenic acid metabolism (ko00592);; MAPK signaling pathway (ko04010);; Vascular smooth muscle contraction (ko04270);; VEGF signaling pathway (ko04370);; GnRH signaling pathway (ko04912)	Lysophospholipase GN=pla2g4a OS=Danio rerio (Zebrafish) PE=2 SV=1	--	--	PREDICTED: cytosolic phospholipase A2 gamma-like [Pundamilia nyererei]	--
gene12099	7.15175	273	0.123315	4	0.000249768	5.08683	up	--	--	--	K05858|3.1888e-109|mze:101478971|1-phosphatidylinositol 4,5-bisphosphate phosphodiesterase beta-1-like; K05858 phosphatidylinositol phospholipase C, beta [EC:3.1.4.11] (A)	Inositol phosphate metabolism (ko00562);; Calcium signaling pathway (ko04020);; Phosphatidylinositol signaling system (ko04070);; Adrenergic signaling in cardiomyocytes (ko04261);; Vascular smooth muscle contraction (ko04270);; Wnt signaling pathway (ko04310);; Gap junction (ko04540);; GnRH signaling pathway (ko04912);; Melanogenesis (ko04916)	--	--	--	PREDICTED: 1-phosphatidylinositol 4,5-bisphosphate phosphodiesterase beta-1-like [Larimichthys crocea]	--
gene19687	1.78564	143	0.0958519	7	0.00674917	3.74496	up	--	--	Molecular Function: phosphatidylinositol phospholipase C activity (GO:0004435);; Molecular Function: signal transducer activity (GO:0004871);; Molecular Function: calcium ion binding (GO:0005509);; Biological Process: lipid metabolic process (GO:0006629);; Biological Process: intracellular signal transduction (GO:0035556);;	K05858|0|ola:100049465|mfplc-beta2, PLCB2; phospholipase C-beta 2; K05858 phosphatidylinositol phospholipase C, beta [EC:3.1.4.11] (A)	Inositol phosphate metabolism (ko00562);; Calcium signaling pathway (ko04020);; Phosphatidylinositol signaling system (ko04070);; Adrenergic signaling in cardiomyocytes (ko04261);; Vascular smooth muscle contraction (ko04270);; Wnt signaling pathway (ko04310);; Gap junction (ko04540);; GnRH signaling pathway (ko04912);; Melanogenesis (ko04916)	1-phosphatidylinositol 4,5-bisphosphate phosphodiesterase delta-4 GN=plcd4 OS=Xenopus laevis (African clawed frog) PE=2 SV=1	--	--	PREDICTED: 1-phosphatidylinositol 4,5-bisphosphate phosphodiesterase beta-2 [Larimichthys crocea]	biological process: cellular process (GO:0009987);; biological process: single-organism process (GO:0044699);; biological process: metabolic process (GO:0008152);; biological process: signaling (GO:0023052);; biological process: response to stimulus (GO:0050896);; biological process: biological regulation (GO:0065007);; molecular function: catalytic activity (GO:0003824);; molecular function: bin…
gene21746	0.484096	57	0.0082157	0	0.00843114	3.80651	up	[T]	Signal transduction mechanisms	Molecular Function: nucleotide binding (GO:0000166);; Molecular Function: adenylate cyclase activity (GO:0004016);; Cellular Component: intracellular (GO:0005622);; Biological Process: cAMP biosynthetic process (GO:0006171);; Cellular Component: integral component of membrane (GO:0016021);; Biological Process: intracellular signal transduction (GO:0035556);;	K08041|0|mze:101466326|adenylate cyclase type 1-like; K08041 adenylate cyclase 1 [EC:4.6.1.1] (A)	Purine metabolism (ko00230);; Calcium signaling pathway (ko04020);; Oocyte meiosis (ko04114);; Adrenergic signaling in cardiomyocytes (ko04261);; Vascular smooth muscle contraction (ko04270);; Gap junction (ko04540);; GnRH signaling pathway (ko04912);; Progesterone-mediated oocyte maturation (ko04914);; Melanogenesis (ko04916)	Adenylate cyclase type 9 GN=ADCY9 OS=Gallus gallus (Chicken) PE=2 SV=1	--	--	PREDICTED: adenylate cyclase type 1-like [Neolamprologus brichardi]	cellular component: membrane part (GO:0044425);; cellular component: cell (GO:0005623);; cellular component: cell part (GO:0044464);; cellular component: membrane (GO:0016020);; biological process: biological regulation (GO:0065007);; biological process: response to stimulus (GO:0050896);; biological process: metabolic process (GO:0008152);; biological process: signaling (GO:0023052);; biological…
gene24365	28.1551	1374	0.00903031	0	5.86865e-08	8.2954	up	[RTKL]	General function prediction only;; Signal transduction mechanisms;; Transcription;; Replication, recombination and repair	Biological Process: MAPK cascade (GO:0000165);; Molecular Function: MAP kinase activity (GO:0004707);; Molecular Function: ATP binding (GO:0005524);; Biological Process: protein phosphorylation (GO:0006468);; Biological Process: signal transduction by phosphorylation (GO:0023014);;	K04440|0|mze:101486303|mitogen-activated protein kinase 10-like; K04440 c-Jun N-terminal kinase [EC:2.7.11.24] (A)	MAPK signaling pathway (ko04010);; ErbB signaling pathway (ko04012);; FoxO signaling pathway (ko04068);; Protein processing in endoplasmic reticulum (ko04141);; Wnt signaling pathway (ko04310);; Focal adhesion (ko04510);; Toll-like receptor signaling pathway (ko04620);; NOD-like receptor signaling pathway (ko04621);; RIG-I-like receptor signaling pathway (ko04622);; Insulin signaling pathway (ko0…	Mitogen-activated protein kinase 8 GN=mapk8 OS=Xenopus laevis (African clawed frog) PE=2 SV=2	--	--	PREDICTED: mitogen-activated protein kinase 10 isoform X2 [Notothenia coriiceps]	biological process: single-organism process (GO:0044699);; biological process: cellular process (GO:0009987);; biological process: response to stimulus (GO:0050896);; biological process: biological regulation (GO:0065007);; biological process: metabolic process (GO:0008152);; biological process: signaling (GO:0023052);; molecular function: molecular transducer activity (GO:0060089);; molecular fu…
gene3984	60.5213	4911	3.29335	199	0.00137517	4.67681	up	[RTKL]	General function prediction only;; Signal transduction mechanisms;; Transcription;; Replication, recombination and repair	Molecular Function: protein kinase activity (GO:0004672);; Molecular Function: ATP binding (GO:0005524);; Biological Process: protein phosphorylation (GO:0006468);;	K04420|0|tru:101069746|mitogen-activated protein kinase kinase kinase 2-like; K04420 mitogen-activated protein kinase kinase kinase 2 [EC:2.7.11.25] (A)	MAPK signaling pathway (ko04010);; Gap junction (ko04540);; GnRH signaling pathway (ko04912)	Serine/threonine-protein kinase 3 20kDa subunit GN=stk3 OS=Danio rerio (Zebrafish) PE=2 SV=1	--	--	PREDICTED: LOW QUALITY PROTEIN: mitogen-activated protein kinase kinase kinase 2 [Larimichthys crocea]	molecular function: catalytic activity (GO:0003824);; molecular function: binding (GO:0005488);; biological process: metabolic process (GO:0008152);; biological process: cellular process (GO:0009987);;
