# Supplementary material for: Transcriptome Sequencing Reveals the Traits of Spermatogenesis and Testicular Development in Large Yellow Croaker (Larimichthys crocea)
Source: Genes (Basel). 2019 Nov 21;10(12):958. doi: 10.3390/genes10120958 (PMC6947352; doi:10.3390/genes10120958)
Supplement: Supplementary file 1 [file genes-10-00958-s001.zip › Table S5.xlsx]

## Sheet: serine_threonine-protein kinase
Transcript annotations in Nr with the search term “serine-threonine-protein kinase”
#ID	T01_FPKM	T01_count	T02_FPKM	T02_count	T02_vs_T01_EBSeq_FDR	T02_vs_T01_EBSeq_log2FC	T02_vs_T01_EBSeq_(FDR_0.01_FC_2)_regulated	COG_class	COG_class_annotation	GO_annotation	KEGG_annotation	KEGG_pathway_annotation	Swiss_Prot_annotation	eggNOG_class	eggNOG_class_annotation	NR_annotation	GO_second_level_annotation
Larimichthys_crocea_newGene_1766	356.215	129	0	0	0.000485121	4.92612	up	--	--	--	--	--	--	--	--	PREDICTED: serine/threonine-protein kinase pim-1 [Larimichthys crocea]	--
Larimichthys_crocea_newGene_2214	10.0868	5	10.6517	8	--	--	--	--	--	--	--	--	--	--	--	PREDICTED: serine/threonine-protein kinase/endoribonuclease IRE1-like isoform X2 [Oreochromis niloticus]	--
Larimichthys_crocea_newGene_2234	13.1239	19	0	0	0.185019	2.4143	normal	--	--	--	K04702|3.73894e-21|xma:102234532|serine/threonine-protein kinase pim-1-like; K04702 proto-oncogene serine/threonine-protein kinase Pim-1 [EC:2.7.11.1] (A)	Jak-STAT signaling pathway (ko04630)	Serine/threonine-protein kinase pim-2 GN=pim2 OS=Danio rerio (Zebrafish) PE=2 SV=2	T	Signal transduction mechanisms	PREDICTED: serine/threonine-protein kinase pim-1 [Larimichthys crocea]	--
Larimichthys_crocea_newGene_3459	338.664	389	35.3118	41	0.0265429	3.19095	normal	[TDBLU]	Signal transduction mechanisms;; Cell cycle control, cell division, chromosome partitioning;; Chromatin structure and dynamics;; Replication, recombination and repair;; Intracellular trafficking, secretion, and vesicular transport	Molecular Function: ATP binding (GO:0005524);; Molecular Function: drug binding (GO:0008144);; Molecular Function: kinase activity (GO:0016301);; Biological Process: phosphorylation (GO:0016310);; Molecular Function: phosphotransferase activity, alcohol group as acceptor (GO:0016773);; Biological Process: skin development (GO:0043588);; Biological Process: digestive tract development (GO:0048565)…	K07203|2.57305e-48|dre:324254|mtor, frap1, tor, wu:fc22h08; mechanistic target of rapamycin (serine/threonine kinase); K07203 FKBP12-rapamycin complex-associated protein (A)	ErbB signaling pathway (ko04012);; mTOR signaling pathway (ko04150);; Insulin signaling pathway (ko04910);; Adipocytokine signaling pathway (ko04920)	--	L	Replication, recombination and repair	PREDICTED: serine/threonine-protein kinase mTOR isoform X2 [Larimichthys crocea]	molecular function: binding (GO:0005488);; molecular function: catalytic activity (GO:0003824);; biological process: single-organism process (GO:0044699);; biological process: cellular process (GO:0009987);; biological process: metabolic process (GO:0008152);; biological process: multicellular organismal process (GO:0032501);; biological process: developmental process (GO:0032502);;
Larimichthys_crocea_newGene_3556	3.62255	19	5.97567	41	0.501921	-0.881197	normal	[RTKL]	General function prediction only;; Signal transduction mechanisms;; Transcription;; Replication, recombination and repair	--	--	--	Calcium/calmodulin-dependent protein kinase type II delta chain GN=CAMK2D OS=Gallus gallus (Chicken) PE=2 SV=1	T	Signal transduction mechanisms	PREDICTED: serine/threonine-protein kinase/endoribonuclease IRE1-like [Oreochromis niloticus]	--
Larimichthys_crocea_newGene_3649	15.952	6	0	0	--	--	--	--	--	--	K06637|1.73648e-40|mze:101474622|mitotic checkpoint serine/threonine-protein kinase BUB1 beta-like; K06637 mitotic checkpoint serine/threonine-protein kinase BUB1 beta [EC:2.7.11.1] (A)	Cell cycle (ko04110)	--	D	Cell cycle control, cell division, chromosome partitioning	PREDICTED: mitotic checkpoint serine/threonine-protein kinase BUB1 beta [Larimichthys crocea]	--
gene10177	92.5964	6429	6.8101	479	0.01545	3.81721	normal	[RTKL]	General function prediction only;; Signal transduction mechanisms;; Transcription;; Replication, recombination and repair	Molecular Function: protein serine/threonine kinase activity (GO:0004674);; Molecular Function: ATP binding (GO:0005524);; Cellular Component: nucleus (GO:0005634);; Biological Process: protein phosphorylation (GO:0006468);;	K08864|0|mze:101470965|serine/threonine-protein kinase tousled-like 2-like; K08864 tousled-like kinase [EC:2.7.11.1] (A)	--	Serine/threonine-protein kinase tousled-like 2 {ECO:0000250|UniProtKB:Q86UE8} OS=Danio rerio (Zebrafish) PE=2 SV=2	--	--	PREDICTED: serine/threonine-protein kinase tousled-like 2 isoform X1 [Larimichthys crocea]	cellular component: cell (GO:0005623);; cellular component: cell part (GO:0044464);; cellular component: organelle (GO:0043226);; biological process: metabolic process (GO:0008152);; biological process: cellular process (GO:0009987);; molecular function: binding (GO:0005488);; molecular function: catalytic activity (GO:0003824);;
gene10224	3.21863	420	6.8528	1250	0.544804	-1.48016	normal	[RTKL]	General function prediction only;; Signal transduction mechanisms;; Transcription;; Replication, recombination and repair	--	K08867|0|tru:101065922|serine/threonine-protein kinase WNK1-like; K08867 WNK lysine deficient protein kinase [EC:2.7.11.1] (A)	--	Serine/threonine-protein kinase PAK 3 GN=pak3 OS=Xenopus laevis (African clawed frog) PE=2 SV=1	--	--	PREDICTED: serine/threonine-protein kinase WNK1-like [Takifugu rubripes]	--
gene10462	74.772	5196	2.72244	148	0.000349152	5.17399	up	[RTKL]	General function prediction only;; Signal transduction mechanisms;; Transcription;; Replication, recombination and repair	--	K08857|0|mze:101475406|serine/threonine-protein kinase Nek5-like; K08857 NIMA (never in mitosis gene a)-related kinase [EC:2.7.11.1] (A)	--	Serine/threonine-protein kinase Nek8 GN=nek8 OS=Danio rerio (Zebrafish) PE=2 SV=1	--	--	PREDICTED: serine/threonine-protein kinase Nek5-like [Neolamprologus brichardi]	--
gene10477	19.4171	2068	4.161	550	0.392744	1.98531	normal	[RTKL]	General function prediction only;; Signal transduction mechanisms;; Transcription;; Replication, recombination and repair	Molecular Function: protein tyrosine kinase activity (GO:0004713);; Molecular Function: ATP binding (GO:0005524);; Biological Process: protein phosphorylation (GO:0006468);;	K08898|0|mze:101479739|serine/threonine-protein kinase LMTK2-like; K08898 lemur tyrosine kinase 2 [EC:2.7.10.1] (A)	--	BDNF/NT-3 growth factors receptor (Precursor) GN=NTRK2 OS=Gallus gallus (Chicken) PE=1 SV=1	--	--	PREDICTED: serine/threonine-protein kinase LMTK2 [Larimichthys crocea]	biological process: cellular process (GO:0009987);; biological process: metabolic process (GO:0008152);; molecular function: binding (GO:0005488);; molecular function: catalytic activity (GO:0003824);;
gene10672	0.436134	11	0.314773	8	--	--	--	[RTKL]	General function prediction only;; Signal transduction mechanisms;; Transcription;; Replication, recombination and repair	Molecular Function: protein serine/threonine kinase activity (GO:0004674);; Molecular Function: ATP binding (GO:0005524);; Biological Process: protein phosphorylation (GO:0006468);;	K08858|0|mze:101468143|serine/threonine-protein kinase SBK1-like; K08858 serine/threonine-protein kinase SBK [EC:2.7.11.1] (A)	--	Serine/threonine-protein kinase SBK1 GN=sbk1 OS=Danio rerio (Zebrafish) PE=1 SV=1	--	--	PREDICTED: serine/threonine-protein kinase SBK1-like [Larimichthys crocea]	molecular function: binding (GO:0005488);; molecular function: catalytic activity (GO:0003824);; biological process: metabolic process (GO:0008152);; biological process: cellular process (GO:0009987);;
gene10892	18.9537	1638	4.84111	470	0.41773	1.87453	normal	[RTKL]	General function prediction only;; Signal transduction mechanisms;; Transcription;; Replication, recombination and repair	Biological Process: myeloid leukocyte differentiation (GO:0002573);; Molecular Function: protein serine/threonine kinase activity (GO:0004674);; Molecular Function: ATP binding (GO:0005524);; Biological Process: protein phosphorylation (GO:0006468);; Biological Process: embryonic morphogenesis (GO:0048598);;	K05734|0|mze:101465929|serine/threonine-protein kinase PAK 4-like; K05734 p21-activated kinase 4 [EC:2.7.11.1] (A)	ErbB signaling pathway (ko04012);; Focal adhesion (ko04510);; Regulation of actin cytoskeleton (ko04810)	Serine/threonine-protein kinase PAK 3 GN=pak3 OS=Xenopus laevis (African clawed frog) PE=2 SV=1	--	--	PREDICTED: serine/threonine-protein kinase PAK 4 isoform X1 [Larimichthys crocea]	biological process: developmental process (GO:0032502);; biological process: metabolic process (GO:0008152);; biological process: multicellular organismal process (GO:0032501);; biological process: immune system process (GO:0002376);; biological process: single-organism process (GO:0044699);; biological process: cellular process (GO:0009987);; molecular function: catalytic activity (GO:0003824);;…
gene11015	2.62651	115	15.5457	816	0.100794	-2.69745	normal	[RTKL]	General function prediction only;; Signal transduction mechanisms;; Transcription;; Replication, recombination and repair	Molecular Function: protein kinase activity (GO:0004672);; Molecular Function: ATP binding (GO:0005524);; Biological Process: protein phosphorylation (GO:0006468);;	K08838|0|tru:101074750|serine/threonine-protein kinase MST4-like; K08838 serine/threonine-protein kinase 24/25/MST4 [EC:2.7.11.1] (A)	--	Serine/threonine-protein kinase 3 20kDa subunit GN=stk3 OS=Danio rerio (Zebrafish) PE=2 SV=1	--	--	PREDICTED: serine/threonine-protein kinase 26 isoform X1 [Larimichthys crocea]	molecular function: catalytic activity (GO:0003824);; molecular function: binding (GO:0005488);; biological process: cellular process (GO:0009987);; biological process: metabolic process (GO:0008152);;
gene11065	1.67013	169	8.63431	698	0.316586	-1.93514	normal	[RTKL]	General function prediction only;; Signal transduction mechanisms;; Transcription;; Replication, recombination and repair	Molecular Function: protein kinase C activity (GO:0004697);; Molecular Function: ATP binding (GO:0005524);; Molecular Function: phospholipid binding (GO:0005543);; Cellular Component: cytoplasm (GO:0005737);; Biological Process: protein phosphorylation (GO:0006468);; Biological Process: intracellular signal transduction (GO:0035556);; Molecular Function: metal ion binding (GO:0046872);;	K06070|0|mze:101483444|serine/threonine-protein kinase D3-like; K06070 protein kinase D [EC:2.7.11.13] (A)	--	Calcium/calmodulin-dependent protein kinase type II delta chain GN=CAMK2D OS=Gallus gallus (Chicken) PE=2 SV=1	--	--	PREDICTED: LOW QUALITY PROTEIN: serine/threonine-protein kinase D3-like [Larimichthys crocea]	molecular function: catalytic activity (GO:0003824);; molecular function: binding (GO:0005488);; biological process: single-organism process (GO:0044699);; biological process: cellular process (GO:0009987);; biological process: biological regulation (GO:0065007);; biological process: response to stimulus (GO:0050896);; biological process: signaling (GO:0023052);; biological process: metabolic pro…
gene1110	20.2006	1275	0.706471	50	0.000959818	4.63277	up	[RTKL]	General function prediction only;; Signal transduction mechanisms;; Transcription;; Replication, recombination and repair	--	K08857|0|mze:101481225|serine/threonine-protein kinase Nek4-like; K08857 NIMA (never in mitosis gene a)-related kinase [EC:2.7.11.1] (A)	--	Serine/threonine-protein kinase Nek8 GN=nek8 OS=Danio rerio (Zebrafish) PE=2 SV=1	--	--	PREDICTED: serine/threonine-protein kinase Nek4 [Larimichthys crocea]	--
gene11236	20.6572	3722	6.25933	938	0.414864	2.06665	normal	[RTKL]	General function prediction only;; Signal transduction mechanisms;; Transcription;; Replication, recombination and repair	Molecular Function: protein serine/threonine kinase activity (GO:0004674);; Molecular Function: ATP binding (GO:0005524);; Biological Process: protein phosphorylation (GO:0006468);;	K04429|0|tru:101067542|serine/threonine-protein kinase TAO2-like; K04429 thousand and one amino acid protein kinase [EC:2.7.11.1] (A)	MAPK signaling pathway (ko04010)	Serine/threonine-protein kinase TAO2 GN=taok2 OS=Xenopus laevis (African clawed frog) PE=2 SV=1	--	--	PREDICTED: serine/threonine-protein kinase TAO2-like [Larimichthys crocea]	molecular function: catalytic activity (GO:0003824);; molecular function: binding (GO:0005488);; biological process: cellular process (GO:0009987);; biological process: metabolic process (GO:0008152);;
gene11239	3.86446	390	5.61244	575	0.713726	-0.4719	normal	[RTKL]	General function prediction only;; Signal transduction mechanisms;; Transcription;; Replication, recombination and repair	Biological Process: MAPK cascade (GO:0000165);; Molecular Function: magnesium ion binding (GO:0000287);; Biological Process: mesoderm formation (GO:0001707);; Molecular Function: MAP kinase activity (GO:0004707);; Molecular Function: ATP binding (GO:0005524);; Cellular Component: nucleus (GO:0005634);; Cellular Component: cytoplasm (GO:0005737);; Biological Process: regulation of transcription, D…	K04468|0|tru:101063351|serine/threonine-protein kinase NLK2-like; K04468 nemo like kinase [EC:2.7.11.24] (A)	MAPK signaling pathway (ko04010);; FoxO signaling pathway (ko04068);; Wnt signaling pathway (ko04310);; Adherens junction (ko04520)	Serine/threonine-protein kinase NLK2 GN=nlk.2 OS=Xenopus tropicalis (Western clawed frog) PE=2 SV=1	--	--	PREDICTED: serine/threonine-protein kinase NLK2-like [Larimichthys crocea]	molecular function: molecular transducer activity (GO:0060089);; molecular function: binding (GO:0005488);; molecular function: catalytic activity (GO:0003824);; biological process: single-organism process (GO:0044699);; biological process: developmental process (GO:0032502);; biological process: biological regulation (GO:0065007);; biological process: multicellular organismal process (GO:0032501…
gene11302	0.0558251	2	0	0	--	--	--	[RTKL]	General function prediction only;; Signal transduction mechanisms;; Transcription;; Replication, recombination and repair	Molecular Function: protein serine/threonine kinase activity (GO:0004674);; Molecular Function: ATP binding (GO:0005524);; Biological Process: protein phosphorylation (GO:0006468);;	K16310|0|xma:102218587|serine/threonine-protein kinase NIM1-like; K16310 serine/threonine-protein kinase NIM1 [EC:2.7.11.1] (A)	--	Serine/threonine-protein kinase SIK2 GN=SIK2 OS=Gallus gallus (Chicken) PE=2 SV=1	--	--	PREDICTED: serine/threonine-protein kinase NIM1 [Larimichthys crocea]	biological process: metabolic process (GO:0008152);; biological process: cellular process (GO:0009987);; molecular function: binding (GO:0005488);; molecular function: catalytic activity (GO:0003824);;
gene11509	10.0767	912	1.87738	165	0.140338	2.51707	normal	[D]	Cell cycle control, cell division, chromosome partitioning	--	K16315|0|mze:101484921|serine-rich adhesin for platelets-like; K16315 serine/threonine-protein kinase haspin [EC:2.7.11.1] (A)	--	--	--	--	PREDICTED: serine/threonine-protein kinase haspin [Larimichthys crocea]	--
gene11516	0.192871	5	0.467699	12	--	--	--	[RTKL]	General function prediction only;; Signal transduction mechanisms;; Transcription;; Replication, recombination and repair	Molecular Function: protein serine/threonine kinase activity (GO:0004674);; Molecular Function: ATP binding (GO:0005524);; Biological Process: protein phosphorylation (GO:0006468);;	K04367|5.60103e-178|tru:101067521|serine/threonine-protein kinase mos-like; K04367 proto-oncogene serine/threonine-protein kinase mos [EC:2.7.11.1] (A)	MAPK signaling pathway (ko04010);; Oocyte meiosis (ko04114);; Regulation of actin cytoskeleton (ko04810);; Progesterone-mediated oocyte maturation (ko04914)	Serine/threonine-protein kinase mos GN=mos OS=Xenopus laevis (African clawed frog) PE=2 SV=1	--	--	PREDICTED: proto-oncogene serine/threonine-protein kinase mos [Larimichthys crocea]	molecular function: binding (GO:0005488);; molecular function: catalytic activity (GO:0003824);; biological process: cellular process (GO:0009987);; biological process: metabolic process (GO:0008152);;
gene11709	7.59659	966	5.8411	831	0.774492	0.29933	normal	[RTKL]	General function prediction only;; Signal transduction mechanisms;; Transcription;; Replication, recombination and repair	Molecular Function: protein serine/threonine kinase activity (GO:0004674);; Molecular Function: ATP binding (GO:0005524);; Biological Process: protein phosphorylation (GO:0006468);; Biological Process: apoptotic process (GO:0006915);; Biological Process: G2 DNA damage checkpoint (GO:0031572);; Biological Process: positive regulation of JNK cascade (GO:0046330);;	K04429|0|mze:101466358|serine/threonine-protein kinase TAO1-like; K04429 thousand and one amino acid protein kinase [EC:2.7.11.1] (A)	MAPK signaling pathway (ko04010)	Serine/threonine-protein kinase TAO1-B GN=taok1-b OS=Xenopus laevis (African clawed frog) PE=2 SV=1	--	--	PREDICTED: serine/threonine-protein kinase TAO1-like [Larimichthys crocea]	molecular function: catalytic activity (GO:0003824);; molecular function: binding (GO:0005488);; biological process: single-organism process (GO:0044699);; biological process: cellular process (GO:0009987);; biological process: response to stimulus (GO:0050896);; biological process: biological regulation (GO:0065007);; biological process: metabolic process (GO:0008152);;
gene11733	17.2456	1881	3.56049	335	0.165874	2.55641	normal	[RTKL]	General function prediction only;; Signal transduction mechanisms;; Transcription;; Replication, recombination and repair	Molecular Function: protein serine/threonine kinase activity (GO:0004674);; Molecular Function: ATP binding (GO:0005524);; Biological Process: protein phosphorylation (GO:0006468);;	K08791|0|tru:101062114|serine/threonine-protein kinase LATS1-like; K08791 serine/threonine-protein kinase LATS1/2 [EC:2.7.11.1] (A)	--	Microtubule-associated serine/threonine-protein kinase 3 GN=mast3 OS=Xenopus laevis (African clawed frog) PE=2 SV=1	--	--	PREDICTED: serine/threonine-protein kinase LATS1 [Larimichthys crocea]	biological process: cellular process (GO:0009987);; biological process: metabolic process (GO:0008152);; molecular function: catalytic activity (GO:0003824);; molecular function: binding (GO:0005488);;
gene11872	0.0584103	2	1.34942	52	0.0443872	-3.06509	normal	[RTKL]	General function prediction only;; Signal transduction mechanisms;; Transcription;; Replication, recombination and repair	Molecular Function: kinase activity (GO:0016301);;	K08847|0|xma:102226269|receptor-interacting serine/threonine-protein kinase 3-like; K08847 receptor-interacting serine/threonine-protein kinase 3 [EC:2.7.11.1] (A)	Cytosolic DNA-sensing pathway (ko04623)	Tyrosine-protein kinase SYK GN=SYK OS=Gallus gallus (Chicken) PE=1 SV=2	--	--	PREDICTED: receptor-interacting serine/threonine-protein kinase 3-like [Larimichthys crocea]	biological process: metabolic process (GO:0008152);; molecular function: catalytic activity (GO:0003824);;
gene11896	0.702305	46	0.275703	12	0.291107	1.68126	normal	[RTKL]	General function prediction only;; Signal transduction mechanisms;; Transcription;; Replication, recombination and repair	Molecular Function: binding (GO:0005488);;	K05735|0|mze:101464122|serine/threonine-protein kinase PAK 6-like; K05735 p21-activated kinase 6 [EC:2.7.11.1] (A)	ErbB signaling pathway (ko04012);; Focal adhesion (ko04510);; Regulation of actin cytoskeleton (ko04810)	Serine/threonine-protein kinase PAK 3 GN=pak3 OS=Xenopus laevis (African clawed frog) PE=2 SV=1	--	--	PREDICTED: serine/threonine-protein kinase PAK 4-like [Larimichthys crocea]	molecular function: binding (GO:0005488);;
gene11906	13.0568	2057	8.21292	993	0.703852	1.13068	normal	[RTKL]	General function prediction only;; Signal transduction mechanisms;; Transcription;; Replication, recombination and repair	Molecular Function: protein serine/threonine kinase activity (GO:0004674);; Molecular Function: small GTPase regulator activity (GO:0005083);; Molecular Function: ATP binding (GO:0005524);; Molecular Function: phospholipid binding (GO:0005543);; Cellular Component: intracellular (GO:0005622);; Biological Process: protein phosphorylation (GO:0006468);; Biological Process: actin cytoskeleton reorga…	K16307|0|mze:101479053|serine/threonine-protein kinase MRCK beta-like; K16307 serine/threonine-protein kinase MRCK [EC:2.7.11.1] (A)	--	Serine/threonine-protein kinase Sgk1 GN=sgk1 OS=Danio rerio (Zebrafish) PE=2 SV=1	--	--	PREDICTED: serine/threonine-protein kinase MRCK beta [Larimichthys crocea]	molecular function: catalytic activity (GO:0003824);; molecular function: binding (GO:0005488);; molecular function: enzyme regulator activity (GO:0030234);; biological process: signaling (GO:0023052);; biological process: metabolic process (GO:0008152);; biological process: response to stimulus (GO:0050896);; biological process: biological regulation (GO:0065007);; biological process: cellular p…
gene12077	6.96632	740	1.93406	230	0.393761	1.74921	normal	[RTKL]	General function prediction only;; Signal transduction mechanisms;; Transcription;; Replication, recombination and repair	Molecular Function: protein serine/threonine kinase activity (GO:0004674);; Molecular Function: ATP binding (GO:0005524);; Biological Process: protein phosphorylation (GO:0006468);;	K16311|0|mze:101483918|serine/threonine-protein kinase SIK2-like; K16311 serine/threonine-protein kinase SIK2 [EC:2.7.11.1] (A)	--	Serine/threonine-protein kinase SIK2 GN=SIK2 OS=Gallus gallus (Chicken) PE=2 SV=1	--	--	PREDICTED: serine/threonine-protein kinase SIK2 [Larimichthys crocea]	biological process: cellular process (GO:0009987);; biological process: metabolic process (GO:0008152);; molecular function: catalytic activity (GO:0003824);; molecular function: binding (GO:0005488);;
gene12295	19.5696	1192	1.99553	122	0.0275389	3.32344	normal	[RTKL]	General function prediction only;; Signal transduction mechanisms;; Transcription;; Replication, recombination and repair	Molecular Function: protein serine/threonine kinase activity (GO:0004674);; Molecular Function: ATP binding (GO:0005524);; Biological Process: protein phosphorylation (GO:0006468);;	K16312|0|xma:102229724|serine/threonine-protein kinase 40-like; K16312 serine/threonine-protein kinase 40 [EC:2.7.11.1] (A)	--	Serine/threonine-protein kinase 40 GN=STK40 OS=Gallus gallus (Chicken) PE=2 SV=1	--	--	PREDICTED: serine/threonine-protein kinase 40 [Larimichthys crocea]	biological process: metabolic process (GO:0008152);; biological process: cellular process (GO:0009987);; molecular function: binding (GO:0005488);; molecular function: catalytic activity (GO:0003824);;
gene12381	0.0753388	1	0	0	--	--	--	[RTKL]	General function prediction only;; Signal transduction mechanisms;; Transcription;; Replication, recombination and repair	--	K08806|3.79149e-56|mze:101464549|serine/threonine-protein kinase pim-2-like; K08806 proto-oncogene serine/threonine-protein kinase Pim-2 [EC:2.7.11.1] (A)	--	Serine/threonine-protein kinase pim-3 GN=pim3 OS=Xenopus laevis (African clawed frog) PE=1 SV=1	--	--	PREDICTED: serine/threonine-protein kinase pim-1-like [Larimichthys crocea]	--
gene12663	65.4341	2716	4.35969	166	0.00554221	4.07837	up	[RTKL]	General function prediction only;; Signal transduction mechanisms;; Transcription;; Replication, recombination and repair	Molecular Function: protein kinase activity (GO:0004672);; Molecular Function: ATP binding (GO:0005524);; Biological Process: protein phosphorylation (GO:0006468);;	K08835|0|mze:101476111|serine/threonine-protein kinase OSR1-like; K08835 serine/threonine-protein kinase OSR1/STK39 [EC:2.7.11.1] (A)	--	Serine/threonine-protein kinase 4 18kDa subunit GN=stk4 OS=Xenopus laevis (African clawed frog) PE=2 SV=1	--	--	PREDICTED: serine/threonine-protein kinase OSR1-like isoform X1 [Haplochromis burtoni]	biological process: metabolic process (GO:0008152);; biological process: cellular process (GO:0009987);; molecular function: catalytic activity (GO:0003824);; molecular function: binding (GO:0005488);;
gene12865	21.5223	1029	2.25535	128	0.0497073	3.04536	normal	[RTKL]	General function prediction only;; Signal transduction mechanisms;; Transcription;; Replication, recombination and repair	Molecular Function: protein serine/threonine kinase activity (GO:0004674);; Molecular Function: ATP binding (GO:0005524);; Biological Process: protein phosphorylation (GO:0006468);;	--	--	Serine/threonine-protein kinase pdik1l-A GN=pdik1-a OS=Xenopus laevis (African clawed frog) PE=2 SV=1	--	--	PREDICTED: serine/threonine-protein kinase PDIK1L-like [Larimichthys crocea]	biological process: cellular process (GO:0009987);; biological process: metabolic process (GO:0008152);; molecular function: binding (GO:0005488);; molecular function: catalytic activity (GO:0003824);;
gene12910	6.46619	411	4.90651	369	0.715214	0.236439	normal	[RTKL]	General function prediction only;; Signal transduction mechanisms;; Transcription;; Replication, recombination and repair	Molecular Function: protein serine/threonine kinase activity (GO:0004674);; Molecular Function: ATP binding (GO:0005524);; Biological Process: protein phosphorylation (GO:0006468);;	K08804|0|mze:101476832|serine/threonine-protein kinase 17B-like; K08804 serine/threonine kinase 17 [EC:2.7.11.1] (A)	--	Myosin light chain kinase, smooth muscle, deglutamylated form GN=Mylk OS=Gallus gallus (Chicken) PE=1 SV=2	--	--	PREDICTED: serine/threonine-protein kinase 17B [Larimichthys crocea]	molecular function: catalytic activity (GO:0003824);; molecular function: binding (GO:0005488);; biological process: metabolic process (GO:0008152);; biological process: cellular process (GO:0009987);;
gene12957	10.278	390	18.4074	717	0.683	-0.788018	normal	[TD]	Signal transduction mechanisms;; Cell cycle control, cell division, chromosome partitioning	Molecular Function: protein serine/threonine kinase activity (GO:0004674);; Molecular Function: ATP binding (GO:0005524);; Biological Process: protein phosphorylation (GO:0006468);;	K07178|0|ola:101163606|serine/threonine-protein kinase RIO1-like; K07178 RIO kinase 1 [EC:2.7.11.1] (A)	Ribosome biogenesis in eukaryotes (ko03008)	--	--	--	PREDICTED: serine/threonine-protein kinase RIO1-like [Larimichthys crocea]	biological process: metabolic process (GO:0008152);; biological process: cellular process (GO:0009987);; molecular function: binding (GO:0005488);; molecular function: catalytic activity (GO:0003824);;
gene13095	1.31635	70	5.42886	322	0.22581	-2.05095	normal	--	--	Molecular Function: protein serine/threonine kinase activity (GO:0004674);; Molecular Function: ATP binding (GO:0005524);; Biological Process: protein phosphorylation (GO:0006468);;	K08798|8.3399e-133|xma:102233238|serine/threonine-protein kinase MARK1-like; K08798 MAP/microtubule affinity-regulating kinase [EC:2.7.11.1] (A)	--	Serine/threonine-protein kinase SIK3 homolog GN=zgc:66101 OS=Danio rerio (Zebrafish) PE=2 SV=1	--	--	Serine/threonine-protein kinase MARK1 [Chelonia mydas]	molecular function: catalytic activity (GO:0003824);; molecular function: binding (GO:0005488);; biological process: cellular process (GO:0009987);; biological process: metabolic process (GO:0008152);;
gene13112	78.4278	1427	0	0	5.06377e-08	8.34984	up	[RTKL]	General function prediction only;; Signal transduction mechanisms;; Transcription;; Replication, recombination and repair	--	K04702|1.97743e-106|mze:101481717|serine/threonine-protein kinase pim-1-like; K04702 proto-oncogene serine/threonine-protein kinase Pim-1 [EC:2.7.11.1] (A)	Jak-STAT signaling pathway (ko04630)	Serine/threonine-protein kinase pim-3 GN=PIM3 OS=Coturnix coturnix japonica (Japanese quail) PE=2 SV=1	--	--	PREDICTED: serine/threonine-protein kinase pim-1-like [Larimichthys crocea]	--
gene13239	23.5236	358	0.0555626	0	1.06327e-05	6.36803	up	[RTKL]	General function prediction only;; Signal transduction mechanisms;; Transcription;; Replication, recombination and repair	Molecular Function: transferase activity, transferring phosphorus-containing groups (GO:0016772);;	K08806|1.74759e-65|tru:101066855|serine/threonine-protein kinase pim-2-like; K08806 proto-oncogene serine/threonine-protein kinase Pim-2 [EC:2.7.11.1] (A)	--	Serine/threonine-protein kinase pim-2 GN=pim2 OS=Danio rerio (Zebrafish) PE=2 SV=2	--	--	PREDICTED: serine/threonine-protein kinase pim-2-like [Larimichthys crocea]	biological process: metabolic process (GO:0008152);; molecular function: catalytic activity (GO:0003824);;
gene13332	12.4311	954	5.33404	532	0.686231	0.920296	normal	[RTKL]	General function prediction only;; Signal transduction mechanisms;; Transcription;; Replication, recombination and repair	Molecular Function: protein serine/threonine kinase activity (GO:0004674);; Molecular Function: ATP binding (GO:0005524);; Molecular Function: phospholipid binding (GO:0005543);; Biological Process: protein phosphorylation (GO:0006468);; Biological Process: negative regulation of apoptotic process (GO:0043066);; Biological Process: positive regulation of glucose import (GO:0046326);;	K04456|0|mze:101480630|RAC-beta serine/threonine-protein kinase-like; K04456 RAC serine/threonine-protein kinase [EC:2.7.11.1] (A)	MAPK signaling pathway (ko04010);; ErbB signaling pathway (ko04012);; FoxO signaling pathway (ko04068);; mTOR signaling pathway (ko04150);; Apoptosis (ko04210);; Adrenergic signaling in cardiomyocytes (ko04261);; VEGF signaling pathway (ko04370);; Focal adhesion (ko04510);; Tight junction (ko04530);; Toll-like receptor signaling pathway (ko04620);; Jak-STAT signaling pathway (ko04630);; Insulin s…	RAC-beta serine/threonine-protein kinase A GN=akt2-a OS=Xenopus laevis (African clawed frog) PE=2 SV=1	--	--	PREDICTED: RAC-beta serine/threonine-protein kinase isoform X1 [Larimichthys crocea]	molecular function: catalytic activity (GO:0003824);; molecular function: binding (GO:0005488);; biological process: metabolic process (GO:0008152);; biological process: biological regulation (GO:0065007);; biological process: cellular process (GO:0009987);;
gene13483	16.5937	1976	3.9138	393	0.220169	2.39988	normal	[RTKL]	General function prediction only;; Signal transduction mechanisms;; Transcription;; Replication, recombination and repair	Molecular Function: protein serine/threonine kinase activity (GO:0004674);; Molecular Function: ATP binding (GO:0005524);; Biological Process: protein phosphorylation (GO:0006468);;	K08802|0|mze:101467404|SNF-related serine/threonine-protein kinase-like; K08802 SNF related kinase [EC:2.7.11.1] (A)	--	Serine/threonine-protein kinase SIK2 GN=SIK2 OS=Gallus gallus (Chicken) PE=2 SV=1	--	--	PREDICTED: SNF-related serine/threonine-protein kinase [Stegastes partitus]	molecular function: catalytic activity (GO:0003824);; molecular function: binding (GO:0005488);; biological process: metabolic process (GO:0008152);; biological process: cellular process (GO:0009987);;
gene13609	21.7853	680	0.11608	4	8.0836e-06	6.38974	up	[RTKL]	General function prediction only;; Signal transduction mechanisms;; Transcription;; Replication, recombination and repair	Molecular Function: protein serine/threonine kinase activity (GO:0004674);; Molecular Function: ATP binding (GO:0005524);; Biological Process: protein phosphorylation (GO:0006468);;	K08857|0|mze:101480913|serine/threonine-protein kinase Nek1-like; K08857 NIMA (never in mitosis gene a)-related kinase [EC:2.7.11.1] (A)	--	Serine/threonine-protein kinase Nek8 GN=nek8 OS=Danio rerio (Zebrafish) PE=2 SV=1	--	--	PREDICTED: serine/threonine-protein kinase Nek6-like [Larimichthys crocea]	biological process: cellular process (GO:0009987);; biological process: metabolic process (GO:0008152);; molecular function: binding (GO:0005488);; molecular function: catalytic activity (GO:0003824);;
gene13655	10.7772	517	3.48169	177	0.417313	1.60487	normal	[RTKL]	General function prediction only;; Signal transduction mechanisms;; Transcription;; Replication, recombination and repair	Molecular Function: protein serine/threonine kinase activity (GO:0004674);; Molecular Function: ATP binding (GO:0005524);; Biological Process: protein phosphorylation (GO:0006468);;	K08828|0|ola:101174616|serine/threonine-protein kinase ICK-like; K08828 intestinal cell (MAK-like) kinase [EC:2.7.11.22] (A)	--	Cyclin-dependent kinase 1 GN=CDK1 OS=Gallus gallus (Chicken) PE=1 SV=1	--	--	PREDICTED: serine/threonine-protein kinase ICK [Larimichthys crocea]	molecular function: catalytic activity (GO:0003824);; molecular function: binding (GO:0005488);; biological process: metabolic process (GO:0008152);; biological process: cellular process (GO:0009987);;
gene13835	0.160467	10	2.68778	167	0.0141491	-3.49292	normal	[RTKL]	General function prediction only;; Signal transduction mechanisms;; Transcription;; Replication, recombination and repair	Molecular Function: protein serine/threonine kinase activity (GO:0004674);; Molecular Function: ATP binding (GO:0005524);; Biological Process: protein phosphorylation (GO:0006468);;	K05736|0|mze:101463583|serine/threonine-protein kinase PAK 7-like; K05736 p21-activated kinase 7 [EC:2.7.11.1] (A)	ErbB signaling pathway (ko04012);; Focal adhesion (ko04510);; Regulation of actin cytoskeleton (ko04810)	Serine/threonine-protein kinase PAK 3 GN=pak3 OS=Xenopus laevis (African clawed frog) PE=2 SV=1	--	--	PREDICTED: serine/threonine-protein kinase PAK 7-like isoform X2 [Oreochromis niloticus]	molecular function: catalytic activity (GO:0003824);; molecular function: binding (GO:0005488);; biological process: metabolic process (GO:0008152);; biological process: cellular process (GO:0009987);;
gene1387	4.92869	261	8.35334	587	0.600164	-1.07298	normal	[RTKL]	General function prediction only;; Signal transduction mechanisms;; Transcription;; Replication, recombination and repair	Molecular Function: protein serine/threonine kinase activity (GO:0004674);; Molecular Function: ATP binding (GO:0005524);; Biological Process: protein phosphorylation (GO:0006468);;	K08790|0|mze:101484944|serine/threonine-protein kinase 38-like; K08790 serine/threonine kinase 38 [EC:2.7.11.1] (A)	--	Microtubule-associated serine/threonine-protein kinase 3 GN=mast3 OS=Xenopus laevis (African clawed frog) PE=2 SV=1	--	--	PREDICTED: serine/threonine-protein kinase 38 isoform X1 [Larimichthys crocea]	molecular function: binding (GO:0005488);; molecular function: catalytic activity (GO:0003824);; biological process: cellular process (GO:0009987);; biological process: metabolic process (GO:0008152);;
gene13882	342.665	11997	1.92716	64	5.11805e-07	7.53341	up	[RTKL]	General function prediction only;; Signal transduction mechanisms;; Transcription;; Replication, recombination and repair	Molecular Function: protein serine/threonine kinase activity (GO:0004674);; Molecular Function: ATP binding (GO:0005524);; Biological Process: protein phosphorylation (GO:0006468);;	K08857|0|mze:101484939|serine/threonine-protein kinase Nek2-like; K08857 NIMA (never in mitosis gene a)-related kinase [EC:2.7.11.1] (A)	--	Serine/threonine-protein kinase Nek8 GN=nek8 OS=Danio rerio (Zebrafish) PE=2 SV=1	--	--	PREDICTED: serine/threonine-protein kinase Nek2 [Larimichthys crocea]	biological process: cellular process (GO:0009987);; biological process: metabolic process (GO:0008152);; molecular function: binding (GO:0005488);; molecular function: catalytic activity (GO:0003824);;
gene1389	2.50218	144	1.04678	64	0.456298	1.19572	normal	[RTKL]	General function prediction only;; Signal transduction mechanisms;; Transcription;; Replication, recombination and repair	Molecular Function: protein serine/threonine kinase activity (GO:0004674);; Molecular Function: ATP binding (GO:0005524);; Biological Process: protein phosphorylation (GO:0006468);;	K08859|0|mze:101480167|serine/threonine-protein kinase 35-like; K08859 serine/threonine kinase 35 [EC:2.7.11.1] (A)	--	Serine/threonine-protein kinase pdik1l GN=pdik1l OS=Danio rerio (Zebrafish) PE=2 SV=1	--	--	PREDICTED: serine/threonine-protein kinase 35-like [Larimichthys crocea]	molecular function: binding (GO:0005488);; molecular function: catalytic activity (GO:0003824);; biological process: metabolic process (GO:0008152);; biological process: cellular process (GO:0009987);;
gene13896	23.5883	746	1.11296	28	0.000894585	4.60618	up	--	--	Molecular Function: magnesium ion binding (GO:0000287);; Molecular Function: protein serine/threonine kinase activity (GO:0004674);; Molecular Function: ATP binding (GO:0005524);; Biological Process: protein phosphorylation (GO:0006468);;	K08789|3.26437e-58|mze:101487812|microtubule-associated serine/threonine-protein kinase 2-like; K08789 microtubule-associated serine/threonine kinase [EC:2.7.11.1] (A)	--	--	--	--	PREDICTED: microtubule-associated serine/threonine-protein kinase 2-like isoform X1 [Oreochromis niloticus]	biological process: metabolic process (GO:0008152);; biological process: cellular process (GO:0009987);; molecular function: catalytic activity (GO:0003824);; molecular function: binding (GO:0005488);;
gene14253	12.1725	572	3.48431	254	0.55453	1.23971	normal	[RTKL]	General function prediction only;; Signal transduction mechanisms;; Transcription;; Replication, recombination and repair	Molecular Function: protein serine/threonine kinase activity (GO:0004674);; Molecular Function: ATP binding (GO:0005524);; Biological Process: protein phosphorylation (GO:0006468);;	K08859|0|mze:101471787|serine/threonine-protein kinase 35-like; K08859 serine/threonine kinase 35 [EC:2.7.11.1] (A)	--	Serine/threonine-protein kinase pdik1l GN=pdik1l OS=Danio rerio (Zebrafish) PE=2 SV=1	--	--	PREDICTED: serine/threonine-protein kinase 35-like [Larimichthys crocea]	biological process: metabolic process (GO:0008152);; biological process: cellular process (GO:0009987);; molecular function: binding (GO:0005488);; molecular function: catalytic activity (GO:0003824);;
gene14576	0.572588	52	20.658	1544	0.00113474	-4.69583	down	[RTKL]	General function prediction only;; Signal transduction mechanisms;; Transcription;; Replication, recombination and repair	--	K06071|0|xma:102230198|serine/threonine-protein kinase N1-like; K06071 protein kinase N [EC:2.7.11.13] (A)	Salmonella infection (ko05132)	Serine/threonine-protein kinase N2 GN=pkn2 OS=Danio rerio (Zebrafish) PE=2 SV=1	--	--	PREDICTED: serine/threonine-protein kinase N1-like [Larimichthys crocea]	--
gene14591	0.254378	32	0	0	0.0504295	3.052	normal	[RTKL]	General function prediction only;; Signal transduction mechanisms;; Transcription;; Replication, recombination and repair	Molecular Function: magnesium ion binding (GO:0000287);; Molecular Function: protein serine/threonine kinase activity (GO:0004674);; Molecular Function: ATP binding (GO:0005524);; Biological Process: protein phosphorylation (GO:0006468);;	K08789|0|mze:101483414|microtubule-associated serine/threonine-protein kinase 1-like; K08789 microtubule-associated serine/threonine kinase [EC:2.7.11.1] (A)	--	Microtubule-associated serine/threonine-protein kinase 3 GN=mast3 OS=Xenopus laevis (African clawed frog) PE=2 SV=1	--	--	PREDICTED: microtubule-associated serine/threonine-protein kinase 1-like [Larimichthys crocea]	molecular function: binding (GO:0005488);; molecular function: catalytic activity (GO:0003824);; biological process: metabolic process (GO:0008152);; biological process: cellular process (GO:0009987);;
gene14651	1.83417	142	3.97981	258	0.602862	-0.75968	normal	[RTKL]	General function prediction only;; Signal transduction mechanisms;; Transcription;; Replication, recombination and repair	Molecular Function: protein serine/threonine kinase activity (GO:0004674);; Molecular Function: ATP binding (GO:0005524);; Cellular Component: mitochondrion (GO:0005739);; Biological Process: DNA repair (GO:0006281);; Biological Process: G2 DNA damage checkpoint (GO:0031572);; Biological Process: positive regulation of JUN kinase activity (GO:0043507);; Biological Process: negative regulation of …	K04429|0|mze:101482483|serine/threonine-protein kinase TAO3-like; K04429 thousand and one amino acid protein kinase [EC:2.7.11.1] (A)	MAPK signaling pathway (ko04010)	Serine/threonine-protein kinase TAO3 GN=TAOK3 OS=Gallus gallus (Chicken) PE=2 SV=2	--	--	PREDICTED: serine/threonine-protein kinase TAO3 [Larimichthys crocea]	molecular function: binding (GO:0005488);; molecular function: catalytic activity (GO:0003824);; biological process: response to stimulus (GO:0050896);; biological process: biological regulation (GO:0065007);; biological process: metabolic process (GO:0008152);; biological process: cellular process (GO:0009987);; biological process: single-organism process (GO:0044699);; cellular component: cell …
gene14780	9.43937	773	6.98147	629	0.751576	0.378616	normal	[RTKL]	General function prediction only;; Signal transduction mechanisms;; Transcription;; Replication, recombination and repair	Molecular Function: ribonuclease activity (GO:0004540);; Molecular Function: protein serine/threonine kinase activity (GO:0004674);; Molecular Function: ATP binding (GO:0005524);; Biological Process: mRNA processing (GO:0006397);; Biological Process: protein phosphorylation (GO:0006468);;	K08852|0|mze:101473383|serine/threonine-protein kinase/endoribonuclease IRE1-like; K08852 serine/threonine-protein kinase/endoribonuclease IRE1 [EC:2.7.11.1 3.1.26.-] (A)	Protein processing in endoplasmic reticulum (ko04141)	Serine/threonine-protein kinase H1 homolog GN=pskh1 OS=Danio rerio (Zebrafish) PE=2 SV=2	--	--	PREDICTED: serine/threonine-protein kinase/endoribonuclease IRE1-like [Larimichthys crocea]	biological process: cellular process (GO:0009987);; biological process: metabolic process (GO:0008152);; molecular function: catalytic activity (GO:0003824);; molecular function: binding (GO:0005488);;
gene14867	2.12928	361	0.695986	96	0.264901	1.94376	normal	[TDBLU]	Signal transduction mechanisms;; Cell cycle control, cell division, chromosome partitioning;; Chromatin structure and dynamics;; Replication, recombination and repair;; Intracellular trafficking, secretion, and vesicular transport	Molecular Function: protein serine/threonine kinase activity (GO:0004674);; Molecular Function: ATP binding (GO:0005524);; Biological Process: phosphorylation (GO:0016310);;	K06640|0|mze:101475692|serine/threonine-protein kinase ATR-like; K06640 serine/threonine-protein kinase ATR [EC:2.7.11.1] (A)	Fanconi anemia pathway (ko03460);; Cell cycle (ko04110);; p53 signaling pathway (ko04115)	Serine/threonine-protein kinase atr GN=atr OS=Xenopus laevis (African clawed frog) PE=1 SV=2	--	--	PREDICTED: serine/threonine-protein kinase ATR [Larimichthys crocea]	biological process: metabolic process (GO:0008152);; biological process: cellular process (GO:0009987);; molecular function: binding (GO:0005488);; molecular function: catalytic activity (GO:0003824);;
gene14999	55.9573	3373	14.2339	723	0.302064	2.29826	normal	[TD]	Signal transduction mechanisms;; Cell cycle control, cell division, chromosome partitioning	Molecular Function: protein serine/threonine kinase activity (GO:0004674);; Molecular Function: ATP binding (GO:0005524);; Biological Process: protein phosphorylation (GO:0006468);;	K08872|0|tru:101078281|serine/threonine-protein kinase RIO3-like; K08872 RIO kinase 3 [EC:2.7.11.1] (A)	--	--	--	--	PREDICTED: serine/threonine-protein kinase RIO3 [Larimichthys crocea]	molecular function: catalytic activity (GO:0003824);; molecular function: binding (GO:0005488);; biological process: cellular process (GO:0009987);; biological process: metabolic process (GO:0008152);;
gene15154	0.112969	5	14.616	740	2.13954e-05	-6.22603	down	[R]	General function prediction only	Molecular Function: aspartic-type endopeptidase activity (GO:0004190);; Molecular Function: protein kinase activity (GO:0004672);; Molecular Function: ATP binding (GO:0005524);; Biological Process: protein phosphorylation (GO:0006468);; Biological Process: proteolysis (GO:0006508);;	K17535|0|mze:101481368|serine/threonine-protein kinase TNNI3K-like; K17535 serine/threonine-protein kinase TNNI3K [EC:2.7.11.1] (A)	--	Mitogen-activated protein kinase kinase kinase 10 GN=map3k10 OS=Xenopus laevis (African clawed frog) PE=1 SV=1	--	--	PREDICTED: serine/threonine-protein kinase TNNI3K-like isoform X3 [Larimichthys crocea]	molecular function: catalytic activity (GO:0003824);; molecular function: binding (GO:0005488);; biological process: cellular process (GO:0009987);; biological process: metabolic process (GO:0008152);;
gene1518	49.5907	1306	3.90741	99	0.0100869	3.74388	normal	[RTKL]	General function prediction only;; Signal transduction mechanisms;; Transcription;; Replication, recombination and repair	Molecular Function: protein serine/threonine kinase activity (GO:0004674);; Molecular Function: ATP binding (GO:0005524);; Biological Process: protein phosphorylation (GO:0006468);;	K13302|0|xma:102224351|serine/threonine-protein kinase Sgk1-like; K13302 serum/glucocorticoid-regulated kinase 1 [EC:2.7.11.1] (A)	FoxO signaling pathway (ko04068)	Serine/threonine-protein kinase Sgk1 GN=sgk1 OS=Danio rerio (Zebrafish) PE=2 SV=1	--	--	PREDICTED: serine/threonine-protein kinase Sgk1-like isoform X1 [Larimichthys crocea]	molecular function: binding (GO:0005488);; molecular function: catalytic activity (GO:0003824);; biological process: metabolic process (GO:0008152);; biological process: cellular process (GO:0009987);;
gene15292	14.1692	1560	3.1908	380	0.314639	2.10765	normal	[RTKL]	General function prediction only;; Signal transduction mechanisms;; Transcription;; Replication, recombination and repair	Molecular Function: protein serine/threonine kinase activity (GO:0004674);; Molecular Function: ATP binding (GO:0005524);; Biological Process: protein phosphorylation (GO:0006468);;	K08836|0|xma:102225284|STE20-like serine/threonine-protein kinase-like; K08836 STE20-like kinase [EC:2.7.11.1] (A)	Oocyte meiosis (ko04114)	Serine/threonine-protein kinase 10 GN=STK10 OS=Gallus gallus (Chicken) PE=3 SV=2	--	--	PREDICTED: STE20-like serine/threonine-protein kinase isoform X1 [Larimichthys crocea]	biological process: cellular process (GO:0009987);; biological process: metabolic process (GO:0008152);; molecular function: binding (GO:0005488);; molecular function: catalytic activity (GO:0003824);;
gene15391	48.8404	1431	4.94743	148	0.0298748	3.31681	normal	[RTKL]	General function prediction only;; Signal transduction mechanisms;; Transcription;; Replication, recombination and repair	--	K08816|0|mze:101486076|inactive serine/threonine-protein kinase VRK3-like; K08816 vaccinia related kinase [EC:2.7.11.1] (A)	--	Serine/threonine-protein kinase VRK1 GN=vrk1 OS=Danio rerio (Zebrafish) PE=2 SV=1	--	--	PREDICTED: inactive serine/threonine-protein kinase VRK3 [Larimichthys crocea]	--
gene15573	25.5197	6593	11.0496	2364	0.68234	1.5615	normal	[TDBLU]	Signal transduction mechanisms;; Cell cycle control, cell division, chromosome partitioning;; Chromatin structure and dynamics;; Replication, recombination and repair;; Intracellular trafficking, secretion, and vesicular transport	Molecular Function: ATP binding (GO:0005524);; Molecular Function: kinase activity (GO:0016301);; Biological Process: phosphorylation (GO:0016310);; Molecular Function: phosphotransferase activity, alcohol group as acceptor (GO:0016773);;	K08873|0|mze:101471377|serine/threonine-protein kinase SMG1-like; K08873 PI-3-kinase-related kinase SMG-1 (A)	mRNA surveillance pathway (ko03015)	Serine/threonine-protein kinase atr GN=atr OS=Xenopus laevis (African clawed frog) PE=1 SV=2	--	--	PREDICTED: serine/threonine-protein kinase SMG1 isoform X1 [Larimichthys crocea]	molecular function: binding (GO:0005488);; molecular function: catalytic activity (GO:0003824);; biological process: metabolic process (GO:0008152);; biological process: cellular process (GO:0009987);;
gene15834	65.5798	2602	8.18459	568	0.291574	2.26999	normal	[RTKL]	General function prediction only;; Signal transduction mechanisms;; Transcription;; Replication, recombination and repair	Molecular Function: protein serine/threonine kinase activity (GO:0004674);; Molecular Function: ATP binding (GO:0005524);; Biological Process: protein phosphorylation (GO:0006468);;	K08804|0|mze:101476832|serine/threonine-protein kinase 17B-like; K08804 serine/threonine kinase 17 [EC:2.7.11.1] (A)	--	Myosin light chain kinase, smooth muscle, deglutamylated form GN=Mylk OS=Gallus gallus (Chicken) PE=1 SV=2	--	--	PREDICTED: serine/threonine-protein kinase 17B [Larimichthys crocea]	molecular function: binding (GO:0005488);; molecular function: catalytic activity (GO:0003824);; biological process: metabolic process (GO:0008152);; biological process: cellular process (GO:0009987);;
gene15850	84.0515	13588	9.38549	1230	0.0416243	3.54429	normal	[TDBLU]	Signal transduction mechanisms;; Cell cycle control, cell division, chromosome partitioning;; Chromatin structure and dynamics;; Replication, recombination and repair;; Intracellular trafficking, secretion, and vesicular transport	Molecular Function: ATP binding (GO:0005524);; Molecular Function: drug binding (GO:0008144);; Molecular Function: kinase activity (GO:0016301);; Biological Process: phosphorylation (GO:0016310);; Molecular Function: phosphotransferase activity, alcohol group as acceptor (GO:0016773);;	K07203|0|mze:101471360|serine/threonine-protein kinase mTOR-like; K07203 FKBP12-rapamycin complex-associated protein (A)	ErbB signaling pathway (ko04012);; mTOR signaling pathway (ko04150);; Insulin signaling pathway (ko04910);; Adipocytokine signaling pathway (ko04920)	Serine/threonine-protein kinase atr GN=atr OS=Xenopus laevis (African clawed frog) PE=1 SV=2	--	--	PREDICTED: serine/threonine-protein kinase mTOR isoform X2 [Larimichthys crocea]	biological process: cellular process (GO:0009987);; biological process: metabolic process (GO:0008152);; molecular function: catalytic activity (GO:0003824);; molecular function: binding (GO:0005488);;
gene15972	11.5164	2017	1.66651	238	0.050971	3.14207	normal	[RTKL]	General function prediction only;; Signal transduction mechanisms;; Transcription;; Replication, recombination and repair	--	K16307|0|mze:101473471|serine/threonine-protein kinase MRCK alpha-like; K16307 serine/threonine-protein kinase MRCK [EC:2.7.11.1] (A)	--	Serine/threonine-protein kinase Sgk1 GN=sgk1 OS=Danio rerio (Zebrafish) PE=2 SV=1	--	--	PREDICTED: serine/threonine-protein kinase MRCK alpha isoform X1 [Larimichthys crocea]	--
gene16086	3.71353	302	9.89699	995	0.469389	-1.6224	normal	[RTKL]	General function prediction only;; Signal transduction mechanisms;; Transcription;; Replication, recombination and repair	--	K04366|0|mze:101470685|RAF proto-oncogene serine/threonine-protein kinase-like; K04366 RAF proto-oncogene serine/threonine-protein kinase [EC:2.7.11.1] (A)	MAPK signaling pathway (ko04010);; ErbB signaling pathway (ko04012);; FoxO signaling pathway (ko04068);; Vascular smooth muscle contraction (ko04270);; VEGF signaling pathway (ko04370);; Focal adhesion (ko04510);; Gap junction (ko04540);; Regulation of actin cytoskeleton (ko04810);; Insulin signaling pathway (ko04910);; GnRH signaling pathway (ko04912);; Progesterone-mediated oocyte maturation (k…	RAF proto-oncogene serine/threonine-protein kinase GN=RAF1 OS=Gallus gallus (Chicken) PE=2 SV=1	--	--	PREDICTED: RAF proto-oncogene serine/threonine-protein kinase isoform X1 [Larimichthys crocea]	--
gene16102	15.8636	2983	0.779451	150	0.00273476	4.35548	up	[RTKL]	General function prediction only;; Signal transduction mechanisms;; Transcription;; Replication, recombination and repair	--	K08867|0|mze:101487235|serine/threonine-protein kinase WNK2-like; K08867 WNK lysine deficient protein kinase [EC:2.7.11.1] (A)	--	Serine/threonine-protein kinase PAK 3 GN=pak3 OS=Xenopus laevis (African clawed frog) PE=2 SV=1	--	--	PREDICTED: serine/threonine-protein kinase WNK2-like [Oreochromis niloticus]	--
gene16269	46.2549	2681	0	0	4.31486e-09	9.25755	up	[RTKL]	General function prediction only;; Signal transduction mechanisms;; Transcription;; Replication, recombination and repair	--	K04702|8.60997e-61|mze:101481717|serine/threonine-protein kinase pim-1-like; K04702 proto-oncogene serine/threonine-protein kinase Pim-1 [EC:2.7.11.1] (A)	Jak-STAT signaling pathway (ko04630)	Serine/threonine-protein kinase pim-2 GN=pim2 OS=Danio rerio (Zebrafish) PE=2 SV=2	--	--	PREDICTED: serine/threonine-protein kinase pim-2-like [Larimichthys crocea]	--
gene16297	3.90176	169	3.86454	195	0.661028	-0.119803	normal	[RTKL]	General function prediction only;; Signal transduction mechanisms;; Transcription;; Replication, recombination and repair	Molecular Function: protein serine/threonine kinase activity (GO:0004674);; Molecular Function: ATP binding (GO:0005524);; Biological Process: protein phosphorylation (GO:0006468);;	K08269|0|mze:101487878|serine/threonine-protein kinase ULK3-like; K08269 serine/threonine-protein kinase ULK/ATG1 [EC:2.7.11.1] (A)	Regulation of autophagy (ko04140);; mTOR signaling pathway (ko04150)	Serine/threonine-protein kinase ULK3 GN=ULK3 OS=Gallus gallus (Chicken) PE=2 SV=1	--	--	PREDICTED: serine/threonine-protein kinase ULK3 [Larimichthys crocea]	molecular function: catalytic activity (GO:0003824);; molecular function: binding (GO:0005488);; biological process: metabolic process (GO:0008152);; biological process: cellular process (GO:0009987);;
gene16953	5.52374	238	16.9763	922	0.372621	-1.85104	normal	[RTKL]	General function prediction only;; Signal transduction mechanisms;; Transcription;; Replication, recombination and repair	Molecular Function: magnesium ion binding (GO:0000287);; Molecular Function: protein serine/threonine kinase activity (GO:0004674);; Molecular Function: signal transducer activity (GO:0004871);; Molecular Function: ATP binding (GO:0005524);; Cellular Component: nucleus (GO:0005634);; Biological Process: chromosome segregation (GO:0007059);; Biological Process: peptidyl-serine phosphorylation (GO:…	K08857|0|mze:101471322|serine/threonine-protein kinase Nek6-like; K08857 NIMA (never in mitosis gene a)-related kinase [EC:2.7.11.1] (A)	--	Serine/threonine-protein kinase Nek8 GN=nek8 OS=Danio rerio (Zebrafish) PE=2 SV=1	--	--	PREDICTED: serine/threonine-protein kinase Nek6-like [Larimichthys crocea]	cellular component: organelle (GO:0043226);; cellular component: cell part (GO:0044464);; cellular component: cell (GO:0005623);; biological process: single-organism process (GO:0044699);; biological process: cellular process (GO:0009987);; biological process: biological regulation (GO:0065007);; biological process: response to stimulus (GO:0050896);; biological process: metabolic process (GO:000…
gene16971	1.44041	95	1.55458	104	0.622108	-0.0448783	normal	[RTKL]	General function prediction only;; Signal transduction mechanisms;; Transcription;; Replication, recombination and repair	Molecular Function: protein serine/threonine kinase activity (GO:0004674);; Molecular Function: ATP binding (GO:0005524);; Biological Process: protein phosphorylation (GO:0006468);; Biological Process: signal transduction (GO:0007165);;	K06071|0|mze:101478860|serine/threonine-protein kinase N2-like; K06071 protein kinase N [EC:2.7.11.13] (A)	Salmonella infection (ko05132)	Serine/threonine-protein kinase N2 GN=pkn2 OS=Danio rerio (Zebrafish) PE=2 SV=1	--	--	PREDICTED: serine/threonine-protein kinase N2-like [Larimichthys crocea]	molecular function: catalytic activity (GO:0003824);; molecular function: binding (GO:0005488);; biological process: response to stimulus (GO:0050896);; biological process: biological regulation (GO:0065007);; biological process: metabolic process (GO:0008152);; biological process: cellular process (GO:0009987);;
gene17110	2.32903	139	2.89618	213	0.629079	-0.518421	normal	[RTKL]	General function prediction only;; Signal transduction mechanisms;; Transcription;; Replication, recombination and repair	Molecular Function: protein serine/threonine kinase activity (GO:0004674);; Molecular Function: ATP binding (GO:0005524);; Biological Process: protein phosphorylation (GO:0006468);;	K04372|0|tru:101066845|MAP kinase-interacting serine/threonine-protein kinase 2-like; K04372 MAP kinase interacting serine/threonine kinase [EC:2.7.11.1] (A)	MAPK signaling pathway (ko04010);; Insulin signaling pathway (ko04910)	MAP kinase-interacting serine/threonine-protein kinase 2 GN=mknk2 OS=Xenopus laevis (African clawed frog) PE=2 SV=1	--	--	PREDICTED: MAP kinase-interacting serine/threonine-protein kinase 2 [Larimichthys crocea]	biological process: metabolic process (GO:0008152);; biological process: cellular process (GO:0009987);; molecular function: binding (GO:0005488);; molecular function: catalytic activity (GO:0003824);;
gene1712	0.237405	20	0.102428	7	0.489241	1.14955	normal	[RTKL]	General function prediction only;; Signal transduction mechanisms;; Transcription;; Replication, recombination and repair	--	K08796|0|ola:101166800|serine/threonine-protein kinase BRSK2-like; K08796 BR serine/threonine kinase [EC:2.7.11.1] (A)	--	Serine/threonine-protein kinase SIK2 GN=SIK2 OS=Gallus gallus (Chicken) PE=2 SV=1	--	--	PREDICTED: serine/threonine-protein kinase BRSK2-like [Larimichthys crocea]	--
gene17128	11.7937	446	11.495	730	0.712566	-0.622223	normal	[RTKL]	General function prediction only;; Signal transduction mechanisms;; Transcription;; Replication, recombination and repair	Molecular Function: protein kinase activity (GO:0004672);; Molecular Function: ATP binding (GO:0005524);; Biological Process: protein phosphorylation (GO:0006468);;	K08857|0|mze:101482921|serine/threonine-protein kinase Nek7-like; K08857 NIMA (never in mitosis gene a)-related kinase [EC:2.7.11.1] (A)	--	Serine/threonine-protein kinase Nek8 GN=nek8 OS=Danio rerio (Zebrafish) PE=2 SV=1	--	--	PREDICTED: serine/threonine-protein kinase Nek7 [Stegastes partitus]	molecular function: catalytic activity (GO:0003824);; molecular function: binding (GO:0005488);; biological process: metabolic process (GO:0008152);; biological process: cellular process (GO:0009987);;
gene17235	1.86598	156	0.095447	9	0.00852996	3.63832	up	[RTKL]	General function prediction only;; Signal transduction mechanisms;; Transcription;; Replication, recombination and repair	--	K06071|0|mze:101476822|serine/threonine-protein kinase N2-like; K06071 protein kinase N [EC:2.7.11.13] (A)	Salmonella infection (ko05132)	Serine/threonine-protein kinase N2 GN=pkn2 OS=Danio rerio (Zebrafish) PE=2 SV=1	--	--	PREDICTED: serine/threonine-protein kinase N2-like [Larimichthys crocea]	--
gene1737	0.170364	12	0.232863	18	0.605992	-0.383217	normal	--	--	--	--	--	Nuclear factor interleukin-3-regulated protein GN=nfil3 OS=Xenopus tropicalis (Western clawed frog) PE=2 SV=1	--	--	PREDICTED: putative cyclin-dependent serine/threonine-protein kinase DDB_G0272797/DDB_G0274007 [Larimichthys crocea]	--
gene17436	0.768676	58	0	0	0.0079589	3.82982	up	[RTKL]	General function prediction only;; Signal transduction mechanisms;; Transcription;; Replication, recombination and repair	Molecular Function: protein serine/threonine kinase activity (GO:0004674);; Molecular Function: ATP binding (GO:0005524);; Cellular Component: cytoplasm (GO:0005737);; Biological Process: protein phosphorylation (GO:0006468);;	K08858|0|mze:101469774|serine/threonine-protein kinase SBK1-like; K08858 serine/threonine-protein kinase SBK [EC:2.7.11.1] (A)	--	Serine/threonine-protein kinase SBK1 GN=sbk1 OS=Danio rerio (Zebrafish) PE=1 SV=1	--	--	PREDICTED: serine/threonine-protein kinase SBK1 [Stegastes partitus]	cellular component: cell (GO:0005623);; cellular component: cell part (GO:0044464);; biological process: metabolic process (GO:0008152);; biological process: cellular process (GO:0009987);; molecular function: catalytic activity (GO:0003824);; molecular function: binding (GO:0005488);;
gene17777	3.60013	464	4.60241	575	0.737074	-0.223812	normal	[RTKL]	General function prediction only;; Signal transduction mechanisms;; Transcription;; Replication, recombination and repair	--	K04429|0|mze:101485899|serine/threonine-protein kinase TAO2-like; K04429 thousand and one amino acid protein kinase [EC:2.7.11.1] (A)	MAPK signaling pathway (ko04010)	Serine/threonine-protein kinase TAO2 GN=taok2 OS=Xenopus laevis (African clawed frog) PE=2 SV=1	--	--	PREDICTED: serine/threonine-protein kinase TAO2-like isoform X1 [Maylandia zebra]	--
gene17857	19.3779	2145	9.56069	766	0.57227	1.56345	normal	--	--	--	--	--	Serine/threonine-protein kinase 11-interacting protein GN=STK11IP OS=Gallus gallus (Chicken) PE=2 SV=1	--	--	PREDICTED: serine/threonine-protein kinase 11-interacting protein [Larimichthys crocea]	--
gene18055	0.271629	28	0	0	0.0729063	2.884	normal	[RTKL]	General function prediction only;; Signal transduction mechanisms;; Transcription;; Replication, recombination and repair	--	K08796|0|mze:101464487|serine/threonine-protein kinase BRSK2-like; K08796 BR serine/threonine kinase [EC:2.7.11.1] (A)	--	Serine/threonine-protein kinase SIK3 homolog GN=zgc:66101 OS=Danio rerio (Zebrafish) PE=2 SV=1	--	--	PREDICTED: serine/threonine-protein kinase BRSK2-like isoform X5 [Pundamilia nyererei]	--
gene1809	1.13873	70	14.6791	967	0.0142358	-3.62364	normal	[RTKL]	General function prediction only;; Signal transduction mechanisms;; Transcription;; Replication, recombination and repair	Molecular Function: protein kinase C activity (GO:0004697);; Molecular Function: ATP binding (GO:0005524);; Molecular Function: phospholipid binding (GO:0005543);; Cellular Component: cytoplasm (GO:0005737);; Biological Process: protein phosphorylation (GO:0006468);; Biological Process: intracellular signal transduction (GO:0035556);; Molecular Function: metal ion binding (GO:0046872);;	K06070|0|mze:101473771|serine/threonine-protein kinase D2-like; K06070 protein kinase D [EC:2.7.11.13] (A)	--	Serine/threonine-protein kinase H1 homolog GN=pskh1 OS=Danio rerio (Zebrafish) PE=2 SV=2	--	--	PREDICTED: serine/threonine-protein kinase D2 [Larimichthys crocea]	molecular function: binding (GO:0005488);; molecular function: catalytic activity (GO:0003824);; biological process: single-organism process (GO:0044699);; biological process: cellular process (GO:0009987);; biological process: signaling (GO:0023052);; biological process: metabolic process (GO:0008152);; biological process: biological regulation (GO:0065007);; biological process: response to stim…
gene18334	15.3887	523	11.7894	527	0.742679	0.0720546	normal	[RTKL]	General function prediction only;; Signal transduction mechanisms;; Transcription;; Replication, recombination and repair	Molecular Function: protein serine/threonine kinase activity (GO:0004674);; Molecular Function: ATP binding (GO:0005524);; Biological Process: protein phosphorylation (GO:0006468);; Biological Process: cell communication (GO:0007154);; Molecular Function: phosphatidylinositol binding (GO:0035091);;	K13304|0|tru:101065298|serine/threonine-protein kinase Sgk3-like; K13304 serum/glucocorticoid-regulated kinase 3 [EC:2.7.11.1] (A)	FoxO signaling pathway (ko04068)	Serine/threonine-protein kinase Sgk1 GN=SGK1 OS=Gallus gallus (Chicken) PE=2 SV=1	--	--	PREDICTED: serine/threonine-protein kinase Sgk3 [Larimichthys crocea]	molecular function: catalytic activity (GO:0003824);; molecular function: binding (GO:0005488);; biological process: metabolic process (GO:0008152);; biological process: single-organism process (GO:0044699);; biological process: cellular process (GO:0009987);;
gene18731	18.4498	1309	4.17891	377	0.399257	1.86664	normal	[RTKL]	General function prediction only;; Signal transduction mechanisms;; Transcription;; Replication, recombination and repair	--	K08838|0|mze:101472661|serine/threonine-protein kinase 24-like; K08838 serine/threonine-protein kinase 24/25/MST4 [EC:2.7.11.1] (A)	--	Serine/threonine-protein kinase 3 20kDa subunit GN=stk3 OS=Danio rerio (Zebrafish) PE=2 SV=1	--	--	PREDICTED: serine/threonine-protein kinase 24-like [Maylandia zebra]	--
gene18767	0.097599	2	0.209294	4	--	--	--	--	--	--	K08789|5.92255e-38|xma:102221895|microtubule-associated serine/threonine-protein kinase 1-like; K08789 microtubule-associated serine/threonine kinase [EC:2.7.11.1] (A)	--	Microtubule-associated serine/threonine-protein kinase 3 GN=mast3 OS=Xenopus laevis (African clawed frog) PE=2 SV=1	--	--	PREDICTED: microtubule-associated serine/threonine-protein kinase 1-like [Xiphophorus maculatus]	--
gene18769	0.706142	97	1.65109	168	0.585099	-0.6843	normal	[RTKL]	General function prediction only;; Signal transduction mechanisms;; Transcription;; Replication, recombination and repair	--	K08789|0|mze:101476296|microtubule-associated serine/threonine-protein kinase 1-like; K08789 microtubule-associated serine/threonine kinase [EC:2.7.11.1] (A)	--	Microtubule-associated serine/threonine-protein kinase 3 GN=mast3 OS=Xenopus laevis (African clawed frog) PE=2 SV=1	--	--	PREDICTED: microtubule-associated serine/threonine-protein kinase 1-like [Stegastes partitus]	--
gene19038	0.235215	18	0.0947078	9	--	--	--	[RTKL]	General function prediction only;; Signal transduction mechanisms;; Transcription;; Replication, recombination and repair	Molecular Function: protein serine/threonine kinase activity (GO:0004674);; Molecular Function: ATP binding (GO:0005524);; Cellular Component: cytoplasm (GO:0005737);; Biological Process: protein phosphorylation (GO:0006468);;	K08858|0|mze:101465858|serine/threonine-protein kinase SBK1-like; K08858 serine/threonine-protein kinase SBK [EC:2.7.11.1] (A)	--	Serine/threonine-protein kinase SBK1 GN=sbk1 OS=Danio rerio (Zebrafish) PE=1 SV=1	--	--	PREDICTED: serine/threonine-protein kinase SBK1-like [Notothenia coriiceps]	molecular function: catalytic activity (GO:0003824);; molecular function: binding (GO:0005488);; biological process: metabolic process (GO:0008152);; biological process: cellular process (GO:0009987);; cellular component: cell part (GO:0044464);; cellular component: cell (GO:0005623);;
gene19097	85.7847	4336	0.171657	7	1.90738e-08	8.6251	up	[RTKL]	General function prediction only;; Signal transduction mechanisms;; Transcription;; Replication, recombination and repair	--	K08829|0|mze:101481758|serine/threonine-protein kinase MAK-like; K08829 male germ cell-associated kinase [EC:2.7.11.22] (A)	--	Cyclin-dependent kinase 2 GN=cdk2 OS=Xenopus laevis (African clawed frog) PE=1 SV=3	--	--	PREDICTED: serine/threonine-protein kinase MAK-like, partial [Larimichthys crocea]	--
gene19150	13.0037	295	1.53101	124	0.475514	1.30224	normal	[RTKL]	General function prediction only;; Signal transduction mechanisms;; Transcription;; Replication, recombination and repair	Molecular Function: protein serine/threonine kinase activity (GO:0004674);; Molecular Function: ATP binding (GO:0005524);; Biological Process: protein phosphorylation (GO:0006468);;	K08793|0|mze:101472841|serine/threonine-protein kinase 32C-like; K08793 serine/threonine kinase 32 [EC:2.7.11.1] (A)	--	Ribosomal protein S6 kinase 2 alpha GN=RPS6KA OS=Gallus gallus (Chicken) PE=2 SV=1	--	--	PREDICTED: serine/threonine-protein kinase 32C [Larimichthys crocea]	molecular function: binding (GO:0005488);; molecular function: catalytic activity (GO:0003824);; biological process: cellular process (GO:0009987);; biological process: metabolic process (GO:0008152);;
gene19309	9.7727	1184	3.86298	372	0.441493	1.74138	normal	[RTKL]	General function prediction only;; Signal transduction mechanisms;; Transcription;; Replication, recombination and repair	--	K16311|0|mze:101474452|serine/threonine-protein kinase SIK3 homolog; K19009 serine/threonine-protein kinase SIK3 [EC:2.7.11.1] (A)	--	Serine/threonine-protein kinase SIK3 homolog GN=zgc:66101 OS=Danio rerio (Zebrafish) PE=2 SV=1	--	--	PREDICTED: serine/threonine-protein kinase SIK3 isoform X1 [Larimichthys crocea]	--
gene19326	81.2036	1819	0	0	1.96454e-08	8.69904	up	[RTKL]	General function prediction only;; Signal transduction mechanisms;; Transcription;; Replication, recombination and repair	Molecular Function: protein kinase activity (GO:0004672);;	K04702|5.90252e-121|mze:101481717|serine/threonine-protein kinase pim-1-like; K04702 proto-oncogene serine/threonine-protein kinase Pim-1 [EC:2.7.11.1] (A)	Jak-STAT signaling pathway (ko04630)	Serine/threonine-protein kinase pim-3 GN=PIM3 OS=Coturnix coturnix japonica (Japanese quail) PE=2 SV=1	--	--	PREDICTED: serine/threonine-protein kinase pim-1-like [Maylandia zebra]	molecular function: catalytic activity (GO:0003824);; biological process: cellular process (GO:0009987);; biological process: metabolic process (GO:0008152);;
gene19589	136.893	12925	5.94384	399	0.000646101	5.08507	up	[RTKL]	General function prediction only;; Signal transduction mechanisms;; Transcription;; Replication, recombination and repair	--	K02178|0|tru:101077348|mitotic checkpoint serine/threonine-protein kinase BUB1-like; K02178 checkpoint serine/threonine-protein kinase [EC:2.7.11.1] (A)	Cell cycle (ko04110);; Oocyte meiosis (ko04114);; Progesterone-mediated oocyte maturation (ko04914)	G-protein-coupled receptor kinase 7A (Precursor) GN=grk7a OS=Danio rerio (Zebrafish) PE=1 SV=2	--	--	PREDICTED: mitotic checkpoint serine/threonine-protein kinase BUB1 [Larimichthys crocea]	--
gene19675	14.271	691	6.26706	362	0.637502	1.00708	normal	[RTKL]	General function prediction only;; Signal transduction mechanisms;; Transcription;; Replication, recombination and repair	Molecular Function: protein serine/threonine kinase activity (GO:0004674);; Molecular Function: ATP binding (GO:0005524);; Molecular Function: phospholipid binding (GO:0005543);; Biological Process: protein phosphorylation (GO:0006468);; Biological Process: negative regulation of neuron differentiation (GO:0045665);;	K04456|0|tru:101080181|RAC-alpha serine/threonine-protein kinase-like; K04456 RAC serine/threonine-protein kinase [EC:2.7.11.1] (A)	MAPK signaling pathway (ko04010);; ErbB signaling pathway (ko04012);; FoxO signaling pathway (ko04068);; mTOR signaling pathway (ko04150);; Apoptosis (ko04210);; Adrenergic signaling in cardiomyocytes (ko04261);; VEGF signaling pathway (ko04370);; Focal adhesion (ko04510);; Tight junction (ko04530);; Toll-like receptor signaling pathway (ko04620);; Jak-STAT signaling pathway (ko04630);; Insulin s…	RAC-alpha serine/threonine-protein kinase OS=Xenopus laevis (African clawed frog) PE=2 SV=1	--	--	PREDICTED: RAC-alpha serine/threonine-protein kinase [Larimichthys crocea]	biological process: developmental process (GO:0032502);; biological process: biological regulation (GO:0065007);; biological process: multicellular organismal process (GO:0032501);; biological process: metabolic process (GO:0008152);; biological process: cellular process (GO:0009987);; biological process: single-organism process (GO:0044699);; molecular function: binding (GO:0005488);; molecular …
gene19684	49.7851	1677	2.86018	109	0.00614816	3.97066	up	--	--	--	K06637|0|mze:101474622|mitotic checkpoint serine/threonine-protein kinase BUB1 beta-like; K06637 mitotic checkpoint serine/threonine-protein kinase BUB1 beta [EC:2.7.11.1] (A)	Cell cycle (ko04110)	--	--	--	PREDICTED: mitotic checkpoint serine/threonine-protein kinase BUB1 beta [Larimichthys crocea]	--
gene19685	0.612062	36	0.528005	33	0.58401	0.184946	normal	[RTKL]	General function prediction only;; Signal transduction mechanisms;; Transcription;; Replication, recombination and repair	Molecular Function: protein serine/threonine kinase activity (GO:0004674);; Molecular Function: ATP binding (GO:0005524);; Biological Process: protein phosphorylation (GO:0006468);;	K05735|0|mze:101475185|serine/threonine-protein kinase PAK 6-like; K05735 p21-activated kinase 6 [EC:2.7.11.1] (A)	ErbB signaling pathway (ko04012);; Focal adhesion (ko04510);; Regulation of actin cytoskeleton (ko04810)	Serine/threonine-protein kinase PAK 3 GN=pak3 OS=Xenopus laevis (African clawed frog) PE=2 SV=1	--	--	PREDICTED: serine/threonine-protein kinase PAK 6 [Larimichthys crocea]	biological process: cellular process (GO:0009987);; biological process: metabolic process (GO:0008152);; molecular function: binding (GO:0005488);; molecular function: catalytic activity (GO:0003824);;
gene20019	2.39215	283	3.83511	352	0.698992	-0.227843	normal	[RTKL]	General function prediction only;; Signal transduction mechanisms;; Transcription;; Replication, recombination and repair	Molecular Function: protein serine/threonine kinase activity (GO:0004674);; Molecular Function: ATP binding (GO:0005524);; Biological Process: protein phosphorylation (GO:0006468);; Biological Process: convergent extension involved in gastrulation (GO:0060027);;	K08791|0|tru:101072449|serine/threonine-protein kinase LATS2-like; K08791 serine/threonine-protein kinase LATS1/2 [EC:2.7.11.1] (A)	--	Microtubule-associated serine/threonine-protein kinase 3 GN=mast3 OS=Xenopus laevis (African clawed frog) PE=2 SV=1	--	--	PREDICTED: serine/threonine-protein kinase LATS2 [Cynoglossus semilaevis]	biological process: developmental process (GO:0032502);; biological process: multicellular organismal process (GO:0032501);; biological process: metabolic process (GO:0008152);; biological process: cellular process (GO:0009987);; biological process: single-organism process (GO:0044699);; molecular function: binding (GO:0005488);; molecular function: catalytic activity (GO:0003824);;
gene20069	10.3972	494	0.356131	24	0.00234644	4.20436	up	[RTKL]	General function prediction only;; Signal transduction mechanisms;; Transcription;; Replication, recombination and repair	Molecular Function: protein serine/threonine kinase activity (GO:0004674);; Molecular Function: ATP binding (GO:0005524);; Biological Process: protein phosphorylation (GO:0006468);;	K08804|0|tru:101076081|serine/threonine-protein kinase 17A-like; K08804 serine/threonine kinase 17 [EC:2.7.11.1] (A)	--	Myosin light chain kinase, smooth muscle, deglutamylated form GN=Mylk OS=Gallus gallus (Chicken) PE=1 SV=2	--	--	PREDICTED: serine/threonine-protein kinase 17A-like [Larimichthys crocea]	biological process: cellular process (GO:0009987);; biological process: metabolic process (GO:0008152);; molecular function: binding (GO:0005488);; molecular function: catalytic activity (GO:0003824);;
gene20160	0.333809	21	0.291271	23	0.59743	-0.039467	normal	[RTKL]	General function prediction only;; Signal transduction mechanisms;; Transcription;; Replication, recombination and repair	--	K08805|0|mze:101471959|serine/threonine-protein kinase DCLK1-like; K08805 doublecortin-like kinase 1/2 [EC:2.7.11.1] (A)	--	Calcium/calmodulin-dependent protein kinase type II delta chain GN=CAMK2D OS=Gallus gallus (Chicken) PE=2 SV=1	--	--	PREDICTED: serine/threonine-protein kinase DCLK1-like isoform X1 [Oreochromis niloticus]	--
gene20237	3.62021	343	1.58253	127	0.426391	1.48351	normal	[RTKL]	General function prediction only;; Signal transduction mechanisms;; Transcription;; Replication, recombination and repair	Molecular Function: protein serine/threonine kinase activity (GO:0004674);; Molecular Function: ATP binding (GO:0005524);; Biological Process: protein phosphorylation (GO:0006468);;	K08269|0|mze:101479468|serine/threonine-protein kinase ULK2-like; K08269 serine/threonine-protein kinase ULK/ATG1 [EC:2.7.11.1] (A)	Regulation of autophagy (ko04140);; mTOR signaling pathway (ko04150)	Serine/threonine-protein kinase ULK3 GN=ulk3 OS=Xenopus laevis (African clawed frog) PE=2 SV=1	--	--	PREDICTED: serine/threonine-protein kinase ULK2 isoform X1 [Larimichthys crocea]	molecular function: catalytic activity (GO:0003824);; molecular function: binding (GO:0005488);; biological process: cellular process (GO:0009987);; biological process: metabolic process (GO:0008152);;
gene20265	9.41725	1134	4.75683	830	0.763944	0.531416	normal	[RTKL]	General function prediction only;; Signal transduction mechanisms;; Transcription;; Replication, recombination and repair	Molecular Function: nucleic acid binding (GO:0003676);; Molecular Function: protein kinase activity (GO:0004672);; Molecular Function: ATP binding (GO:0005524);; Biological Process: protein phosphorylation (GO:0006468);;	K08877|0|mze:101475750|serine/threonine-protein kinase Kist-like; K08877 U2AF homology motif (UHM) kinase 1 [EC:2.7.11.1] (A)	--	Serine/threonine-protein kinase 10 GN=STK10 OS=Gallus gallus (Chicken) PE=3 SV=2	--	--	PREDICTED: serine/threonine-protein kinase Kist [Stegastes partitus]	biological process: metabolic process (GO:0008152);; biological process: cellular process (GO:0009987);; molecular function: catalytic activity (GO:0003824);; molecular function: binding (GO:0005488);;
gene20533	101.737	14078	1.96402	259	8.05196e-05	5.82279	up	[RTKL]	General function prediction only;; Signal transduction mechanisms;; Transcription;; Replication, recombination and repair	Molecular Function: protein serine/threonine kinase activity (GO:0004674);; Molecular Function: receptor signaling protein activity (GO:0005057);; Molecular Function: ATP binding (GO:0005524);; Biological Process: protein phosphorylation (GO:0006468);; Biological Process: intracellular signal transduction (GO:0035556);; Molecular Function: metal ion binding (GO:0046872);;	K04365|2.24559e-160|tru:653021|braf; serine/threonine protein kinase BRAF (EC:2.7.11.1); K04365 B-Raf proto-oncogene serine/threonine-protein kinase [EC:2.7.11.1] (A)	MAPK signaling pathway (ko04010);; ErbB signaling pathway (ko04012);; FoxO signaling pathway (ko04068);; mTOR signaling pathway (ko04150);; Vascular smooth muscle contraction (ko04270);; Focal adhesion (ko04510);; Regulation of actin cytoskeleton (ko04810);; Insulin signaling pathway (ko04910);; Progesterone-mediated oocyte maturation (ko04914)	Serine/threonine-protein kinase B-raf GN=BRAF OS=Coturnix coturnix japonica (Japanese quail) PE=2 SV=1	--	--	PREDICTED: serine/threonine-protein kinase B-raf-like [Oreochromis niloticus]	molecular function: catalytic activity (GO:0003824);; molecular function: binding (GO:0005488);; molecular function: molecular transducer activity (GO:0060089);; biological process: single-organism process (GO:0044699);; biological process: cellular process (GO:0009987);; biological process: metabolic process (GO:0008152);; biological process: signaling (GO:0023052);; biological process: response…
gene20597	30.8595	3057	8.71372	741	0.370606	2.12128	normal	[RTKL]	General function prediction only;; Signal transduction mechanisms;; Transcription;; Replication, recombination and repair	Molecular Function: protein serine/threonine kinase activity (GO:0004674);; Molecular Function: ATP binding (GO:0005524);; Biological Process: protein phosphorylation (GO:0006468);;	K08827|0|tru:101068614|uncharacterized LOC101068614; K08827 serine/threonine-protein kinase PRP4 [EC:2.7.11.1] (A)	--	Dual specificity tyrosine-phosphorylation-regulated kinase 2 OS=Gallus gallus (Chicken) PE=2 SV=1	--	--	Serine/threonine-protein kinase PRP4 homolog [Dicentrarchus labrax]	molecular function: binding (GO:0005488);; molecular function: catalytic activity (GO:0003824);; biological process: metabolic process (GO:0008152);; biological process: cellular process (GO:0009987);;
gene20748	44.3167	2131	0.537177	35	3.99168e-05	5.83472	up	[RTKL]	General function prediction only;; Signal transduction mechanisms;; Transcription;; Replication, recombination and repair	Molecular Function: kinase activity (GO:0016301);;	K08813|0|mze:101467239|serine/threonine-protein kinase 33-like; K08813 serine/threonine kinase 33 [EC:2.7.11.1] (A)	--	Serine/threonine-protein kinase H1 homolog GN=pskh1 OS=Danio rerio (Zebrafish) PE=2 SV=2	--	--	PREDICTED: serine/threonine-protein kinase 33 [Larimichthys crocea]	biological process: metabolic process (GO:0008152);; molecular function: catalytic activity (GO:0003824);;
gene20997	3.46056	366	3.82205	416	0.719595	-0.0999166	normal	[RTKL]	General function prediction only;; Signal transduction mechanisms;; Transcription;; Replication, recombination and repair	Molecular Function: protein serine/threonine kinase activity (GO:0004674);; Molecular Function: receptor signaling protein activity (GO:0005057);; Molecular Function: ATP binding (GO:0005524);; Cellular Component: intracellular (GO:0005622);; Biological Process: protein phosphorylation (GO:0006468);; Biological Process: intracellular signal transduction (GO:0035556);; Molecular Function: metal io…	K04365|0|mze:101476445|serine/threonine-protein kinase B-raf-like; K04365 B-Raf proto-oncogene serine/threonine-protein kinase [EC:2.7.11.1] (A)	MAPK signaling pathway (ko04010);; ErbB signaling pathway (ko04012);; FoxO signaling pathway (ko04068);; mTOR signaling pathway (ko04150);; Vascular smooth muscle contraction (ko04270);; Focal adhesion (ko04510);; Regulation of actin cytoskeleton (ko04810);; Insulin signaling pathway (ko04910);; Progesterone-mediated oocyte maturation (ko04914)	Serine/threonine-protein kinase B-raf GN=BRAF OS=Coturnix coturnix japonica (Japanese quail) PE=2 SV=1	--	--	PREDICTED: serine/threonine-protein kinase B-raf-like isoform X1 [Maylandia zebra]	cellular component: cell (GO:0005623);; cellular component: cell part (GO:0044464);; biological process: biological regulation (GO:0065007);; biological process: response to stimulus (GO:0050896);; biological process: metabolic process (GO:0008152);; biological process: signaling (GO:0023052);; biological process: cellular process (GO:0009987);; biological process: single-organism process (GO:004…
gene2130	0.162677	3	0	0	--	--	--	[RTKL]	General function prediction only;; Signal transduction mechanisms;; Transcription;; Replication, recombination and repair	Molecular Function: protein serine/threonine kinase activity (GO:0004674);; Molecular Function: ATP binding (GO:0005524);; Biological Process: protein phosphorylation (GO:0006468);;	K17529|0|mze:101474428|ribosomal protein S6 kinase alpha-5-like; K17529 uncharacterized serine/threonine-protein kinase SgK494 [EC:2.7.11.1] (A)	--	Ribosomal protein S6 kinase alpha-5 GN=RPS6KA5 OS=Gallus gallus (Chicken) PE=2 SV=1	--	--	PREDICTED: uncharacterized serine/threonine-protein kinase SgK494-like [Larimichthys crocea]	biological process: cellular process (GO:0009987);; biological process: metabolic process (GO:0008152);; molecular function: catalytic activity (GO:0003824);; molecular function: binding (GO:0005488);;
gene21365	10.5966	665	0.748091	44	0.00596845	3.86602	up	[RTKL]	General function prediction only;; Signal transduction mechanisms;; Transcription;; Replication, recombination and repair	--	K08863|0|mze:101468743|serine/threonine-protein kinase PLK4-like; K08863 polo-like kinase 4 [EC:2.7.11.21] (A)	FoxO signaling pathway (ko04068)	Serine/threonine-protein kinase PLK4 GN=plk4 OS=Danio rerio (Zebrafish) PE=2 SV=2	--	--	PREDICTED: serine/threonine-protein kinase PLK4 [Larimichthys crocea]	--
gene2140	52.6696	2449	0.536848	26	8.27521e-06	6.40644	up	[RTKL]	General function prediction only;; Signal transduction mechanisms;; Transcription;; Replication, recombination and repair	Biological Process: heart looping (GO:0001947);; Molecular Function: protein serine/threonine kinase activity (GO:0004674);; Molecular Function: ATP binding (GO:0005524);; Cellular Component: cytoplasm (GO:0005737);; Biological Process: protein phosphorylation (GO:0006468);; Biological Process: mitotic nuclear division (GO:0007067);; Molecular Function: metal ion binding (GO:0046872);; Biological…	K08857|0|mze:101478791|serine/threonine-protein kinase Nek8-like; K08857 NIMA (never in mitosis gene a)-related kinase [EC:2.7.11.1] (A)	--	Serine/threonine-protein kinase Nek8 GN=nek8 OS=Danio rerio (Zebrafish) PE=2 SV=1	--	--	PREDICTED: serine/threonine-protein kinase Nek8 [Larimichthys crocea]	cellular component: organelle (GO:0043226);; cellular component: cell (GO:0005623);; cellular component: cell part (GO:0044464);; biological process: cellular component organization or biogenesis (GO:0071840);; biological process: cellular process (GO:0009987);; biological process: single-organism process (GO:0044699);; biological process: developmental process (GO:0032502);; biological process: …
gene21500	45.5545	5029	5.78297	688	0.110479	2.945	normal	[RTKL]	General function prediction only;; Signal transduction mechanisms;; Transcription;; Replication, recombination and repair	Molecular Function: protein serine/threonine kinase activity (GO:0004674);; Molecular Function: ATP binding (GO:0005524);; Biological Process: protein phosphorylation (GO:0006468);;	K08836|0|xma:102225284|STE20-like serine/threonine-protein kinase-like; K08836 STE20-like kinase [EC:2.7.11.1] (A)	Oocyte meiosis (ko04114)	Serine/threonine-protein kinase 10 GN=STK10 OS=Gallus gallus (Chicken) PE=3 SV=2	--	--	PREDICTED: STE20-like serine/threonine-protein kinase isoform X1 [Larimichthys crocea]	biological process: metabolic process (GO:0008152);; biological process: cellular process (GO:0009987);; molecular function: catalytic activity (GO:0003824);; molecular function: binding (GO:0005488);;
gene21537	4.46554	352	8.81008	700	0.658088	-0.899793	normal	[RTKL]	General function prediction only;; Signal transduction mechanisms;; Transcription;; Replication, recombination and repair	Molecular Function: ribonuclease activity (GO:0004540);; Molecular Function: protein serine/threonine kinase activity (GO:0004674);; Molecular Function: ATP binding (GO:0005524);; Biological Process: mRNA processing (GO:0006397);; Biological Process: protein phosphorylation (GO:0006468);;	K08852|0|mze:101465980|serine/threonine-protein kinase/endoribonuclease IRE1-like; K08852 serine/threonine-protein kinase/endoribonuclease IRE1 [EC:2.7.11.1 3.1.26.-] (A)	Protein processing in endoplasmic reticulum (ko04141)	Serine/threonine-protein kinase H1 homolog GN=pskh1 OS=Danio rerio (Zebrafish) PE=2 SV=2	--	--	PREDICTED: serine/threonine-protein kinase/endoribonuclease IRE1 [Larimichthys crocea]	biological process: metabolic process (GO:0008152);; biological process: cellular process (GO:0009987);; molecular function: binding (GO:0005488);; molecular function: catalytic activity (GO:0003824);;
gene21626	2.45297	147	2.33999	172	0.650922	-0.138977	normal	[RTKL]	General function prediction only;; Signal transduction mechanisms;; Transcription;; Replication, recombination and repair	Molecular Function: protein serine/threonine kinase activity (GO:0004674);; Molecular Function: ATP binding (GO:0005524);; Biological Process: protein phosphorylation (GO:0006468);;	K04372|0|tru:101066845|MAP kinase-interacting serine/threonine-protein kinase 2-like; K04372 MAP kinase interacting serine/threonine kinase [EC:2.7.11.1] (A)	MAPK signaling pathway (ko04010);; Insulin signaling pathway (ko04910)	MAP kinase-interacting serine/threonine-protein kinase 2 GN=mknk2 OS=Xenopus laevis (African clawed frog) PE=2 SV=1	--	--	PREDICTED: MAP kinase-interacting serine/threonine-protein kinase 2 [Larimichthys crocea]	biological process: cellular process (GO:0009987);; biological process: metabolic process (GO:0008152);; molecular function: catalytic activity (GO:0003824);; molecular function: binding (GO:0005488);;
gene21913	17.8896	484	19.54	993	0.678328	-0.94684	normal	[RTKL]	General function prediction only;; Signal transduction mechanisms;; Transcription;; Replication, recombination and repair	Biological Process: blood vessel development (GO:0001568);; Molecular Function: protein serine/threonine kinase activity (GO:0004674);; Molecular Function: ATP binding (GO:0005524);; Biological Process: protein phosphorylation (GO:0006468);;	K04410|0|tru:101075040|serine/threonine-protein kinase PAK 2-like; K04410 p21-activated kinase 2 [EC:2.7.11.1] (A)	MAPK signaling pathway (ko04010);; ErbB signaling pathway (ko04012);; Focal adhesion (ko04510);; Regulation of actin cytoskeleton (ko04810)	Serine/threonine-protein kinase PAK 3 GN=pak3 OS=Xenopus laevis (African clawed frog) PE=2 SV=1	--	--	PREDICTED: serine/threonine-protein kinase PAK 2 [Larimichthys crocea]	biological process: metabolic process (GO:0008152);; biological process: developmental process (GO:0032502);; biological process: single-organism process (GO:0044699);; biological process: cellular process (GO:0009987);; molecular function: catalytic activity (GO:0003824);; molecular function: binding (GO:0005488);;
gene21977	0.186183	28	0.748707	107	0.288619	-1.7018	normal	[RTKL]	General function prediction only;; Signal transduction mechanisms;; Transcription;; Replication, recombination and repair	--	K17480|0|mze:101485318|serine/threonine-protein kinase LMTK1-like; K17480 lemur tyrosine kinase 1 [EC:2.7.10.1] (A)	--	BDNF/NT-3 growth factors receptor (Precursor) GN=NTRK2 OS=Gallus gallus (Chicken) PE=1 SV=1	--	--	PREDICTED: serine/threonine-protein kinase LMTK1-like [Larimichthys crocea]	--
gene22174	136.141	7276	2.44366	89	1.29821e-05	6.36427	up	--	--	--	K06228|0|mze:101471031|serine/threonine-protein kinase 36-like; K06228 fused [EC:2.7.11.1] (A)	Hedgehog signaling pathway (ko04340)	--	--	--	PREDICTED: serine/threonine-protein kinase 36 [Larimichthys crocea]	--
gene22202	1.39162	120	1.59725	121	0.633779	0.0691036	normal	[RTKL]	General function prediction only;; Signal transduction mechanisms;; Transcription;; Replication, recombination and repair	--	K05733|0|mze:101484450|serine/threonine-protein kinase PAK 3-like; K05733 p21-activated kinase 3 [EC:2.7.11.1] (A)	ErbB signaling pathway (ko04012);; Focal adhesion (ko04510);; Regulation of actin cytoskeleton (ko04810)	Serine/threonine-protein kinase PAK 3 GN=pak3 OS=Xenopus laevis (African clawed frog) PE=2 SV=1	--	--	PREDICTED: serine/threonine-protein kinase PAK 3 isoform X1 [Stegastes partitus]	--
gene22333	18.7598	2106	3.14523	331	0.122992	2.73615	normal	[RTKL]	General function prediction only;; Signal transduction mechanisms;; Transcription;; Replication, recombination and repair	--	K08857|0|ola:101160722|serine/threonine-protein kinase Nek1-like; K08857 NIMA (never in mitosis gene a)-related kinase [EC:2.7.11.1] (A)	--	Serine/threonine-protein kinase Nek8 GN=nek8 OS=Danio rerio (Zebrafish) PE=2 SV=1	--	--	PREDICTED: serine/threonine-protein kinase Nek1 isoform X2 [Larimichthys crocea]	--
gene22673	0.966043	83	0.406742	40	0.468652	1.05245	normal	[RTKL]	General function prediction only;; Signal transduction mechanisms;; Transcription;; Replication, recombination and repair	Molecular Function: protein serine/threonine kinase activity (GO:0004674);; Molecular Function: ATP binding (GO:0005524);; Biological Process: protein phosphorylation (GO:0006468);;	K08796|0|tru:101068155|serine/threonine-protein kinase BRSK2-like; K08796 BR serine/threonine kinase [EC:2.7.11.1] (A)	--	Serine/threonine-protein kinase SIK2 GN=SIK2 OS=Gallus gallus (Chicken) PE=2 SV=1	--	--	PREDICTED: serine/threonine-protein kinase BRSK2-like isoform X4 [Haplochromis burtoni]	molecular function: binding (GO:0005488);; molecular function: catalytic activity (GO:0003824);; biological process: cellular process (GO:0009987);; biological process: metabolic process (GO:0008152);;
gene22852	0.24477	16	0.788274	63	0.301462	-1.64673	normal	--	--	--	K04429|0|ola:101160676|serine/threonine-protein kinase TAO3-like; K04429 thousand and one amino acid protein kinase [EC:2.7.11.1] (A)	MAPK signaling pathway (ko04010)	Serine/threonine-protein kinase TAO3 GN=TAOK3 OS=Gallus gallus (Chicken) PE=2 SV=2	--	--	PREDICTED: LOW QUALITY PROTEIN: serine/threonine-protein kinase TAO3-like [Stegastes partitus]	--
gene2293	20.8783	1198	3.6253	243	0.199738	2.3632	normal	[RTKL]	General function prediction only;; Signal transduction mechanisms;; Transcription;; Replication, recombination and repair	Biological Process: mitochondrial genome maintenance (GO:0000002);; Molecular Function: protein serine/threonine kinase activity (GO:0004674);; Molecular Function: ATP binding (GO:0005524);; Molecular Function: phospholipid binding (GO:0005543);; Cellular Component: nucleus (GO:0005634);; Cellular Component: Golgi apparatus (GO:0005794);; Cellular Component: plasma membrane (GO:0005886);; Biologi…	K04456|0|ola:101162468|RAC-gamma serine/threonine-protein kinase-like; K04456 RAC serine/threonine-protein kinase [EC:2.7.11.1] (A)	MAPK signaling pathway (ko04010);; ErbB signaling pathway (ko04012);; FoxO signaling pathway (ko04068);; mTOR signaling pathway (ko04150);; Apoptosis (ko04210);; Adrenergic signaling in cardiomyocytes (ko04261);; VEGF signaling pathway (ko04370);; Focal adhesion (ko04510);; Tight junction (ko04530);; Toll-like receptor signaling pathway (ko04620);; Jak-STAT signaling pathway (ko04630);; Insulin s…	RAC-alpha serine/threonine-protein kinase OS=Xenopus laevis (African clawed frog) PE=2 SV=1	--	--	PREDICTED: RAC-gamma serine/threonine-protein kinase isoform X1 [Larimichthys crocea]	molecular function: catalytic activity (GO:0003824);; molecular function: binding (GO:0005488);; biological process: response to stimulus (GO:0050896);; biological process: biological regulation (GO:0065007);; biological process: metabolic process (GO:0008152);; biological process: cellular component organization or biogenesis (GO:0071840);; biological process: cellular process (GO:0009987);; cel…
gene23001	4.46126	158	2.37335	76	0.491295	1.09337	normal	[RTKL]	General function prediction only;; Signal transduction mechanisms;; Transcription;; Replication, recombination and repair	Molecular Function: protein serine/threonine kinase activity (GO:0004674);; Molecular Function: ATP binding (GO:0005524);; Biological Process: protein phosphorylation (GO:0006468);;	K08807|0|tru:101075180|serine/threonine-protein kinase pim-3-like; K08807 proto-oncogene serine/threonine-protein kinase Pim-3 [EC:2.7.11.1] (A)	--	Serine/threonine-protein kinase pim-3 GN=PIM3 OS=Coturnix coturnix japonica (Japanese quail) PE=2 SV=1	--	--	PREDICTED: serine/threonine-protein kinase pim-3 [Larimichthys crocea]	biological process: cellular process (GO:0009987);; biological process: metabolic process (GO:0008152);; molecular function: binding (GO:0005488);; molecular function: catalytic activity (GO:0003824);;
gene23160	33.7611	2274	0.0970929	6	1.66955e-07	7.82477	up	[RTKL]	General function prediction only;; Signal transduction mechanisms;; Transcription;; Replication, recombination and repair	--	K08857|0|ola:101166661|serine/threonine-protein kinase Nek10-like; K08857 NIMA (never in mitosis gene a)-related kinase [EC:2.7.11.1] (A)	--	Serine/threonine-protein kinase Nek8 GN=nek8 OS=Danio rerio (Zebrafish) PE=2 SV=1	--	--	PREDICTED: serine/threonine-protein kinase Nek10-like isoform X2 [Pundamilia nyererei]	--
gene23253	4.29493	494	9.28908	989	0.685599	-0.911803	normal	[RTKL]	General function prediction only;; Signal transduction mechanisms;; Transcription;; Replication, recombination and repair	Molecular Function: protein serine/threonine kinase activity (GO:0004674);; Molecular Function: ATP binding (GO:0005524);; Biological Process: protein phosphorylation (GO:0006468);;	K08836|0|xma:102236561|serine/threonine-protein kinase 10-like; K08836 STE20-like kinase [EC:2.7.11.1] (A)	Oocyte meiosis (ko04114)	Serine/threonine-protein kinase 10 GN=stk10 OS=Danio rerio (Zebrafish) PE=2 SV=1	--	--	PREDICTED: serine/threonine-protein kinase 10-like [Larimichthys crocea]	molecular function: binding (GO:0005488);; molecular function: catalytic activity (GO:0003824);; biological process: metabolic process (GO:0008152);; biological process: cellular process (GO:0009987);;
gene2326	6.42295	492	6.15263	531	0.741015	-0.0261559	normal	[RTKL]	General function prediction only;; Signal transduction mechanisms;; Transcription;; Replication, recombination and repair	Molecular Function: protein serine/threonine kinase activity (GO:0004674);; Molecular Function: ATP binding (GO:0005524);; Biological Process: protein phosphorylation (GO:0006468);;	K08857|0|tru:101068519|serine/threonine-protein kinase Nek9-like; K08857 NIMA (never in mitosis gene a)-related kinase [EC:2.7.11.1] (A)	--	Serine/threonine-protein kinase Nek9 GN=nek9 OS=Xenopus laevis (African clawed frog) PE=2 SV=1	--	--	PREDICTED: serine/threonine-protein kinase Nek9 [Larimichthys crocea]	molecular function: catalytic activity (GO:0003824);; molecular function: binding (GO:0005488);; biological process: cellular process (GO:0009987);; biological process: metabolic process (GO:0008152);;
gene23364	2.24088	90	1.1754	65	0.577229	0.522151	normal	[RTKL]	General function prediction only;; Signal transduction mechanisms;; Transcription;; Replication, recombination and repair	--	--	--	Calcium/calmodulin-dependent protein kinase type II delta chain GN=CAMK2D OS=Gallus gallus (Chicken) PE=2 SV=1	--	--	PREDICTED: serine/threonine-protein kinase/endoribonuclease IRE1-like isoform X2 [Larimichthys crocea]	--
gene23365	8.5213	307	2.71167	127	0.471162	1.32568	normal	[RTKL]	General function prediction only;; Signal transduction mechanisms;; Transcription;; Replication, recombination and repair	--	--	--	Calcium/calmodulin-dependent protein kinase type II delta chain GN=camk2d OS=Xenopus laevis (African clawed frog) PE=2 SV=1	--	--	PREDICTED: serine/threonine-protein kinase/endoribonuclease IRE1-like isoform X1 [Larimichthys crocea]	--
gene23366	1.6193	72	3.06739	213	0.407581	-1.42693	normal	[RTKL]	General function prediction only;; Signal transduction mechanisms;; Transcription;; Replication, recombination and repair	--	--	--	Serine/threonine-protein kinase PAK 3 GN=pak3 OS=Xenopus laevis (African clawed frog) PE=2 SV=1	--	--	PREDICTED: serine/threonine-protein kinase/endoribonuclease IRE1-like isoform X2 [Larimichthys crocea]	--
gene23436	12.2758	772	0.365402	21	0.000312149	5.00345	up	[RTKL]	General function prediction only;; Signal transduction mechanisms;; Transcription;; Replication, recombination and repair	--	K08863|0|mze:101468743|serine/threonine-protein kinase PLK4-like; K08863 polo-like kinase 4 [EC:2.7.11.21] (A)	FoxO signaling pathway (ko04068)	Serine/threonine-protein kinase PLK4 GN=plk4 OS=Danio rerio (Zebrafish) PE=2 SV=2	--	--	PREDICTED: serine/threonine-protein kinase PLK4 [Larimichthys crocea]	--
gene23491	15.9588	702	14.8976	747	0.766703	-0.00593367	normal	[RTKL]	General function prediction only;; Signal transduction mechanisms;; Transcription;; Replication, recombination and repair	Molecular Function: protein serine/threonine kinase activity (GO:0004674);; Molecular Function: ATP binding (GO:0005524);; Biological Process: protein phosphorylation (GO:0006468);;	K04372|0|xma:102217991|MAP kinase-interacting serine/threonine-protein kinase 1-like; K04372 MAP kinase interacting serine/threonine kinase [EC:2.7.11.1] (A)	MAPK signaling pathway (ko04010);; Insulin signaling pathway (ko04910)	MAP kinase-interacting serine/threonine-protein kinase 1 GN=mknk1 OS=Xenopus tropicalis (Western clawed frog) PE=2 SV=1	--	--	PREDICTED: MAP kinase-interacting serine/threonine-protein kinase 1 [Larimichthys crocea]	biological process: metabolic process (GO:0008152);; biological process: cellular process (GO:0009987);; molecular function: binding (GO:0005488);; molecular function: catalytic activity (GO:0003824);;
gene23514	0.326222	3	0.141959	1	--	--	--	--	--	--	--	--	--	--	--	PREDICTED: serine/threonine-protein kinase WNK2-like [Oreochromis niloticus]	--
gene23738	8.05366	419	26.7798	1230	0.550229	-1.46038	normal	[RTKL]	General function prediction only;; Signal transduction mechanisms;; Transcription;; Replication, recombination and repair	Molecular Function: protein serine/threonine kinase activity (GO:0004674);; Molecular Function: ATP binding (GO:0005524);; Cellular Component: mitochondrion (GO:0005739);; Cellular Component: cytosol (GO:0005829);; Biological Process: protein phosphorylation (GO:0006468);; Biological Process: nucleate erythrocyte development (GO:0048823);; Biological Process: neuron apoptotic process (GO:0051402)…	K05688|0|mze:101472469|serine/threonine-protein kinase PINK1, mitochondrial-like; K05688 PTEN induced putative kinase 1 [EC:2.7.11.1] (A)	--	Hormonally up-regulated neu tumor-associated kinase homolog B (Fragment) GN=hunk-b OS=Xenopus laevis (African clawed frog) PE=2 SV=1	--	--	PREDICTED: serine/threonine-protein kinase PINK1, mitochondrial [Larimichthys crocea]	molecular function: catalytic activity (GO:0003824);; molecular function: binding (GO:0005488);; biological process: developmental process (GO:0032502);; biological process: biological regulation (GO:0065007);; biological process: immune system process (GO:0002376);; biological process: multicellular organismal process (GO:0032501);; biological process: metabolic process (GO:0008152);; biological…
gene2375	0	0	0.0392959	1	--	--	--	[RTKL]	General function prediction only;; Signal transduction mechanisms;; Transcription;; Replication, recombination and repair	Molecular Function: protein serine/threonine kinase activity (GO:0004674);; Molecular Function: ATP binding (GO:0005524);; Biological Process: protein phosphorylation (GO:0006468);;	K08858|0|mze:101480640|serine/threonine-protein kinase SBK1-like; K08858 serine/threonine-protein kinase SBK [EC:2.7.11.1] (A)	--	Serine/threonine-protein kinase SBK1 GN=sbk1 OS=Danio rerio (Zebrafish) PE=1 SV=1	--	--	PREDICTED: serine/threonine-protein kinase SBK2-like [Larimichthys crocea]	molecular function: catalytic activity (GO:0003824);; molecular function: binding (GO:0005488);; biological process: metabolic process (GO:0008152);; biological process: cellular process (GO:0009987);;
gene23760	5.12607	253	1.15155	60	0.20315	2.0769	normal	[RTKL]	General function prediction only;; Signal transduction mechanisms;; Transcription;; Replication, recombination and repair	--	K08829|0|xma:102218826|serine/threonine-protein kinase MAK-like; K08829 male germ cell-associated kinase [EC:2.7.11.22] (A)	--	Cyclin-dependent kinase 2 GN=cdk2 OS=Xenopus laevis (African clawed frog) PE=1 SV=3	--	--	PREDICTED: serine/threonine-protein kinase MAK isoform X1 [Larimichthys crocea]	--
gene23870	3.31777	138	0.268833	12	0.0236584	3.17995	normal	[RTKL]	General function prediction only;; Signal transduction mechanisms;; Transcription;; Replication, recombination and repair	Molecular Function: protein serine/threonine kinase activity (GO:0004674);; Molecular Function: ATP binding (GO:0005524);; Biological Process: protein phosphorylation (GO:0006468);;	K17529|0|ola:101171271|uncharacterized LOC101171271; K17529 uncharacterized serine/threonine-protein kinase SgK494 [EC:2.7.11.1] (A)	--	Ribosomal protein S6 kinase alpha-5 GN=RPS6KA5 OS=Gallus gallus (Chicken) PE=2 SV=1	--	--	PREDICTED: uncharacterized serine/threonine-protein kinase SgK494 [Larimichthys crocea]	biological process: cellular process (GO:0009987);; biological process: metabolic process (GO:0008152);; molecular function: catalytic activity (GO:0003824);; molecular function: binding (GO:0005488);;
gene23897	39.3653	1217	6.36142	199	0.11619	2.66803	normal	[RTKL]	General function prediction only;; Signal transduction mechanisms;; Transcription;; Replication, recombination and repair	Molecular Function: protein serine/threonine kinase activity (GO:0004674);; Molecular Function: ATP binding (GO:0005524);; Biological Process: protein phosphorylation (GO:0006468);;	K02216|0|mze:101487018|serine/threonine-protein kinase Chk1-like; K02216 serine/threonine-protein kinase Chk1 [EC:2.7.11.1] (A)	Cell cycle (ko04110);; p53 signaling pathway (ko04115)	Serine/threonine-protein kinase Chk1 GN=CHEK1 OS=Gallus gallus (Chicken) PE=1 SV=1	--	--	PREDICTED: serine/threonine-protein kinase Chk1 [Larimichthys crocea]	molecular function: catalytic activity (GO:0003824);; molecular function: binding (GO:0005488);; biological process: metabolic process (GO:0008152);; biological process: cellular process (GO:0009987);;
gene23975	8.81056	141	2.90693	48	0.344274	1.54908	normal	--	--	--	K08880|1.00096e-158|mze:101484530|serine/threonine-protein kinase 19-like; K08880 serine/threonine kinase 19 [EC:2.7.11.1] (A)	--	--	--	--	PREDICTED: serine/threonine-protein kinase 19 [Larimichthys crocea]	--
gene24075	0	0	1.8543	301	4.59173e-05	-6.0387	down	--	--	Cellular Component: membrane (GO:0016020);;	--	--	--	--	--	PREDICTED: probable serine/threonine-protein kinase kinX [Larimichthys crocea]	cellular component: membrane (GO:0016020);;
gene24091	17.6503	1607	4.24611	347	0.249185	2.27976	normal	[RTKL]	General function prediction only;; Signal transduction mechanisms;; Transcription;; Replication, recombination and repair	Molecular Function: protein serine/threonine kinase activity (GO:0004674);; Molecular Function: ATP binding (GO:0005524);; Biological Process: protein phosphorylation (GO:0006468);;	K08802|0|mze:101482807|SNF-related serine/threonine-protein kinase-like; K08802 SNF related kinase [EC:2.7.11.1] (A)	--	Serine/threonine-protein kinase SIK2 GN=SIK2 OS=Gallus gallus (Chicken) PE=2 SV=1	--	--	PREDICTED: SNF-related serine/threonine-protein kinase [Larimichthys crocea]	molecular function: catalytic activity (GO:0003824);; molecular function: binding (GO:0005488);; biological process: metabolic process (GO:0008152);; biological process: cellular process (GO:0009987);;
gene2411	9.90661	391	7.47439	292	0.684829	0.498175	normal	[RTKL]	General function prediction only;; Signal transduction mechanisms;; Transcription;; Replication, recombination and repair	Molecular Function: protein serine/threonine kinase activity (GO:0004674);; Molecular Function: ATP binding (GO:0005524);; Biological Process: protein phosphorylation (GO:0006468);; Biological Process: cell communication (GO:0007154);; Molecular Function: phosphatidylinositol binding (GO:0035091);;	K13302|0|tru:101079677|serine/threonine-protein kinase Sgk1-like; K13302 serum/glucocorticoid-regulated kinase 1 [EC:2.7.11.1] (A)	FoxO signaling pathway (ko04068)	Serine/threonine-protein kinase Sgk1 GN=SGK1 OS=Gallus gallus (Chicken) PE=2 SV=1	--	--	PREDICTED: serine/threonine-protein kinase Sgk1-like isoform X1 [Larimichthys crocea]	biological process: single-organism process (GO:0044699);; biological process: cellular process (GO:0009987);; biological process: metabolic process (GO:0008152);; molecular function: binding (GO:0005488);; molecular function: catalytic activity (GO:0003824);;
gene24239	82.7623	1351	0	0	6.26768e-08	8.27113	up	[RTKL]	General function prediction only;; Signal transduction mechanisms;; Transcription;; Replication, recombination and repair	--	--	--	Serine/threonine-protein kinase pim-2 GN=pim2 OS=Danio rerio (Zebrafish) PE=2 SV=2	--	--	PREDICTED: serine/threonine-protein kinase pim-2-like [Larimichthys crocea]	--
gene24398	97.7572	4890	12.4091	593	0.0754364	3.11742	normal	[RTKL]	General function prediction only;; Signal transduction mechanisms;; Transcription;; Replication, recombination and repair	Biological Process: mitotic cell cycle (GO:0000278);; Molecular Function: protein serine/threonine kinase activity (GO:0004674);; Molecular Function: ATP binding (GO:0005524);; Biological Process: protein phosphorylation (GO:0006468);;	K06631|0|mze:101467664|serine/threonine-protein kinase PLK1-like; K06631 polo-like kinase 1 [EC:2.7.11.21] (A)	FoxO signaling pathway (ko04068);; Cell cycle (ko04110);; Oocyte meiosis (ko04114);; Progesterone-mediated oocyte maturation (ko04914)	Serine/threonine-protein kinase PLK1 GN=plk1 OS=Xenopus laevis (African clawed frog) PE=1 SV=1	--	--	PREDICTED: serine/threonine-protein kinase PLK1 [Larimichthys crocea]	biological process: metabolic process (GO:0008152);; biological process: single-organism process (GO:0044699);; biological process: cellular process (GO:0009987);; molecular function: binding (GO:0005488);; molecular function: catalytic activity (GO:0003824);;
gene24866	82.769	4076	4.18058	159	0.00112325	4.72369	up	[RTKL]	General function prediction only;; Signal transduction mechanisms;; Transcription;; Replication, recombination and repair	Molecular Function: protein serine/threonine kinase activity (GO:0004674);; Molecular Function: ATP binding (GO:0005524);; Biological Process: protein phosphorylation (GO:0006468);;	K16309|0|mze:101474211|serine/threonine-protein kinase greatwall-like; K16309 serine/threonine-protein kinase greatwall [EC:2.7.11.1] (A)	--	Serine/threonine-protein kinase greatwall GN=mastl OS=Danio rerio (Zebrafish) PE=2 SV=1	--	--	PREDICTED: serine/threonine-protein kinase greatwall [Larimichthys crocea]	molecular function: catalytic activity (GO:0003824);; molecular function: binding (GO:0005488);; biological process: cellular process (GO:0009987);; biological process: metabolic process (GO:0008152);;
gene25051	10.9462	657	4.54951	512	0.732982	0.439977	normal	[RTKL]	General function prediction only;; Signal transduction mechanisms;; Transcription;; Replication, recombination and repair	Biological Process: MAPK cascade (GO:0000165);; Molecular Function: magnesium ion binding (GO:0000287);; Molecular Function: MAP kinase activity (GO:0004707);; Molecular Function: ATP binding (GO:0005524);; Cellular Component: nucleus (GO:0005634);; Biological Process: regulation of transcription, DNA-templated (GO:0006355);; Biological Process: transforming growth factor beta receptor signaling …	K04468|0|mze:101464874|serine/threonine-protein kinase NLK-like; K04468 nemo like kinase [EC:2.7.11.24] (A)	MAPK signaling pathway (ko04010);; FoxO signaling pathway (ko04068);; Wnt signaling pathway (ko04310);; Adherens junction (ko04520)	Serine/threonine-protein kinase NLK2 GN=nlk.2 OS=Xenopus tropicalis (Western clawed frog) PE=2 SV=1	--	--	PREDICTED: serine/threonine-protein kinase NLK [Stegastes partitus]	cellular component: organelle (GO:0043226);; cellular component: cell (GO:0005623);; cellular component: cell part (GO:0044464);; biological process: cellular process (GO:0009987);; biological process: single-organism process (GO:0044699);; biological process: response to stimulus (GO:0050896);; biological process: biological regulation (GO:0065007);; biological process: signaling (GO:0023052);; …
gene2561	13.2068	331	17.2839	296	0.698053	0.241413	normal	[RTKL]	General function prediction only;; Signal transduction mechanisms;; Transcription;; Replication, recombination and repair	Molecular Function: protein serine/threonine kinase activity (GO:0004674);; Molecular Function: ATP binding (GO:0005524);; Biological Process: protein phosphorylation (GO:0006468);; Biological Process: optokinetic behavior (GO:0007634);; Biological Process: camera-type eye morphogenesis (GO:0048593);;	K08807|5.73165e-147|xma:102220913|serine/threonine-protein kinase pim-2-like; K08807 proto-oncogene serine/threonine-protein kinase Pim-3 [EC:2.7.11.1] (A)	--	Serine/threonine-protein kinase pim-2 GN=pim2 OS=Danio rerio (Zebrafish) PE=2 SV=2	--	--	PREDICTED: serine/threonine-protein kinase pim-2 [Larimichthys crocea]	biological process: single-organism process (GO:0044699);; biological process: cellular process (GO:0009987);; biological process: multicellular organismal process (GO:0032501);; biological process: metabolic process (GO:0008152);; biological process: response to stimulus (GO:0050896);; biological process: developmental process (GO:0032502);; molecular function: catalytic activity (GO:0003824);; …
gene25667	3.18094	114	5.7057	209	0.584909	-0.768063	normal	[T]	Signal transduction mechanisms	Molecular Function: protein serine/threonine kinase activity (GO:0004674);; Molecular Function: ATP binding (GO:0005524);; Biological Process: protein phosphorylation (GO:0006468);;	K07179|0|xma:102233505|serine/threonine-protein kinase RIO2-like; K07179 RIO kinase 2 [EC:2.7.11.1] (A)	Ribosome biogenesis in eukaryotes (ko03008)	--	--	--	PREDICTED: serine/threonine-protein kinase RIO2 [Larimichthys crocea]	molecular function: binding (GO:0005488);; molecular function: catalytic activity (GO:0003824);; biological process: cellular process (GO:0009987);; biological process: metabolic process (GO:0008152);;
gene25938	62.3685	3590	9.16567	599	0.171876	2.65763	normal	[RTKL]	General function prediction only;; Signal transduction mechanisms;; Transcription;; Replication, recombination and repair	Molecular Function: protein serine/threonine kinase activity (GO:0004674);; Molecular Function: ATP binding (GO:0005524);; Cellular Component: nucleus (GO:0005634);; Biological Process: protein phosphorylation (GO:0006468);;	K08864|0|mze:101478234|serine/threonine-protein kinase tousled-like 1-B-like; K08864 tousled-like kinase [EC:2.7.11.1] (A)	--	Serine/threonine-protein kinase tousled-like 1-B GN=tlk1b OS=Danio rerio (Zebrafish) PE=2 SV=1	--	--	PREDICTED: serine/threonine-protein kinase tousled-like 1 [Larimichthys crocea]	molecular function: binding (GO:0005488);; molecular function: catalytic activity (GO:0003824);; biological process: cellular process (GO:0009987);; biological process: metabolic process (GO:0008152);; cellular component: organelle (GO:0043226);; cellular component: cell (GO:0005623);; cellular component: cell part (GO:0044464);;
gene26219	46.1548	6168	16.3055	2192	0.671891	1.57419	normal	[RTKL]	General function prediction only;; Signal transduction mechanisms;; Transcription;; Replication, recombination and repair	--	K08867|0|xma:102229269|serine/threonine-protein kinase WNK1-like; K08867 WNK lysine deficient protein kinase [EC:2.7.11.1] (A)	--	Serine/threonine-protein kinase PAK 3 GN=pak3 OS=Xenopus laevis (African clawed frog) PE=2 SV=1	--	--	PREDICTED: serine/threonine-protein kinase WNK1-like isoform X1 [Larimichthys crocea]	--
gene26295	49.4273	4488	7.62033	664	0.133367	2.83183	normal	[RTKL]	General function prediction only;; Signal transduction mechanisms;; Transcription;; Replication, recombination and repair	--	K08798|0|mze:101478505|serine/threonine-protein kinase MARK2-like; K08798 MAP/microtubule affinity-regulating kinase [EC:2.7.11.1] (A)	--	Serine/threonine-protein kinase SIK3 homolog GN=zgc:66101 OS=Danio rerio (Zebrafish) PE=2 SV=1	--	--	PREDICTED: serine/threonine-protein kinase MARK2 [Larimichthys crocea]	--
gene26601	3.06593	109	6.21922	159	0.617736	-0.445681	normal	[RTKL]	General function prediction only;; Signal transduction mechanisms;; Transcription;; Replication, recombination and repair	Molecular Function: protein kinase activity (GO:0004672);; Molecular Function: protein binding (GO:0005515);; Molecular Function: ATP binding (GO:0005524);; Biological Process: protein phosphorylation (GO:0006468);;	K05410|0|mze:101474803|serine/threonine-protein kinase TBK1-like; K05410 TANK-binding kinase 1 [EC:2.7.11.10] (A)	Toll-like receptor signaling pathway (ko04620);; RIG-I-like receptor signaling pathway (ko04622);; Cytosolic DNA-sensing pathway (ko04623);; Herpes simplex infection (ko05168)	Serine/threonine-protein kinase TBK1 GN=tbk1 OS=Xenopus laevis (African clawed frog) PE=2 SV=1	--	--	PREDICTED: LOW QUALITY PROTEIN: serine/threonine-protein kinase TBK1 [Larimichthys crocea]	molecular function: catalytic activity (GO:0003824);; molecular function: binding (GO:0005488);; biological process: metabolic process (GO:0008152);; biological process: cellular process (GO:0009987);;
gene26809	1.62244	136	2.6631	252	0.595545	-0.786719	normal	[RTKL]	General function prediction only;; Signal transduction mechanisms;; Transcription;; Replication, recombination and repair	--	K08805|0|mze:101465738|serine/threonine-protein kinase DCLK2-like; K08805 doublecortin-like kinase 1/2 [EC:2.7.11.1] (A)	--	Calcium/calmodulin-dependent protein kinase type II delta 1 chain {ECO:0000303|PubMed:17103413} OS=Danio rerio (Zebrafish) PE=2 SV=2	--	--	PREDICTED: serine/threonine-protein kinase DCLK2 [Larimichthys crocea]	--
gene26965	38.1598	701	0	0	8.01667e-07	7.32891	up	[RTKL]	General function prediction only;; Signal transduction mechanisms;; Transcription;; Replication, recombination and repair	--	K04702|2.89261e-109|mze:101481717|serine/threonine-protein kinase pim-1-like; K04702 proto-oncogene serine/threonine-protein kinase Pim-1 [EC:2.7.11.1] (A)	Jak-STAT signaling pathway (ko04630)	Serine/threonine-protein kinase pim-2 GN=pim2 OS=Danio rerio (Zebrafish) PE=2 SV=2	--	--	PREDICTED: serine/threonine-protein kinase pim-2-like [Larimichthys crocea]	--
gene27020	24.251	1075	3.77926	231	0.220956	2.27917	normal	[RTKL]	General function prediction only;; Signal transduction mechanisms;; Transcription;; Replication, recombination and repair	--	K08816|0|mze:101486893|serine/threonine-protein kinase VRK2-like; K08816 vaccinia related kinase [EC:2.7.11.1] (A)	--	Serine/threonine-protein kinase VRK1 GN=vrk1 OS=Danio rerio (Zebrafish) PE=2 SV=1	--	--	PREDICTED: serine/threonine-protein kinase VRK2 isoform X1 [Larimichthys crocea]	--
gene27387	0.480536	23	3.22484	233	0.0376024	-3.03358	normal	[RTKL]	General function prediction only;; Signal transduction mechanisms;; Transcription;; Replication, recombination and repair	Molecular Function: protein serine/threonine kinase activity (GO:0004674);; Molecular Function: ATP binding (GO:0005524);; Biological Process: protein phosphorylation (GO:0006468);;	K13303|0|mze:101478315|serine/threonine-protein kinase Sgk2-like; K13303 serum/glucocorticoid-regulated kinase 2 [EC:2.7.11.1] (A)	FoxO signaling pathway (ko04068)	Serine/threonine-protein kinase Sgk1-A GN=sgk1-a OS=Xenopus laevis (African clawed frog) PE=2 SV=1	--	--	PREDICTED: serine/threonine-protein kinase Sgk2 [Larimichthys crocea]	molecular function: binding (GO:0005488);; molecular function: catalytic activity (GO:0003824);; biological process: cellular process (GO:0009987);; biological process: metabolic process (GO:0008152);;
gene27433	104.987	7288	0.825739	59	2.56138e-06	6.92377	up	[RTKL]	General function prediction only;; Signal transduction mechanisms;; Transcription;; Replication, recombination and repair	--	K17545|0|mze:101467848|serine/threonine-protein kinase ULK4-like; K17545 serine/threonine-protein kinase ULK4 [EC:2.7.11.1] (A)	--	Serine/threonine-protein kinase ULK3 GN=ULK3 OS=Gallus gallus (Chicken) PE=2 SV=1	--	--	PREDICTED: serine/threonine-protein kinase ULK4 isoform X1 [Larimichthys crocea]	--
gene2766	0	0	0.0647974	5	--	--	--	[RTKL]	General function prediction only;; Signal transduction mechanisms;; Transcription;; Replication, recombination and repair	Molecular Function: protein serine/threonine kinase activity (GO:0004674);; Molecular Function: ATP binding (GO:0005524);; Biological Process: protein phosphorylation (GO:0006468);;	K08836|0|mze:101474155|serine/threonine-protein kinase 10-like; K08836 STE20-like kinase [EC:2.7.11.1] (A)	Oocyte meiosis (ko04114)	Serine/threonine-protein kinase 10 GN=stk10 OS=Danio rerio (Zebrafish) PE=2 SV=1	--	--	PREDICTED: serine/threonine-protein kinase 10-like [Larimichthys crocea]	biological process: metabolic process (GO:0008152);; biological process: cellular process (GO:0009987);; molecular function: binding (GO:0005488);; molecular function: catalytic activity (GO:0003824);;
gene2931	7.91202	835	10.3032	947	0.780375	-0.0974268	normal	[RTKL]	General function prediction only;; Signal transduction mechanisms;; Transcription;; Replication, recombination and repair	Molecular Function: protein serine/threonine kinase activity (GO:0004674);; Molecular Function: ATP binding (GO:0005524);; Cellular Component: extracellular region (GO:0005576);; Biological Process: protein phosphorylation (GO:0006468);; Biological Process: immune response (GO:0006955);; Molecular Function: chemokine activity (GO:0008009);;	K08798|0|ola:101170071|serine/threonine-protein kinase MARK1-like; K08798 MAP/microtubule affinity-regulating kinase [EC:2.7.11.1] (A)	--	Serine/threonine-protein kinase SIK3 homolog GN=zgc:66101 OS=Danio rerio (Zebrafish) PE=2 SV=1	--	--	PREDICTED: LOW QUALITY PROTEIN: serine/threonine-protein kinase MARK1-like [Stegastes partitus]	molecular function: binding (GO:0005488);; molecular function: catalytic activity (GO:0003824);; biological process: cellular process (GO:0009987);; biological process: metabolic process (GO:0008152);; biological process: immune system process (GO:0002376);; biological process: response to stimulus (GO:0050896);; cellular component: extracellular region (GO:0005576);;
gene3052	13.9271	857	9.22341	671	0.753854	0.434054	normal	[RTKL]	General function prediction only;; Signal transduction mechanisms;; Transcription;; Replication, recombination and repair	Molecular Function: protein kinase activity (GO:0004672);; Molecular Function: ATP binding (GO:0005524);; Biological Process: protein phosphorylation (GO:0006468);;	K08835|0|xma:102238336|serine/threonine-protein kinase OSR1-like; K08835 serine/threonine-protein kinase OSR1/STK39 [EC:2.7.11.1] (A)	--	Serine/threonine-protein kinase 4 18kDa subunit GN=stk4 OS=Xenopus laevis (African clawed frog) PE=2 SV=1	--	--	PREDICTED: serine/threonine-protein kinase OSR1-like [Larimichthys crocea]	biological process: metabolic process (GO:0008152);; biological process: cellular process (GO:0009987);; molecular function: binding (GO:0005488);; molecular function: catalytic activity (GO:0003824);;
gene3229	52.4027	2892	14.9044	681	0.347083	2.16238	normal	[RTKL]	General function prediction only;; Signal transduction mechanisms;; Transcription;; Replication, recombination and repair	Molecular Function: protein kinase activity (GO:0004672);; Molecular Function: ATP binding (GO:0005524);; Biological Process: protein phosphorylation (GO:0006468);; Biological Process: heart development (GO:0007507);;	K08838|0|tru:101069828|serine/threonine-protein kinase 24-like; K08838 serine/threonine-protein kinase 24/25/MST4 [EC:2.7.11.1] (A)	--	Serine/threonine-protein kinase 3 20kDa subunit GN=stk3 OS=Danio rerio (Zebrafish) PE=2 SV=1	--	--	PREDICTED: serine/threonine-protein kinase 24-like [Larimichthys crocea]	biological process: developmental process (GO:0032502);; biological process: metabolic process (GO:0008152);; biological process: multicellular organismal process (GO:0032501);; biological process: cellular process (GO:0009987);; biological process: single-organism process (GO:0044699);; molecular function: binding (GO:0005488);; molecular function: catalytic activity (GO:0003824);;
gene3373	3.45637	245	3.58492	280	0.688849	-0.107131	normal	[RTKL]	General function prediction only;; Signal transduction mechanisms;; Transcription;; Replication, recombination and repair	Molecular Function: protein serine/threonine kinase activity (GO:0004674);; Molecular Function: ATP binding (GO:0005524);; Cellular Component: nucleus (GO:0005634);; Cellular Component: cytoplasm (GO:0005737);; Biological Process: protein phosphorylation (GO:0006468);; Biological Process: apoptotic process (GO:0006917);; Biological Process: hippo signaling (GO:0035329);; Molecular Function: metal…	K04411|0|ola:101175466|serine/threonine-protein kinase 3/4-like; K04411 serine/threonine kinase 4 (A)	MAPK signaling pathway (ko04010);; FoxO signaling pathway (ko04068)	Serine/threonine-protein kinase 3/4 18kDa subunit GN=STK4 OS=Squalus acanthias (Spiny dogfish) PE=2 SV=1	--	--	PREDICTED: serine/threonine-protein kinase 3/4-like [Stegastes partitus]	molecular function: catalytic activity (GO:0003824);; molecular function: binding (GO:0005488);; biological process: signaling (GO:0023052);; biological process: metabolic process (GO:0008152);; biological process: response to stimulus (GO:0050896);; biological process: biological regulation (GO:0065007);; biological process: single-organism process (GO:0044699);; biological process: cellular pro…
gene3623	0.565561	20	0.850149	24	0.59528	-0.148701	normal	[RTKL]	General function prediction only;; Signal transduction mechanisms;; Transcription;; Replication, recombination and repair	Biological Process: MAPK cascade (GO:0000165);; Molecular Function: magnesium ion binding (GO:0000287);; Biological Process: mesoderm formation (GO:0001707);; Molecular Function: MAP kinase activity (GO:0004707);; Molecular Function: ATP binding (GO:0005524);; Cellular Component: nucleus (GO:0005634);; Cellular Component: cytoplasm (GO:0005737);; Biological Process: regulation of transcription, D…	K04468|0|mze:101486522|serine/threonine-protein kinase NLK2-like; K04468 nemo like kinase [EC:2.7.11.24] (A)	MAPK signaling pathway (ko04010);; FoxO signaling pathway (ko04068);; Wnt signaling pathway (ko04310);; Adherens junction (ko04520)	Serine/threonine-protein kinase NLK2 GN=nlk.2 OS=Xenopus tropicalis (Western clawed frog) PE=2 SV=1	--	--	PREDICTED: serine/threonine-protein kinase NLK2-like [Larimichthys crocea]	molecular function: binding (GO:0005488);; molecular function: catalytic activity (GO:0003824);; molecular function: molecular transducer activity (GO:0060089);; biological process: biological regulation (GO:0065007);; biological process: developmental process (GO:0032502);; biological process: metabolic process (GO:0008152);; biological process: multicellular organismal process (GO:0032501);; bi…
gene3819	6.71347	560	2.08205	151	0.29593	1.94205	normal	[RTKL]	General function prediction only;; Signal transduction mechanisms;; Transcription;; Replication, recombination and repair	Molecular Function: protein serine/threonine kinase activity (GO:0004674);; Molecular Function: ATP binding (GO:0005524);; Biological Process: protein phosphorylation (GO:0006468);;	K08808|0|xma:102225766|serine/threonine-protein kinase H1 homolog; K08808 protein serine kinase H [EC:2.7.11.1] (A)	--	Serine/threonine-protein kinase H1 homolog GN=pskh1 OS=Danio rerio (Zebrafish) PE=2 SV=2	--	--	PREDICTED: serine/threonine-protein kinase H1 [Larimichthys crocea]	biological process: cellular process (GO:0009987);; biological process: metabolic process (GO:0008152);; molecular function: catalytic activity (GO:0003824);; molecular function: binding (GO:0005488);;
gene3842	1.12273	90	4.22741	308	0.359688	-1.64421	normal	[RTKL]	General function prediction only;; Signal transduction mechanisms;; Transcription;; Replication, recombination and repair	Molecular Function: protein serine/threonine kinase activity (GO:0004674);; Molecular Function: ATP binding (GO:0005524);; Biological Process: protein phosphorylation (GO:0006468);; Biological Process: hemangioblast cell differentiation (GO:0060217);;	K08802|0|ola:101160808|CBL-interacting protein kinase 7-like; K08802 SNF related kinase [EC:2.7.11.1] (A)	--	Serine/threonine-protein kinase SIK2 GN=SIK2 OS=Gallus gallus (Chicken) PE=2 SV=1	--	--	PREDICTED: serine/threonine-protein kinase SAPK3-like [Larimichthys crocea]	molecular function: binding (GO:0005488);; molecular function: catalytic activity (GO:0003824);; biological process: single-organism process (GO:0044699);; biological process: cellular process (GO:0009987);; biological process: multicellular organismal process (GO:0032501);; biological process: metabolic process (GO:0008152);; biological process: developmental process (GO:0032502);;
gene4031	1.63223	65	0.0716801	2	0.0153386	3.46705	normal	[RTKL]	General function prediction only;; Signal transduction mechanisms;; Transcription;; Replication, recombination and repair	Molecular Function: protein serine/threonine kinase activity (GO:0004674);; Molecular Function: ATP binding (GO:0005524);; Cellular Component: cytoplasm (GO:0005737);; Biological Process: protein phosphorylation (GO:0006468);;	K08858|0|mze:101478412|serine/threonine-protein kinase SBK1-like; K08858 serine/threonine-protein kinase SBK [EC:2.7.11.1] (A)	--	Serine/threonine-protein kinase SBK1 GN=sbk1 OS=Danio rerio (Zebrafish) PE=1 SV=1	--	--	PREDICTED: serine/threonine-protein kinase SBK1-like [Larimichthys crocea]	cellular component: cell (GO:0005623);; cellular component: cell part (GO:0044464);; biological process: cellular process (GO:0009987);; biological process: metabolic process (GO:0008152);; molecular function: catalytic activity (GO:0003824);; molecular function: binding (GO:0005488);;
gene407	0.978163	171	0.612992	87	0.51639	1.02001	normal	[TDBLU]	Signal transduction mechanisms;; Cell cycle control, cell division, chromosome partitioning;; Chromatin structure and dynamics;; Replication, recombination and repair;; Intracellular trafficking, secretion, and vesicular transport	Molecular Function: protein serine/threonine kinase activity (GO:0004674);; Molecular Function: ATP binding (GO:0005524);; Biological Process: phosphorylation (GO:0016310);;	K06640|0|mze:101475692|serine/threonine-protein kinase ATR-like; K06640 serine/threonine-protein kinase ATR [EC:2.7.11.1] (A)	Fanconi anemia pathway (ko03460);; Cell cycle (ko04110);; p53 signaling pathway (ko04115)	Serine/threonine-protein kinase atr GN=atr OS=Xenopus laevis (African clawed frog) PE=1 SV=2	--	--	PREDICTED: serine/threonine-protein kinase ATR [Larimichthys crocea]	molecular function: binding (GO:0005488);; molecular function: catalytic activity (GO:0003824);; biological process: metabolic process (GO:0008152);; biological process: cellular process (GO:0009987);;
gene4157	117.88	5196	17.0314	717	0.114652	2.93292	normal	[RTKL]	General function prediction only;; Signal transduction mechanisms;; Transcription;; Replication, recombination and repair	Molecular Function: protein serine/threonine kinase activity (GO:0004674);; Molecular Function: ATP binding (GO:0005524);; Molecular Function: phospholipid binding (GO:0005543);; Biological Process: protein phosphorylation (GO:0006468);; Biological Process: negative regulation of apoptotic process (GO:0043066);; Biological Process: positive regulation of glucose import (GO:0046326);;	K04456|0|tru:101079608|RAC-beta serine/threonine-protein kinase-like; K04456 RAC serine/threonine-protein kinase [EC:2.7.11.1] (A)	MAPK signaling pathway (ko04010);; ErbB signaling pathway (ko04012);; FoxO signaling pathway (ko04068);; mTOR signaling pathway (ko04150);; Apoptosis (ko04210);; Adrenergic signaling in cardiomyocytes (ko04261);; VEGF signaling pathway (ko04370);; Focal adhesion (ko04510);; Tight junction (ko04530);; Toll-like receptor signaling pathway (ko04620);; Jak-STAT signaling pathway (ko04630);; Insulin s…	RAC-beta serine/threonine-protein kinase A GN=akt2-a OS=Xenopus laevis (African clawed frog) PE=2 SV=1	--	--	PREDICTED: RAC-beta serine/threonine-protein kinase-like [Stegastes partitus]	molecular function: binding (GO:0005488);; molecular function: catalytic activity (GO:0003824);; biological process: cellular process (GO:0009987);; biological process: biological regulation (GO:0065007);; biological process: metabolic process (GO:0008152);;
gene4160	1.55826	151	2.23051	237	0.632095	-0.553379	normal	[RTKL]	General function prediction only;; Signal transduction mechanisms;; Transcription;; Replication, recombination and repair	--	K08269|0|mze:101472768|serine/threonine-protein kinase ULK1-like; K08269 serine/threonine-protein kinase ULK/ATG1 [EC:2.7.11.1] (A)	Regulation of autophagy (ko04140);; mTOR signaling pathway (ko04150)	Serine/threonine-protein kinase ULK3 GN=ulk3 OS=Xenopus laevis (African clawed frog) PE=2 SV=1	--	--	PREDICTED: serine/threonine-protein kinase ULK1 [Larimichthys crocea]	--
gene4342	0	0	0.243453	19	0.22832	-2.3467	normal	--	--	--	--	--	Nuclear factor interleukin-3-regulated protein GN=nfil3 OS=Xenopus tropicalis (Western clawed frog) PE=2 SV=1	--	--	PREDICTED: putative cyclin-dependent serine/threonine-protein kinase DDB_G0272797/DDB_G0274007 [Larimichthys crocea]	--
gene4401	9.11206	1206	4.56059	455	0.54511	1.48053	normal	[RTKL]	General function prediction only;; Signal transduction mechanisms;; Transcription;; Replication, recombination and repair	--	K08867|0|mze:101464520|serine/threonine-protein kinase WNK4-like; K08867 WNK lysine deficient protein kinase [EC:2.7.11.1] (A)	--	Serine/threonine-protein kinase PAK 3 GN=pak3 OS=Xenopus laevis (African clawed frog) PE=2 SV=1	--	--	PREDICTED: serine/threonine-protein kinase WNK4-like, partial [Larimichthys crocea]	--
gene4441	20.6964	1582	6.26871	494	0.465448	1.75331	normal	[RTKL]	General function prediction only;; Signal transduction mechanisms;; Transcription;; Replication, recombination and repair	Molecular Function: protein serine/threonine kinase activity (GO:0004674);; Molecular Function: ATP binding (GO:0005524);; Cellular Component: nucleus (GO:0005634);; Biological Process: protein phosphorylation (GO:0006468);;	K08864|0|tru:101073670|serine/threonine-protein kinase tousled-like 2-like; K08864 tousled-like kinase [EC:2.7.11.1] (A)	--	Serine/threonine-protein kinase tousled-like 2 {ECO:0000250|UniProtKB:Q86UE8} OS=Danio rerio (Zebrafish) PE=2 SV=2	--	--	PREDICTED: serine/threonine-protein kinase tousled-like 2 [Larimichthys crocea]	cellular component: organelle (GO:0043226);; cellular component: cell (GO:0005623);; cellular component: cell part (GO:0044464);; biological process: metabolic process (GO:0008152);; biological process: cellular process (GO:0009987);; molecular function: catalytic activity (GO:0003824);; molecular function: binding (GO:0005488);;
gene4476	0.799927	35	14.4309	709	0.0041628	-4.09574	down	[RTKL]	General function prediction only;; Signal transduction mechanisms;; Transcription;; Replication, recombination and repair	Molecular Function: protein serine/threonine kinase activity (GO:0004674);; Molecular Function: ATP binding (GO:0005524);; Biological Process: protein phosphorylation (GO:0006468);;	K08804|0|mze:101479612|serine/threonine-protein kinase 17A-like; K08804 serine/threonine kinase 17 [EC:2.7.11.1] (A)	--	Myosin light chain kinase, smooth muscle, deglutamylated form GN=Mylk OS=Gallus gallus (Chicken) PE=1 SV=2	--	--	PREDICTED: serine/threonine-protein kinase 17A-like [Larimichthys crocea]	biological process: metabolic process (GO:0008152);; biological process: cellular process (GO:0009987);; molecular function: binding (GO:0005488);; molecular function: catalytic activity (GO:0003824);;
gene4703	5.95824	643	1.39289	124	0.151037	2.41485	normal	[RTKL]	General function prediction only;; Signal transduction mechanisms;; Transcription;; Replication, recombination and repair	--	K08789|0|mze:101482573|microtubule-associated serine/threonine-protein kinase 3-like; K08789 microtubule-associated serine/threonine kinase [EC:2.7.11.1] (A)	--	Microtubule-associated serine/threonine-protein kinase 3 GN=mast3 OS=Xenopus laevis (African clawed frog) PE=2 SV=1	--	--	PREDICTED: microtubule-associated serine/threonine-protein kinase 3-like [Larimichthys crocea]	--
gene4753	3.44082	240	2.11089	133	0.569029	0.911839	normal	[RTKL]	General function prediction only;; Signal transduction mechanisms;; Transcription;; Replication, recombination and repair	Molecular Function: protein serine/threonine kinase activity (GO:0004674);; Molecular Function: ATP binding (GO:0005524);; Biological Process: protein phosphorylation (GO:0006468);; Biological Process: signal transduction (GO:0007165);;	K06071|0|lcm:102346899|PKN2; protein kinase N2; K06071 protein kinase N [EC:2.7.11.13] (A)	Salmonella infection (ko05132)	Serine/threonine-protein kinase N2 GN=pkn2 OS=Danio rerio (Zebrafish) PE=2 SV=1	--	--	PREDICTED: serine/threonine-protein kinase N2-like [Oreochromis niloticus]	biological process: metabolic process (GO:0008152);; biological process: biological regulation (GO:0065007);; biological process: response to stimulus (GO:0050896);; biological process: cellular process (GO:0009987);; molecular function: binding (GO:0005488);; molecular function: catalytic activity (GO:0003824);;
gene4762	16.54	544	5.89926	182	0.409089	1.63853	normal	[RTKL]	General function prediction only;; Signal transduction mechanisms;; Transcription;; Replication, recombination and repair	Molecular Function: protein serine/threonine kinase activity (GO:0004674);; Molecular Function: ATP binding (GO:0005524);; Cellular Component: intracellular (GO:0005622);; Biological Process: protein phosphorylation (GO:0006468);; Biological Process: regulation of apoptotic process (GO:0042981);;	K08846|0|tru:101073996|receptor-interacting serine/threonine-protein kinase 2-like; K08846 receptor-interacting serine/threonine-protein kinase 2 [EC:2.7.11.1] (A)	NOD-like receptor signaling pathway (ko04621)	Serine/threonine-protein kinase B-raf GN=BRAF OS=Coturnix coturnix japonica (Japanese quail) PE=2 SV=1	--	--	PREDICTED: receptor-interacting serine/threonine-protein kinase 2 [Larimichthys crocea]	molecular function: binding (GO:0005488);; molecular function: catalytic activity (GO:0003824);; biological process: metabolic process (GO:0008152);; biological process: biological regulation (GO:0065007);; biological process: cellular process (GO:0009987);; cellular component: cell part (GO:0044464);; cellular component: cell (GO:0005623);;
gene4793	15.719	609	10.7183	393	0.689176	0.708968	normal	[RTKL]	General function prediction only;; Signal transduction mechanisms;; Transcription;; Replication, recombination and repair	Molecular Function: protein kinase activity (GO:0004672);; Molecular Function: ATP binding (GO:0005524);; Biological Process: protein phosphorylation (GO:0006468);; Biological Process: heart development (GO:0007507);; Biological Process: blood vessel morphogenesis (GO:0048514);;	K08838|0|tru:101064724|serine/threonine-protein kinase 25-like; K08838 serine/threonine-protein kinase 24/25/MST4 [EC:2.7.11.1] (A)	--	Serine/threonine-protein kinase 4 18kDa subunit GN=stk4 OS=Xenopus laevis (African clawed frog) PE=2 SV=1	--	--	PREDICTED: serine/threonine-protein kinase 25 [Larimichthys crocea]	molecular function: catalytic activity (GO:0003824);; molecular function: binding (GO:0005488);; biological process: cellular process (GO:0009987);; biological process: single-organism process (GO:0044699);; biological process: multicellular organismal process (GO:0032501);; biological process: metabolic process (GO:0008152);; biological process: developmental process (GO:0032502);;
gene4806	0.426822	35	0.942668	78	0.482185	-0.985603	normal	[RTKL]	General function prediction only;; Signal transduction mechanisms;; Transcription;; Replication, recombination and repair	--	K08864|0|mze:101473480|serine/threonine-protein kinase tousled-like 1-B-like; K08864 tousled-like kinase [EC:2.7.11.1] (A)	--	Serine/threonine-protein kinase tousled-like 1-B GN=tlk1b OS=Danio rerio (Zebrafish) PE=2 SV=1	--	--	PREDICTED: serine/threonine-protein kinase tousled-like 1-B isoform X1 [Larimichthys crocea]	--
gene4924	1.02418	199	0.248239	44	0.174114	2.1474	normal	[RTKL]	General function prediction only;; Signal transduction mechanisms;; Transcription;; Replication, recombination and repair	--	K08867|0|mze:101476745|serine/threonine-protein kinase WNK3-like; K08867 WNK lysine deficient protein kinase [EC:2.7.11.1] (A)	--	Serine/threonine-protein kinase PAK 3 GN=pak3 OS=Xenopus laevis (African clawed frog) PE=2 SV=1	--	--	PREDICTED: serine/threonine-protein kinase WNK3 isoform X1 [Stegastes partitus]	--
gene50	4.39397	473	0.279837	30	0.00545749	3.86793	up	[RTKL]	General function prediction only;; Signal transduction mechanisms;; Transcription;; Replication, recombination and repair	--	K08796|0|ola:101166800|serine/threonine-protein kinase BRSK2-like; K08796 BR serine/threonine kinase [EC:2.7.11.1] (A)	--	Serine/threonine-protein kinase SIK2 GN=SIK2 OS=Gallus gallus (Chicken) PE=2 SV=1	--	--	PREDICTED: serine/threonine-protein kinase BRSK2-like isoform X1 [Haplochromis burtoni]	--
gene5006	1.65056	119	3.31654	226	0.58034	-0.81884	normal	[RTKL]	General function prediction only;; Signal transduction mechanisms;; Transcription;; Replication, recombination and repair	Molecular Function: protein serine/threonine kinase activity (GO:0004674);; Molecular Function: ATP binding (GO:0005524);; Biological Process: protein phosphorylation (GO:0006468);;	K08269|0|mze:101479468|serine/threonine-protein kinase ULK2-like; K08269 serine/threonine-protein kinase ULK/ATG1 [EC:2.7.11.1] (A)	Regulation of autophagy (ko04140);; mTOR signaling pathway (ko04150)	Serine/threonine-protein kinase ULK3 GN=ulk3 OS=Xenopus laevis (African clawed frog) PE=2 SV=1	--	--	PREDICTED: serine/threonine-protein kinase ULK2 isoform X1 [Larimichthys crocea]	molecular function: catalytic activity (GO:0003824);; molecular function: binding (GO:0005488);; biological process: metabolic process (GO:0008152);; biological process: cellular process (GO:0009987);;
gene5037	1.87079	45	1.88725	67	0.571349	-0.453144	normal	[RTKL]	General function prediction only;; Signal transduction mechanisms;; Transcription;; Replication, recombination and repair	Molecular Function: nucleotide binding (GO:0000166);; Molecular Function: protein kinase activity (GO:0004672);;	K08857|0|mze:101468317|serine/threonine-protein kinase Nek3-like; K08857 NIMA (never in mitosis gene a)-related kinase [EC:2.7.11.1] (A)	--	Serine/threonine-protein kinase Nek8 GN=nek8 OS=Danio rerio (Zebrafish) PE=2 SV=1	--	--	PREDICTED: serine/threonine-protein kinase Nek3 isoform X1 [Larimichthys crocea]	molecular function: binding (GO:0005488);; molecular function: catalytic activity (GO:0003824);; biological process: cellular process (GO:0009987);; biological process: metabolic process (GO:0008152);;
gene5070	1.84321	76	0	0	0.0031829	4.19553	up	[RTKL]	General function prediction only;; Signal transduction mechanisms;; Transcription;; Replication, recombination and repair	--	K08805|0|mze:101481473|serine/threonine-protein kinase DCLK1-like; K08805 doublecortin-like kinase 1/2 [EC:2.7.11.1] (A)	--	Calcium/calmodulin-dependent protein kinase type II delta 1 chain {ECO:0000303|PubMed:17103413} OS=Danio rerio (Zebrafish) PE=2 SV=2	--	--	PREDICTED: serine/threonine-protein kinase DCLK1-like [Larimichthys crocea]	--
gene5160	1.69628	115	3.26307	194	0.601293	-0.650907	normal	[RTKL]	General function prediction only;; Signal transduction mechanisms;; Transcription;; Replication, recombination and repair	--	K08269|0|mze:101471730|serine/threonine-protein kinase ULK2-like; K08269 serine/threonine-protein kinase ULK/ATG1 [EC:2.7.11.1] (A)	Regulation of autophagy (ko04140);; mTOR signaling pathway (ko04150)	Serine/threonine-protein kinase ULK3 GN=ulk3 OS=Xenopus laevis (African clawed frog) PE=2 SV=1	--	--	PREDICTED: serine/threonine-protein kinase ULK1-like [Larimichthys crocea]	--
gene522	2.44927	210	7.50524	666	0.453951	-1.56167	normal	[RTKL]	General function prediction only;; Signal transduction mechanisms;; Transcription;; Replication, recombination and repair	Molecular Function: protein kinase C activity (GO:0004697);; Molecular Function: ATP binding (GO:0005524);; Molecular Function: phospholipid binding (GO:0005543);; Cellular Component: cytoplasm (GO:0005737);; Biological Process: protein phosphorylation (GO:0006468);; Biological Process: intracellular signal transduction (GO:0035556);; Molecular Function: metal ion binding (GO:0046872);;	K06070|0|mze:101465906|serine/threonine-protein kinase D3-like; K06070 protein kinase D [EC:2.7.11.13] (A)	--	Calcium/calmodulin-dependent protein kinase type II delta chain GN=CAMK2D OS=Gallus gallus (Chicken) PE=2 SV=1	--	--	PREDICTED: LOW QUALITY PROTEIN: serine/threonine-protein kinase D3-like [Larimichthys crocea]	molecular function: binding (GO:0005488);; molecular function: catalytic activity (GO:0003824);; biological process: cellular process (GO:0009987);; biological process: single-organism process (GO:0044699);; biological process: signaling (GO:0023052);; biological process: metabolic process (GO:0008152);; biological process: biological regulation (GO:0065007);; biological process: response to stim…
gene5322	45.4407	1857	29.2454	1057	0.746721	0.893738	normal	[RTKL]	General function prediction only;; Signal transduction mechanisms;; Transcription;; Replication, recombination and repair	Molecular Function: protein serine/threonine kinase activity (GO:0004674);; Molecular Function: ATP binding (GO:0005524);; Biological Process: protein phosphorylation (GO:0006468);;	K04702|0|mze:101467829|serine/threonine-protein kinase pim-1-like; K04702 proto-oncogene serine/threonine-protein kinase Pim-1 [EC:2.7.11.1] (A)	Jak-STAT signaling pathway (ko04630)	Serine/threonine-protein kinase pim-3 GN=PIM3 OS=Coturnix coturnix japonica (Japanese quail) PE=2 SV=1	--	--	PREDICTED: serine/threonine-protein kinase pim-1-like [Larimichthys crocea]	biological process: cellular process (GO:0009987);; biological process: metabolic process (GO:0008152);; molecular function: binding (GO:0005488);; molecular function: catalytic activity (GO:0003824);;
gene5381	22.0173	1315	3.22596	201	0.0984	2.76528	normal	[RTKL]	General function prediction only;; Signal transduction mechanisms;; Transcription;; Replication, recombination and repair	Biological Process: mitochondrial genome maintenance (GO:0000002);; Molecular Function: protein serine/threonine kinase activity (GO:0004674);; Molecular Function: ATP binding (GO:0005524);; Molecular Function: phospholipid binding (GO:0005543);; Cellular Component: nucleus (GO:0005634);; Cellular Component: Golgi apparatus (GO:0005794);; Cellular Component: plasma membrane (GO:0005886);; Biologi…	K04456|0|mze:101467814|RAC-gamma serine/threonine-protein kinase-like; K04456 RAC serine/threonine-protein kinase [EC:2.7.11.1] (A)	MAPK signaling pathway (ko04010);; ErbB signaling pathway (ko04012);; FoxO signaling pathway (ko04068);; mTOR signaling pathway (ko04150);; Apoptosis (ko04210);; Adrenergic signaling in cardiomyocytes (ko04261);; VEGF signaling pathway (ko04370);; Focal adhesion (ko04510);; Tight junction (ko04530);; Toll-like receptor signaling pathway (ko04620);; Jak-STAT signaling pathway (ko04630);; Insulin s…	RAC-alpha serine/threonine-protein kinase OS=Xenopus laevis (African clawed frog) PE=2 SV=1	--	--	PREDICTED: RAC-gamma serine/threonine-protein kinase-like [Poecilia reticulata]	cellular component: membrane (GO:0016020);; cellular component: organelle (GO:0043226);; cellular component: cell (GO:0005623);; cellular component: cell part (GO:0044464);; biological process: metabolic process (GO:0008152);; biological process: biological regulation (GO:0065007);; biological process: response to stimulus (GO:0050896);; biological process: cellular process (GO:0009987);; biologi…
gene5493	22.1308	3889	2.8243	345	0.0241773	3.56071	normal	[RTKL]	General function prediction only;; Signal transduction mechanisms;; Transcription;; Replication, recombination and repair	--	K08789|0|mze:101487812|microtubule-associated serine/threonine-protein kinase 2-like; K08789 microtubule-associated serine/threonine kinase [EC:2.7.11.1] (A)	--	Microtubule-associated serine/threonine-protein kinase 3 GN=mast3 OS=Xenopus laevis (African clawed frog) PE=2 SV=1	--	--	PREDICTED: microtubule-associated serine/threonine-protein kinase 2 isoform X1 [Larimichthys crocea]	--
gene5532	7.97066	411	11.1129	587	0.72057	-0.426618	normal	[RTKL]	General function prediction only;; Signal transduction mechanisms;; Transcription;; Replication, recombination and repair	Molecular Function: protein serine/threonine kinase activity (GO:0004674);; Molecular Function: ATP binding (GO:0005524);; Biological Process: protein phosphorylation (GO:0006468);;	K08861|0|mze:101476510|serine/threonine-protein kinase PLK2-like; K08861 polo-like kinase 2 [EC:2.7.11.21] (A)	FoxO signaling pathway (ko04068)	Serine/threonine-protein kinase PLK1 GN=plk1 OS=Xenopus laevis (African clawed frog) PE=1 SV=1	--	--	PREDICTED: serine/threonine-protein kinase PLK2 [Larimichthys crocea]	molecular function: binding (GO:0005488);; molecular function: catalytic activity (GO:0003824);; biological process: cellular process (GO:0009987);; biological process: metabolic process (GO:0008152);;
gene5603	0.90174	143	4.70466	610	0.291015	-1.97648	normal	[S]	Function unknown	Cellular Component: cytoplasm (GO:0005737);; Biological Process: cellular process (GO:0009987);; Molecular Function: transferase activity, transferring phosphorus-containing groups (GO:0016772);; Molecular Function: purine ribonucleoside binding (GO:0032550);; Molecular Function: purine ribonucleotide binding (GO:0032555);; Molecular Function: purine ribonucleoside triphosphate binding (GO:003563…	K08843|0|xma:102236655|leucine-rich repeat serine/threonine-protein kinase 1-like; K08843 leucine-rich repeat kinase 1 [EC:2.7.11.1] (A)	--	Serine/threonine-protein kinase mos GN=mos OS=Xenopus laevis (African clawed frog) PE=2 SV=1	--	--	PREDICTED: LOW QUALITY PROTEIN: leucine-rich repeat serine/threonine-protein kinase 1 [Larimichthys crocea]	molecular function: binding (GO:0005488);; molecular function: catalytic activity (GO:0003824);; biological process: cellular process (GO:0009987);; biological process: metabolic process (GO:0008152);; cellular component: cell (GO:0005623);; cellular component: cell part (GO:0044464);;
gene5747	0.337426	27	0.925488	70	0.435356	-1.16628	normal	[RTKL]	General function prediction only;; Signal transduction mechanisms;; Transcription;; Replication, recombination and repair	--	K08269|0|mze:101472768|serine/threonine-protein kinase ULK1-like; K08269 serine/threonine-protein kinase ULK/ATG1 [EC:2.7.11.1] (A)	Regulation of autophagy (ko04140);; mTOR signaling pathway (ko04150)	Serine/threonine-protein kinase ULK3 GN=ulk3 OS=Xenopus laevis (African clawed frog) PE=2 SV=1	--	--	PREDICTED: serine/threonine-protein kinase ULK1 [Larimichthys crocea]	--
gene5888	0.902649	33	0.0536479	1	0.0729484	2.81006	normal	[RTKL]	General function prediction only;; Signal transduction mechanisms;; Transcription;; Replication, recombination and repair	Molecular Function: protein serine/threonine kinase activity (GO:0004674);; Molecular Function: ATP binding (GO:0005524);; Biological Process: protein phosphorylation (GO:0006468);;	K16310|0|tru:101077400|serine/threonine-protein kinase NIM1-like; K16310 serine/threonine-protein kinase NIM1 [EC:2.7.11.1] (A)	--	Serine/threonine-protein kinase SIK2 GN=SIK2 OS=Gallus gallus (Chicken) PE=2 SV=1	--	--	PREDICTED: serine/threonine-protein kinase NIM1-like [Larimichthys crocea]	molecular function: binding (GO:0005488);; molecular function: catalytic activity (GO:0003824);; biological process: metabolic process (GO:0008152);; biological process: cellular process (GO:0009987);;
gene5919	0	0	11.3208	361	2.38959e-05	-6.29729	down	[RTKL]	General function prediction only;; Signal transduction mechanisms;; Transcription;; Replication, recombination and repair	Molecular Function: protein serine/threonine kinase activity (GO:0004674);; Molecular Function: ATP binding (GO:0005524);; Biological Process: protein phosphorylation (GO:0006468);;	K08858|0|mze:101487833|serine/threonine-protein kinase SBK2-like; K08858 serine/threonine-protein kinase SBK [EC:2.7.11.1] (A)	--	Serine/threonine-protein kinase SBK1 GN=sbk1 OS=Danio rerio (Zebrafish) PE=1 SV=1	--	--	PREDICTED: serine/threonine-protein kinase SBK2-like [Larimichthys crocea]	molecular function: catalytic activity (GO:0003824);; molecular function: binding (GO:0005488);; biological process: metabolic process (GO:0008152);; biological process: cellular process (GO:0009987);;
gene6067	3.0639	83	5.86279	281	0.359851	-1.62508	normal	[K]	Transcription	Molecular Function: phosphoprotein phosphatase activity (GO:0004721);; Biological Process: dephosphorylation (GO:0016311);;	K15731|0|mze:101475966|uro-adherence factor A-like; K15731 carboxy-terminal domain RNA polymerase II polypeptide A small phosphatase [EC:3.1.3.16] (A)	--	CTD small phosphatase-like protein GN=NFI1 OS=Gallus gallus (Chicken) PE=2 SV=2	--	--	PREDICTED: probable serine/threonine-protein kinase kinX isoform X1 [Notothenia coriiceps]	biological process: cellular process (GO:0009987);; biological process: metabolic process (GO:0008152);; molecular function: catalytic activity (GO:0003824);;
gene6132	1.64491	126	1.52742	110	0.62484	0.269243	normal	[RTKL]	General function prediction only;; Signal transduction mechanisms;; Transcription;; Replication, recombination and repair	--	K08864|0|mze:101473480|serine/threonine-protein kinase tousled-like 1-B-like; K08864 tousled-like kinase [EC:2.7.11.1] (A)	--	Serine/threonine-protein kinase tousled-like 1-B GN=tlk1b OS=Danio rerio (Zebrafish) PE=2 SV=1	--	--	PREDICTED: serine/threonine-protein kinase tousled-like 1-B isoform X1 [Larimichthys crocea]	--
gene6265	5.93877	971	2.21617	305	0.423219	1.73901	normal	[RTKL]	General function prediction only;; Signal transduction mechanisms;; Transcription;; Replication, recombination and repair	--	K16307|0|mze:101473471|serine/threonine-protein kinase MRCK alpha-like; K16307 serine/threonine-protein kinase MRCK [EC:2.7.11.1] (A)	--	Serine/threonine-protein kinase Sgk1 GN=sgk1 OS=Danio rerio (Zebrafish) PE=2 SV=1	--	--	PREDICTED: serine/threonine-protein kinase MRCK alpha isoform X2 [Larimichthys crocea]	--
gene6632	0.16238	16	0.146154	14	--	--	--	[RTKL]	General function prediction only;; Signal transduction mechanisms;; Transcription;; Replication, recombination and repair	--	K17480|0|mze:101478702|serine/threonine-protein kinase LMTK2-like; K17480 lemur tyrosine kinase 1 [EC:2.7.10.1] (A)	--	Insulin-like growth factor 1 receptor beta chain (Precursor) GN=igf1r OS=Xenopus laevis (African clawed frog) PE=1 SV=1	--	--	PREDICTED: serine/threonine-protein kinase LMTK1-like, partial [Larimichthys crocea]	--
gene6740	6.46155	544	3.38839	254	0.571748	1.16786	normal	[RTKL]	General function prediction only;; Signal transduction mechanisms;; Transcription;; Replication, recombination and repair	Molecular Function: protein serine/threonine kinase activity (GO:0004674);; Molecular Function: ATP binding (GO:0005524);; Biological Process: protein phosphorylation (GO:0006468);;	K16311|0|mze:101480385|serine/threonine-protein kinase SIK2-like; K19008 serine/threonine-protein kinase SIK1 [EC:2.7.11.1] (A)	--	Serine/threonine-protein kinase SIK2 GN=SIK2 OS=Gallus gallus (Chicken) PE=2 SV=1	--	--	PREDICTED: serine/threonine-protein kinase SIK2-like [Larimichthys crocea]	biological process: cellular process (GO:0009987);; biological process: metabolic process (GO:0008152);; molecular function: binding (GO:0005488);; molecular function: catalytic activity (GO:0003824);;
gene6758	129.026	16848	3.87673	482	0.000523378	5.19759	up	[RTKL]	General function prediction only;; Signal transduction mechanisms;; Transcription;; Replication, recombination and repair	--	K08789|0|mze:101472640|microtubule-associated serine/threonine-protein kinase 3-like; K08789 microtubule-associated serine/threonine kinase [EC:2.7.11.1] (A)	--	Microtubule-associated serine/threonine-protein kinase 3 GN=mast3 OS=Xenopus laevis (African clawed frog) PE=2 SV=1	--	--	PREDICTED: microtubule-associated serine/threonine-protein kinase 3-like [Larimichthys crocea]	--
gene6853	12.6159	1590	7.17122	799	0.695867	1.07203	normal	[RTKL]	General function prediction only;; Signal transduction mechanisms;; Transcription;; Replication, recombination and repair	--	K04429|0|mze:101482801|serine/threonine-protein kinase TAO1-like; K04429 thousand and one amino acid protein kinase [EC:2.7.11.1] (A)	MAPK signaling pathway (ko04010)	Serine/threonine-protein kinase TAO1-B GN=taok1-b OS=Xenopus laevis (African clawed frog) PE=2 SV=1	--	--	PREDICTED: serine/threonine-protein kinase TAO1-like isoformX1 [Oreochromis niloticus]	--
gene6917	0.577693	114	0.0527116	10	0.0283245	3.09827	normal	[RTKL]	General function prediction only;; Signal transduction mechanisms;; Transcription;; Replication, recombination and repair	Molecular Function: nucleotide binding (GO:0000166);; Molecular Function: protein kinase activity (GO:0004672);; Biological Process: phosphorylation (GO:0016310);;	--	--	BDNF/NT-3 growth factors receptor (Precursor) GN=NTRK2 OS=Gallus gallus (Chicken) PE=1 SV=1	--	--	PREDICTED: serine/threonine-protein kinase LMTK3 isoform X1 [Notothenia coriiceps]	molecular function: binding (GO:0005488);; molecular function: catalytic activity (GO:0003824);; biological process: metabolic process (GO:0008152);; biological process: cellular process (GO:0009987);;
gene7136	1.92802	43	0.977941	17	0.422398	1.21385	normal	[RTKL]	General function prediction only;; Signal transduction mechanisms;; Transcription;; Replication, recombination and repair	Molecular Function: protein serine/threonine kinase activity (GO:0004674);; Molecular Function: ATP binding (GO:0005524);; Biological Process: protein phosphorylation (GO:0006468);; Biological Process: regulation of mitotic cell cycle (GO:0007346);; Biological Process: negative regulation of apoptotic process (GO:0043066);; Biological Process: negative regulation of insulin secretion involved in …	K08807|2.84437e-146|mze:101481950|serine/threonine-protein kinase pim-3-like; K08807 proto-oncogene serine/threonine-protein kinase Pim-3 [EC:2.7.11.1] (A)	--	Serine/threonine-protein kinase pim-3 GN=PIM3 OS=Coturnix coturnix japonica (Japanese quail) PE=2 SV=1	--	--	PREDICTED: serine/threonine-protein kinase pim-3-like [Larimichthys crocea]	biological process: cellular process (GO:0009987);; biological process: biological regulation (GO:0065007);; biological process: metabolic process (GO:0008152);; molecular function: catalytic activity (GO:0003824);; molecular function: binding (GO:0005488);;
gene7198	19.083	1597	5.14465	441	0.391986	1.92901	normal	[RTKL]	General function prediction only;; Signal transduction mechanisms;; Transcription;; Replication, recombination and repair	Molecular Function: protein serine/threonine kinase activity (GO:0004674);; Molecular Function: ATP binding (GO:0005524);; Biological Process: protein phosphorylation (GO:0006468);; Biological Process: signal transduction (GO:0007165);;	K06071|0|tru:101069685|serine/threonine-protein kinase N2-like; K06071 protein kinase N [EC:2.7.11.13] (A)	Salmonella infection (ko05132)	Serine/threonine-protein kinase N2 GN=pkn2 OS=Danio rerio (Zebrafish) PE=2 SV=1	--	--	PREDICTED: serine/threonine-protein kinase N1-like [Larimichthys crocea]	molecular function: binding (GO:0005488);; molecular function: catalytic activity (GO:0003824);; biological process: cellular process (GO:0009987);; biological process: response to stimulus (GO:0050896);; biological process: biological regulation (GO:0065007);; biological process: metabolic process (GO:0008152);;
gene7199	21.1818	788	5.3403	230	0.363562	1.83937	normal	[RTKL]	General function prediction only;; Signal transduction mechanisms;; Transcription;; Replication, recombination and repair	Molecular Function: protein serine/threonine kinase activity (GO:0004674);; Molecular Function: ATP binding (GO:0005524);; Biological Process: protein phosphorylation (GO:0006468);; Biological Process: signal transduction (GO:0007165);;	K06071|0|tru:101069685|serine/threonine-protein kinase N2-like; K06071 protein kinase N [EC:2.7.11.13] (A)	Salmonella infection (ko05132)	Serine/threonine-protein kinase N2 GN=pkn2 OS=Danio rerio (Zebrafish) PE=2 SV=1	--	--	PREDICTED: serine/threonine-protein kinase N1-like [Larimichthys crocea]	molecular function: binding (GO:0005488);; molecular function: catalytic activity (GO:0003824);; biological process: cellular process (GO:0009987);; biological process: biological regulation (GO:0065007);; biological process: response to stimulus (GO:0050896);; biological process: metabolic process (GO:0008152);;
gene7615	3.77217	167	13.9492	771	0.265763	-2.09448	normal	[RTKL]	General function prediction only;; Signal transduction mechanisms;; Transcription;; Replication, recombination and repair	Molecular Function: protein kinase activity (GO:0004672);; Biological Process: cellular process (GO:0009987);;	K02861|0|mze:101477700|receptor-interacting serine/threonine-protein kinase 1-like; K02861 receptor-interacting serine/threonine-protein kinase 1 [EC:2.7.11.1] (A)	Apoptosis (ko04210);; Toll-like receptor signaling pathway (ko04620);; RIG-I-like receptor signaling pathway (ko04622);; Cytosolic DNA-sensing pathway (ko04623)	Tyrosine-protein kinase Fyn GN=fyn OS=Xiphophorus helleri (Green swordtail) PE=2 SV=3	--	--	PREDICTED: receptor-interacting serine/threonine-protein kinase 1 [Larimichthys crocea]	molecular function: catalytic activity (GO:0003824);; biological process: metabolic process (GO:0008152);; biological process: cellular process (GO:0009987);;
gene768	0.545859	13	0.0308128	0	--	--	--	[RTKL]	General function prediction only;; Signal transduction mechanisms;; Transcription;; Replication, recombination and repair	Molecular Function: protein serine/threonine kinase activity (GO:0004674);; Molecular Function: ATP binding (GO:0005524);; Biological Process: protein phosphorylation (GO:0006468);;	K16310|0|mze:101474220|serine/threonine-protein kinase NIM1-like; K16310 serine/threonine-protein kinase NIM1 [EC:2.7.11.1] (A)	--	Serine/threonine-protein kinase SIK3 homolog GN=zgc:66101 OS=Danio rerio (Zebrafish) PE=2 SV=1	--	--	PREDICTED: serine/threonine-protein kinase NIM1-like [Larimichthys crocea]	molecular function: binding (GO:0005488);; molecular function: catalytic activity (GO:0003824);; biological process: cellular process (GO:0009987);; biological process: metabolic process (GO:0008152);;
gene7696	1.71334	90	5.62544	313	0.352834	-1.6671	normal	[RTKL]	General function prediction only;; Signal transduction mechanisms;; Transcription;; Replication, recombination and repair	Molecular Function: protein serine/threonine kinase activity (GO:0004674);; Molecular Function: ATP binding (GO:0005524);; Biological Process: protein phosphorylation (GO:0006468);;	K08862|0|mze:101475303|serine/threonine-protein kinase PLK3-like; K08862 polo-like kinase 3 [EC:2.7.11.21] (A)	FoxO signaling pathway (ko04068)	Serine/threonine-protein kinase PLK1 GN=plk1 OS=Xenopus tropicalis (Western clawed frog) PE=2 SV=1	--	--	PREDICTED: serine/threonine-protein kinase PLK3 [Larimichthys crocea]	biological process: cellular process (GO:0009987);; biological process: metabolic process (GO:0008152);; molecular function: catalytic activity (GO:0003824);; molecular function: binding (GO:0005488);;
gene7739	86.0427	6822	0.950389	77	9.36139e-06	6.4692	up	[RTKL]	General function prediction only;; Signal transduction mechanisms;; Transcription;; Replication, recombination and repair	--	K08801|0|mze:101481796|PAS domain-containing serine/threonine-protein kinase-like; K08801 PAS domain containing serine/threonine kinase [EC:2.7.11.1] (A)	--	Serine/threonine-protein kinase pim-2 GN=pim2 OS=Danio rerio (Zebrafish) PE=2 SV=2	--	--	PREDICTED: PAS domain-containing serine/threonine-protein kinase [Larimichthys crocea]	--
gene7784	191.801	9195	7.48585	365	0.00156442	4.72098	up	[RTKL]	General function prediction only;; Signal transduction mechanisms;; Transcription;; Replication, recombination and repair	Molecular Function: protein serine/threonine kinase activity (GO:0004674);; Molecular Function: ATP binding (GO:0005524);; Biological Process: protein phosphorylation (GO:0006468);; Biological Process: intestinal epithelial cell differentiation (GO:0060575);; Biological Process: energy homeostasis (GO:0097009);;	K07298|0|mze:101464183|serine/threonine-protein kinase STK11-like; K07298 serine/threonine-protein kinase 11 (A)	FoxO signaling pathway (ko04068);; mTOR signaling pathway (ko04150);; Adipocytokine signaling pathway (ko04920)	Serine/threonine-protein kinase STK11 OS=Gallus gallus (Chicken) PE=2 SV=1	--	--	PREDICTED: serine/threonine-protein kinase STK11 [Stegastes partitus]	biological process: biological regulation (GO:0065007);; biological process: developmental process (GO:0032502);; biological process: metabolic process (GO:0008152);; biological process: multicellular organismal process (GO:0032501);; biological process: single-organism process (GO:0044699);; biological process: cellular process (GO:0009987);; molecular function: binding (GO:0005488);; molecular …
gene7843	49.0507	1705	15.1137	731	0.63982	1.30006	normal	[RTKL]	General function prediction only;; Signal transduction mechanisms;; Transcription;; Replication, recombination and repair	Molecular Function: protein serine/threonine kinase activity (GO:0004674);; Molecular Function: ATP binding (GO:0005524);; Biological Process: protein phosphorylation (GO:0006468);;	K08856|0|mze:101474635|serine/threonine-protein kinase 16-like; K08856 serine/threonine kinase 16 [EC:2.7.11.1] (A)	--	Serine/threonine-protein kinase Nek8 GN=nek8 OS=Danio rerio (Zebrafish) PE=2 SV=1	--	--	PREDICTED: serine/threonine-protein kinase 16 [Larimichthys crocea]	biological process: cellular process (GO:0009987);; biological process: metabolic process (GO:0008152);; molecular function: binding (GO:0005488);; molecular function: catalytic activity (GO:0003824);;
gene7917	3.6988	577	3.31358	447	0.72197	0.447963	normal	[RTKL]	General function prediction only;; Signal transduction mechanisms;; Transcription;; Replication, recombination and repair	Molecular Function: protein serine/threonine kinase activity (GO:0004674);; Molecular Function: ATP binding (GO:0005524);; Molecular Function: GTP binding (GO:0005525);; Cellular Component: intracellular (GO:0005622);; Biological Process: protein phosphorylation (GO:0006468);; Biological Process: small GTPase mediated signal transduction (GO:0007264);;	K08844|0|tru:101065896|leucine-rich repeat serine/threonine-protein kinase 2-like; K08844 leucine-rich repeat kinase 2 [EC:2.7.11.1] (A)	--	Serine/threonine-protein kinase mos GN=mos OS=Xenopus laevis (African clawed frog) PE=2 SV=1	--	--	PREDICTED: leucine-rich repeat serine/threonine-protein kinase 2 [Larimichthys crocea]	molecular function: catalytic activity (GO:0003824);; molecular function: binding (GO:0005488);; biological process: biological regulation (GO:0065007);; biological process: response to stimulus (GO:0050896);; biological process: metabolic process (GO:0008152);; biological process: signaling (GO:0023052);; biological process: cellular process (GO:0009987);; biological process: single-organism pro…
gene7994	0.441024	72	0.201309	27	0.381937	1.35483	normal	[RTKL]	General function prediction only;; Signal transduction mechanisms;; Transcription;; Replication, recombination and repair	--	K08867|0|mze:101487916|serine/threonine-protein kinase WNK2-like; K08867 WNK lysine deficient protein kinase [EC:2.7.11.1] (A)	--	Serine/threonine-protein kinase B-raf GN=BRAF OS=Gallus gallus (Chicken) PE=1 SV=1	--	--	PREDICTED: serine/threonine-protein kinase WNK2 [Stegastes partitus]	--
gene8262	0.355922	50	2.12744	242	0.199056	-2.09745	normal	[RTKL]	General function prediction only;; Signal transduction mechanisms;; Transcription;; Replication, recombination and repair	--	K08867|0|mze:101477194|serine/threonine-protein kinase WNK4-like; K08867 WNK lysine deficient protein kinase [EC:2.7.11.1] (A)	--	Serine/threonine-protein kinase PAK 3 GN=pak3 OS=Xenopus laevis (African clawed frog) PE=2 SV=1	--	--	PREDICTED: serine/threonine-protein kinase WNK4 [Larimichthys crocea]	--
gene8442	31.2753	924	12.4578	352	0.524773	1.46389	normal	[RTKL]	General function prediction only;; Signal transduction mechanisms;; Transcription;; Replication, recombination and repair	Molecular Function: DNA binding (GO:0003677);; Molecular Function: protein serine/threonine kinase activity (GO:0004674);; Molecular Function: ATP binding (GO:0005524);; Cellular Component: Golgi stack (GO:0005795);; Biological Process: protein phosphorylation (GO:0006468);; Biological Process: cell cycle (GO:0007049);; Biological Process: Golgi disassembly (GO:0090166);;	K08816|0|mze:101486256|serine/threonine-protein kinase VRK1-like; K08816 vaccinia related kinase [EC:2.7.11.1] (A)	--	Serine/threonine-protein kinase VRK1 GN=vrk1 OS=Danio rerio (Zebrafish) PE=2 SV=1	--	--	PREDICTED: serine/threonine-protein kinase VRK1 [Larimichthys crocea]	molecular function: binding (GO:0005488);; molecular function: catalytic activity (GO:0003824);; biological process: cellular component organization or biogenesis (GO:0071840);; biological process: cellular process (GO:0009987);; biological process: single-organism process (GO:0044699);; biological process: metabolic process (GO:0008152);; cellular component: cell (GO:0005623);; cellular componen…
gene8478	4.43409	71	3.67577	51	0.566895	0.521625	normal	--	--	--	K08844|1.83173e-173|mze:101468617|leucine-rich repeat serine/threonine-protein kinase 2-like; K08844 leucine-rich repeat kinase 2 [EC:2.7.11.1] (A)	--	Ankyrin repeat domain-containing protein 1 GN=ankrd1 OS=Xenopus tropicalis (Western clawed frog) PE=2 SV=1	--	--	PREDICTED: leucine-rich repeat serine/threonine-protein kinase 2 [Larimichthys crocea]	--
gene8628	0.170661	12	0	0	--	--	--	[RTKL]	General function prediction only;; Signal transduction mechanisms;; Transcription;; Replication, recombination and repair	--	K06070|0|ola:101168507|serine/threonine-protein kinase D1-like; K06070 protein kinase D [EC:2.7.11.13] (A)	--	Calcium/calmodulin-dependent protein kinase type II delta chain GN=CAMK2D OS=Gallus gallus (Chicken) PE=2 SV=1	--	--	PREDICTED: serine/threonine-protein kinase D1 [Larimichthys crocea]	--
gene8715	4.69954	284	8.55065	602	0.623942	-0.989188	normal	[RTKL]	General function prediction only;; Signal transduction mechanisms;; Transcription;; Replication, recombination and repair	Molecular Function: protein serine/threonine kinase activity (GO:0004674);; Molecular Function: ATP binding (GO:0005524);; Cellular Component: nucleus (GO:0005634);; Cellular Component: cytoplasm (GO:0005737);; Biological Process: protein phosphorylation (GO:0006468);; Biological Process: apoptotic process (GO:0006915);; Biological Process: hippo signaling (GO:0035329);; Molecular Function: metal…	K04412|0|tru:101074579|serine/threonine-protein kinase 3-like; K04412 serine/threonine kinase 3 (A)	MAPK signaling pathway (ko04010)	Serine/threonine-protein kinase 3 20kDa subunit GN=stk3 OS=Danio rerio (Zebrafish) PE=2 SV=1	--	--	PREDICTED: serine/threonine-protein kinase 3 [Larimichthys crocea]	cellular component: organelle (GO:0043226);; cellular component: cell part (GO:0044464);; cellular component: cell (GO:0005623);; biological process: signaling (GO:0023052);; biological process: metabolic process (GO:0008152);; biological process: biological regulation (GO:0065007);; biological process: response to stimulus (GO:0050896);; biological process: single-organism process (GO:0044699);;…
gene9327	6.20755	374	29.3702	1944	0.26721	-2.28087	normal	[RTKL]	General function prediction only;; Signal transduction mechanisms;; Transcription;; Replication, recombination and repair	--	K04410|0|tru:101072607|serine/threonine-protein kinase PAK 2-like; K04410 p21-activated kinase 2 [EC:2.7.11.1] (A)	MAPK signaling pathway (ko04010);; ErbB signaling pathway (ko04012);; Focal adhesion (ko04510);; Regulation of actin cytoskeleton (ko04810)	Serine/threonine-protein kinase PAK 3 GN=pak3 OS=Xenopus laevis (African clawed frog) PE=2 SV=1	--	--	PREDICTED: serine/threonine-protein kinase PAK 2-like [Larimichthys crocea]	--
gene9715	19.2561	1223	0.0965385	6	1.84386e-06	6.93235	up	[RTKL]	General function prediction only;; Signal transduction mechanisms;; Transcription;; Replication, recombination and repair	--	K17530|0|mze:101477925|serine/threonine-protein kinase DCLK3-like; K17530 doublecortin-like kinase 3 [EC:2.7.11.1] (A)	--	Calcium/calmodulin-dependent protein kinase type II delta chain GN=CAMK2D OS=Gallus gallus (Chicken) PE=2 SV=1	--	--	PREDICTED: serine/threonine-protein kinase DCLK1-like [Larimichthys crocea]	--
gene9791	17.3856	1597	6.68966	862	0.719467	0.969469	normal	[RTKL]	General function prediction only;; Signal transduction mechanisms;; Transcription;; Replication, recombination and repair	Molecular Function: protein serine/threonine kinase activity (GO:0004674);; Molecular Function: receptor signaling protein activity (GO:0005057);; Molecular Function: ATP binding (GO:0005524);; Cellular Component: intracellular (GO:0005622);; Biological Process: protein phosphorylation (GO:0006468);; Biological Process: intracellular signal transduction (GO:0035556);; Molecular Function: metal io…	K08845|0|ola:101159594|serine/threonine-protein kinase A-Raf-like; K08845 A-Raf proto-oncogene serine/threonine-protein kinase [EC:2.7.11.1] (A)	ErbB signaling pathway (ko04012);; FoxO signaling pathway (ko04068);; Vascular smooth muscle contraction (ko04270);; Regulation of actin cytoskeleton (ko04810);; Insulin signaling pathway (ko04910);; Progesterone-mediated oocyte maturation (ko04914)	RAF proto-oncogene serine/threonine-protein kinase GN=RAF1 OS=Gallus gallus (Chicken) PE=2 SV=1	--	--	PREDICTED: serine/threonine-protein kinase A-Raf [Larimichthys crocea]	molecular function: molecular transducer activity (GO:0060089);; molecular function: binding (GO:0005488);; molecular function: catalytic activity (GO:0003824);; biological process: cellular process (GO:0009987);; biological process: single-organism process (GO:0044699);; biological process: biological regulation (GO:0065007);; biological process: response to stimulus (GO:0050896);; biological pr…
gene989	1.07965	224	2.64879	504	0.586759	-1.07152	normal	[RTKL]	General function prediction only;; Signal transduction mechanisms;; Transcription;; Replication, recombination and repair	--	K08789|0|mze:101469639|microtubule-associated serine/threonine-protein kinase 4-like; K08789 microtubule-associated serine/threonine kinase [EC:2.7.11.1] (A)	--	Microtubule-associated serine/threonine-protein kinase 3 GN=mast3 OS=Xenopus laevis (African clawed frog) PE=2 SV=1	--	--	PREDICTED: LOW QUALITY PROTEIN: microtubule-associated serine/threonine-protein kinase 4 [Larimichthys crocea]	--
gene9971	1.94777	167	10.9407	1083	0.136625	-2.58221	normal	[RTKL]	General function prediction only;; Signal transduction mechanisms;; Transcription;; Replication, recombination and repair	Molecular Function: protein serine/threonine kinase activity (GO:0004674);; Molecular Function: ATP binding (GO:0005524);; Cellular Component: plasma membrane (GO:0005886);; Molecular Function: protein homodimerization activity (GO:0042803);; Biological Process: protein autophosphorylation (GO:0046777);; Biological Process: regulation of lymphocyte migration (GO:2000401);;	K08837|0|xma:102225744|serine/threonine-protein kinase 10-like; K08837 serine/threonine kinase 10 [EC:2.7.11.1] (A)	--	Serine/threonine-protein kinase 10 GN=stk10 OS=Danio rerio (Zebrafish) PE=2 SV=1	--	--	PREDICTED: serine/threonine-protein kinase 10 [Larimichthys crocea]	cellular component: cell (GO:0005623);; cellular component: cell part (GO:0044464);; cellular component: membrane (GO:0016020);; biological process: metabolic process (GO:0008152);; biological process: biological regulation (GO:0065007);; biological process: cellular process (GO:0009987);; molecular function: binding (GO:0005488);; molecular function: catalytic activity (GO:0003824);;
gene9973	0.238014	12	0.372454	27	0.523562	-0.865923	normal	[RTKL]	General function prediction only;; Signal transduction mechanisms;; Transcription;; Replication, recombination and repair	Molecular Function: protein serine/threonine kinase activity (GO:0004674);; Molecular Function: ATP binding (GO:0005524);; Biological Process: protein phosphorylation (GO:0006468);;	K08793|0|mze:101485303|serine/threonine-protein kinase 32A-like; K08793 serine/threonine kinase 32 [EC:2.7.11.1] (A)	--	Ribosomal protein S6 kinase alpha-5 GN=RPS6KA5 OS=Gallus gallus (Chicken) PE=2 SV=1	--	--	PREDICTED: serine/threonine-protein kinase 32A-like [Maylandia zebra]	molecular function: binding (GO:0005488);; molecular function: catalytic activity (GO:0003824);; biological process: cellular process (GO:0009987);; biological process: metabolic process (GO:0008152);;
gene9981	120.435	4719	0	0	4.71837e-10	10.0722	up	[RTKL]	General function prediction only;; Signal transduction mechanisms;; Transcription;; Replication, recombination and repair	--	K04702|2.19783e-122|mze:101481717|serine/threonine-protein kinase pim-1-like; K04702 proto-oncogene serine/threonine-protein kinase Pim-1 [EC:2.7.11.1] (A)	Jak-STAT signaling pathway (ko04630)	Serine/threonine-protein kinase pim-3 GN=pim3 OS=Xenopus laevis (African clawed frog) PE=1 SV=1	--	--	PREDICTED: serine/threonine-protein kinase pim-1-like [Larimichthys crocea]	--
