# Supplementary material for: Transcriptome Sequencing Reveals the Traits of Spermatogenesis and Testicular Development in Large Yellow Croaker (Larimichthys crocea)
Source: Genes (Basel). 2019 Nov 21;10(12):958. doi: 10.3390/genes10120958 (PMC6947352; doi:10.3390/genes10120958)
Supplement: Supplementary file 1 [file genes-10-00958-s001.zip › Table S6.xlsx]

## Sheet: cyclin-功能注释检索
Transcript annotations in Nr with the search term “cyclin”
#ID	T01_FPKM	T01_count	T02_FPKM	T02_count	T02_vs_T01_EBSeq_FDR	T02_vs_T01_EBSeq_log2FC	T02_vs_T01_EBSeq_(FDR_0.01_FC_2)_regulated	COG_class	COG_class_annotation	GO_annotation	KEGG_annotation	KEGG_pathway_annotation	Swiss_Prot_annotation	eggNOG_class	eggNOG_class_annotation	NR_annotation	GO_second_level_annotation
gene17530	193.911	4974	17.3624	483	0.0362422	3.43543	normal	[D]	Cell cycle control, cell division, chromosome partitioning	Biological Process: regulation of cyclin-dependent protein serine/threonine kinase activity (GO:0000079);; Cellular Component: nucleus (GO:0005634);; Biological Process: mitotic nuclear division (GO:0007067);; Molecular Function: protein kinase binding (GO:0019901);; Biological Process: cell division (GO:0051301);;	K05868|0|mze:101483226|G2/mitotic-specific cyclin-B1-like; K05868 cyclin B (A)	FoxO signaling pathway (ko04068);; Cell cycle (ko04110);; p53 signaling pathway (ko04115);; Progesterone-mediated oocyte maturation (ko04914)	G2/mitotic-specific cyclin-B1 GN=ccnb1 OS=Oryzias javanicus (Javanese ricefish) PE=2 SV=2	--	--	cyclin B1 [Larimichthys crocea]	biological process: biological regulation (GO:0065007);; biological process: single-organism process (GO:0044699);; biological process: cellular process (GO:0009987);; biological process: cellular component organization or biogenesis (GO:0071840);; cellular component: organelle (GO:0043226);; cellular component: cell (GO:0005623);; cellular component: cell part (GO:0044464);; molecular function: …
gene19413	1.8808	114	2.16743	196	0.59736	-0.677495	normal	--	--	Biological Process: regulation of cyclin-dependent protein serine/threonine kinase activity (GO:0000079);; Molecular Function: protein kinase binding (GO:0019901);;	--	--	Cyclin-Y-like protein 1 GN=ccnyl1 OS=Xenopus tropicalis (Western clawed frog) PE=2 SV=1	--	--	Cyclin-Y [Dicentrarchus labrax]	molecular function: binding (GO:0005488);; biological process: biological regulation (GO:0065007);;
gene20157	302.605	6523	0.0381297	0	1.33e-10	10.5389	up	[D]	Cell cycle control, cell division, chromosome partitioning	Biological Process: regulation of cell cycle (GO:0051726);;	K06627|0|xma:102222284|cyclin-A1-like; K06627 cyclin A (A)	Cell cycle (ko04110);; Progesterone-mediated oocyte maturation (ko04914)	Cyclin-A1 GN=ccna1 OS=Carassius auratus (Goldfish) PE=2 SV=1	--	--	PREDICTED: cyclin-A1 isoform X1 [Larimichthys crocea]	biological process: biological regulation (GO:0065007);;
gene4185	169.709	5918	7.77147	269	0.00228619	4.51945	up	[D]	Cell cycle control, cell division, chromosome partitioning	Biological Process: regulation of cyclin-dependent protein serine/threonine kinase activity (GO:0000079);; Cellular Component: nucleus (GO:0005634);; Molecular Function: protein kinase binding (GO:0019901);; Biological Process: cell division (GO:0051301);; Biological Process: retina development in camera-type eye (GO:0060041);;	K06627|0|mze:101477005|cyclin-A2-like; K06627 cyclin A (A)	Cell cycle (ko04110);; Progesterone-mediated oocyte maturation (ko04914)	Cyclin-A2 GN=CCNA2 OS=Gallus gallus (Chicken) PE=2 SV=1	--	--	PREDICTED: cyclin-A2 [Larimichthys crocea]	cellular component: organelle (GO:0043226);; cellular component: cell (GO:0005623);; cellular component: cell part (GO:0044464);; biological process: single-organism process (GO:0044699);; biological process: cellular process (GO:0009987);; biological process: biological regulation (GO:0065007);; biological process: developmental process (GO:0032502);; molecular function: binding (GO:0005488);;
gene7001	20.0027	721	4.65046	203	0.336583	1.88827	normal	--	--	Biological Process: regulation of cyclin-dependent protein serine/threonine kinase activity (GO:0000079);; Biological Process: regulation of transcription, DNA-templated (GO:0006355);; Cellular Component: DNA-directed RNA polymerase II, holoenzyme (GO:0016591);; Cellular Component: mediator complex (GO:0016592);; Molecular Function: protein kinase binding (GO:0019901);;	K15161|0|xma:102219155|cyclin-C-like; K15161 cyclin C (A)	--	Cyclin-C GN=ccnc OS=Xenopus tropicalis (Western clawed frog) PE=2 SV=1	--	--	PREDICTED: cyclin-C [Larimichthys crocea]	molecular function: binding (GO:0005488);; biological process: biological regulation (GO:0065007);; cellular component: organelle (GO:0043226);; cellular component: organelle part (GO:0044422);; cellular component: membrane-enclosed lumen (GO:0031974);; cellular component: macromolecular complex (GO:0032991);; cellular component: cell part (GO:0044464);; cellular component: cell (GO:0005623);;
gene3771	37.1135	2335	2.75747	178	0.0119053	3.76265	normal	[D]	Cell cycle control, cell division, chromosome partitioning	Cellular Component: nucleus (GO:0005634);; Cellular Component: centriole (GO:0005814);; Biological Process: negative regulation of centrosome duplication (GO:0010826);; Biological Process: protein ubiquitination (GO:0016567);; Cellular Component: SCF ubiquitin ligase complex (GO:0019005);; Biological Process: SCF-dependent proteasomal ubiquitin-dependent protein catabolic process (GO:0031146);;	K10289|0|mze:101481082|cyclin-F-like; K10289 F-box protein 1 (cyclin F) (A)	--	Cyclin-F GN=ccnf OS=Danio rerio (Zebrafish) PE=2 SV=1	--	--	PREDICTED: cyclin-F [Larimichthys crocea]	biological process: cellular process (GO:0009987);; biological process: metabolic process (GO:0008152);; biological process: biological regulation (GO:0065007);; cellular component: cell (GO:0005623);; cellular component: cell part (GO:0044464);; cellular component: macromolecular complex (GO:0032991);; cellular component: organelle part (GO:0044422);; cellular component: organelle (GO:0043226);;
gene10839	1498.2	43889	756.943	24386	0.915634	0.931342	normal	--	--	--	K10145|0|tru:101061358|cyclin-G1-like; K10145 cyclin G1 (A)	p53 signaling pathway (ko04115)	--	--	--	PREDICTED: cyclin-G1 [Larimichthys crocea]	--
gene26353	13.761	308	14.5371	358	0.706458	-0.131573	normal	--	--	--	K10146|0|mze:101477100|cyclin-G2-like; K10146 cyclin G2 (A)	FoxO signaling pathway (ko04068);; p53 signaling pathway (ko04115)	--	--	--	PREDICTED: cyclin-G2 [Larimichthys crocea]	--
gene10780	4.2632	168	10.4312	374	0.565743	-1.05154	normal	--	--	--	K10146|0|ola:101159210|cyclin-G2-like; K10146 cyclin G2 (A)	FoxO signaling pathway (ko04068);; p53 signaling pathway (ko04115)	--	--	--	PREDICTED: cyclin-G2-like [Larimichthys crocea]	--
gene10779	33.4068	1698	120.795	6330	0.582252	-1.81204	normal	--	--	--	--	--	G1/S-specific cyclin-D2 GN=CCND2 OS=Gallus gallus (Chicken) PE=3 SV=1	--	--	PREDICTED: cyclin-I [Larimichthys crocea]	--
gene12119	4.34796	150	9.38288	337	0.553916	-1.06229	normal	--	--	--	--	--	G1/S-specific cyclin-D1 GN=ccnd1 OS=Danio rerio (Zebrafish) PE=2 SV=1	--	--	PREDICTED: cyclin-I2 [Larimichthys crocea]	--
gene5294	0.555953	11	0.63876	8	--	--	--	--	--	--	--	--	G1/S-specific cyclin-D1 GN=ccnd1 OS=Danio rerio (Zebrafish) PE=2 SV=1	--	--	PREDICTED: cyclin-I-like [Stegastes partitus]	--
gene17508	2.88322	83	0.642476	18	0.187321	2.03162	normal	--	--	Cellular Component: nucleus (GO:0005634);;	--	--	Cyclin-J GN=ccnj OS=Xenopus laevis (African clawed frog) PE=2 SV=1	--	--	PREDICTED: cyclin-J [Larimichthys crocea]	cellular component: cell part (GO:0044464);; cellular component: cell (GO:0005623);; cellular component: organelle (GO:0043226);;
gene10823	7.42843	412	0.579594	38	0.0177321	3.371	normal	--	--	Cellular Component: nucleus (GO:0005634);;	--	--	Cyclin-J GN=ccnj OS=Xenopus laevis (African clawed frog) PE=2 SV=1	--	--	PREDICTED: cyclin-J-like protein [Larimichthys crocea]	cellular component: cell part (GO:0044464);; cellular component: cell (GO:0005623);; cellular component: organelle (GO:0043226);;
gene14837	19.4997	920	4.06508	195	0.20574	2.2947	normal	[DKL]	Cell cycle control, cell division, chromosome partitioning;; Transcription;; Replication, recombination and repair	Biological Process: regulation of cyclin-dependent protein serine/threonine kinase activity (GO:0000079);; Biological Process: regulation of transcription, DNA-templated (GO:0006355);; Molecular Function: protein kinase binding (GO:0019901);;	--	--	Cyclin-L1 GN=CCNL1 OS=Gallus gallus (Chicken) PE=2 SV=1	--	--	PREDICTED: cyclin-K isoform X1 [Larimichthys crocea]	biological process: biological regulation (GO:0065007);; molecular function: binding (GO:0005488);;
gene23017	72.2263	4679	44.3327	3192	0.844739	0.634658	normal	[DKL]	Cell cycle control, cell division, chromosome partitioning;; Transcription;; Replication, recombination and repair	Biological Process: regulation of cyclin-dependent protein serine/threonine kinase activity (GO:0000079);; Cellular Component: nucleus (GO:0005634);; Biological Process: regulation of transcription, DNA-templated (GO:0006355);; Biological Process: RNA processing (GO:0006396);; Molecular Function: protein kinase binding (GO:0019901);;	--	--	Cyclin-L1 GN=ccnl1 OS=Xenopus laevis (African clawed frog) PE=2 SV=2	--	--	PREDICTED: cyclin-L1 isoform X1 [Larimichthys crocea]	biological process: biological regulation (GO:0065007);; biological process: metabolic process (GO:0008152);; biological process: cellular process (GO:0009987);; cellular component: cell (GO:0005623);; cellular component: cell part (GO:0044464);; cellular component: organelle (GO:0043226);; molecular function: binding (GO:0005488);;
gene5414	9.27657	715	4.95009	396	0.659293	0.928095	normal	[DKL]	Cell cycle control, cell division, chromosome partitioning;; Transcription;; Replication, recombination and repair	Biological Process: regulation of cyclin-dependent protein serine/threonine kinase activity (GO:0000079);; Biological Process: regulation of transcription, DNA-templated (GO:0006355);; Molecular Function: protein kinase binding (GO:0019901);;	K15188|0|tru:101080167|cyclin-T1-like; K15188 cyclin T (A)	--	Cyclin-L1 GN=CCNL1 OS=Gallus gallus (Chicken) PE=2 SV=1	--	--	PREDICTED: cyclin-T1 isoform X3 [Larimichthys crocea]	molecular function: binding (GO:0005488);; biological process: biological regulation (GO:0065007);;
gene20885	41.804	2659	10.7999	901	0.564716	1.6399	normal	[DKL]	Cell cycle control, cell division, chromosome partitioning;; Transcription;; Replication, recombination and repair	--	K15188|0|mze:101486169|cyclin-T2-like; K15188 cyclin T (A)	--	Cyclin-L1 GN=CCNL1 OS=Gallus gallus (Chicken) PE=2 SV=1	--	--	PREDICTED: cyclin-T2-like [Larimichthys crocea]	--
gene8761	1.55994	35	2.23496	44	0.582721	-0.22102	normal	--	--	--	--	--	Cyclin-Y-like protein 1 GN=ccnyl1 OS=Danio rerio (Zebrafish) PE=2 SV=1	--	--	PREDICTED: cyclin-Y, partial [Larimichthys crocea]	--
gene12601	0.177327	4	0.655349	16	0.52114	-1.21614	normal	--	--	--	--	--	Cyclin-Y-like protein 1 GN=ccnyl1 OS=Danio rerio (Zebrafish) PE=2 SV=1	--	--	PREDICTED: cyclin-Y-like [Larimichthys crocea]	--
gene17852	8.93605	396	4.0895	162	0.485523	1.34825	normal	--	--	Biological Process: regulation of cyclin-dependent protein serine/threonine kinase activity (GO:0000079);; Molecular Function: protein kinase binding (GO:0019901);;	--	--	Cyclin-Y-like protein 1 GN=ccnyl1 OS=Danio rerio (Zebrafish) PE=2 SV=1	--	--	PREDICTED: cyclin-Y-like protein 1 [Larimichthys crocea]	biological process: biological regulation (GO:0065007);; molecular function: binding (GO:0005488);;
gene3461	0.804356	41	1.8465	103	0.447015	-1.16231	normal	[D]	Cell cycle control, cell division, chromosome partitioning	Biological Process: regulation of cyclin-dependent protein serine/threonine kinase activity (GO:0000079);; Cellular Component: nucleus (GO:0005634);; Molecular Function: protein kinase binding (GO:0019901);; Biological Process: mitotic G1 DNA damage checkpoint (GO:0031571);; Biological Process: camera-type eye morphogenesis (GO:0048593);; Biological Process: cell division (GO:0051301);;	K04503|0|mze:101485361|G1/S-specific cyclin-D1-like; K04503 cyclin D1 (A)	FoxO signaling pathway (ko04068);; Cell cycle (ko04110);; p53 signaling pathway (ko04115);; Wnt signaling pathway (ko04310);; Focal adhesion (ko04510);; Jak-STAT signaling pathway (ko04630)	G1/S-specific cyclin-D1 GN=ccnd1 OS=Danio rerio (Zebrafish) PE=2 SV=1	--	--	PREDICTED: G1/S-specific cyclin-D1 [Larimichthys crocea]	molecular function: binding (GO:0005488);; cellular component: organelle (GO:0043226);; cellular component: cell part (GO:0044464);; cellular component: cell (GO:0005623);; biological process: response to stimulus (GO:0050896);; biological process: developmental process (GO:0032502);; biological process: biological regulation (GO:0065007);; biological process: multicellular organismal process (GO…
gene11032	2.53852	78	2.39159	81	0.610089	0.0276478	normal	[D]	Cell cycle control, cell division, chromosome partitioning	Biological Process: regulation of cyclin-dependent protein serine/threonine kinase activity (GO:0000079);; Cellular Component: nucleus (GO:0005634);; Molecular Function: protein kinase binding (GO:0019901);; Biological Process: mitotic G1 DNA damage checkpoint (GO:0031571);; Biological Process: camera-type eye morphogenesis (GO:0048593);; Biological Process: cell division (GO:0051301);;	K04503|1.43071e-163|mze:101467298|G1/S-specific cyclin-D1-like; K04503 cyclin D1 (A)	FoxO signaling pathway (ko04068);; Cell cycle (ko04110);; p53 signaling pathway (ko04115);; Wnt signaling pathway (ko04310);; Focal adhesion (ko04510);; Jak-STAT signaling pathway (ko04630)	G1/S-specific cyclin-D1 GN=ccnd1 OS=Danio rerio (Zebrafish) PE=2 SV=1	--	--	PREDICTED: G1/S-specific cyclin-D1-like [Haplochromis burtoni]	molecular function: binding (GO:0005488);; cellular component: cell (GO:0005623);; cellular component: cell part (GO:0044464);; cellular component: organelle (GO:0043226);; biological process: developmental process (GO:0032502);; biological process: response to stimulus (GO:0050896);; biological process: biological regulation (GO:0065007);; biological process: multicellular organismal process (GO…
gene14506	175.995	5627	1.63542	70	1.35e-05	6.32088	up	[D]	Cell cycle control, cell division, chromosome partitioning	Cellular Component: nucleus (GO:0005634);;	K10151|5.13419e-120|mze:101472513|G1/S-specific cyclin-D2-like; K10151 cyclin D2 (A)	FoxO signaling pathway (ko04068);; Cell cycle (ko04110);; p53 signaling pathway (ko04115);; Wnt signaling pathway (ko04310);; Focal adhesion (ko04510);; Jak-STAT signaling pathway (ko04630)	G1/S-specific cyclin-D2 GN=CCND2 OS=Gallus gallus (Chicken) PE=3 SV=1	--	--	PREDICTED: G1/S-specific cyclin-D2-like [Larimichthys crocea]	cellular component: cell part (GO:0044464);; cellular component: cell (GO:0005623);; cellular component: organelle (GO:0043226);;
gene18599	4.65443	134	3.1173	115	0.626788	0.293566	normal	--	--	Biological Process: regulation of cyclin-dependent protein serine/threonine kinase activity (GO:0000079);; Cellular Component: nucleus (GO:0005634);; Molecular Function: protein kinase binding (GO:0019901);; Biological Process: cell division (GO:0051301);;	K06626|0|mze:101482763|G1/S-specific cyclin-E1-like; K06626 cyclin E (A)	Cell cycle (ko04110);; Oocyte meiosis (ko04114);; p53 signaling pathway (ko04115)	G1/S-specific cyclin-E1 GN=ccne1 OS=Danio rerio (Zebrafish) PE=2 SV=1	--	--	PREDICTED: G1/S-specific cyclin-E1 [Larimichthys crocea]	molecular function: binding (GO:0005488);; cellular component: organelle (GO:0043226);; cellular component: cell (GO:0005623);; cellular component: cell part (GO:0044464);; biological process: single-organism process (GO:0044699);; biological process: cellular process (GO:0009987);; biological process: biological regulation (GO:0065007);;
gene2370	7.06601	194	2.86353	80	0.440152	1.31242	normal	[D]	Cell cycle control, cell division, chromosome partitioning	Biological Process: cell cycle (GO:0007049);;	K06626|2.06962e-130|dre:415165|ccne2, cb165, sb:cb165, zgc:86724; cyclin E2; K06626 cyclin E (A)	Cell cycle (ko04110);; Oocyte meiosis (ko04114);; p53 signaling pathway (ko04115)	G1/S-specific cyclin-E1 GN=CCNE1 OS=Gallus gallus (Chicken) PE=2 SV=1	--	--	PREDICTED: G1/S-specific cyclin-E2 [Notothenia coriiceps]	biological process: cellular process (GO:0009987);; biological process: single-organism process (GO:0044699);;
gene18379	23.1204	1079	4.64844	155	0.0777771	2.84624	normal	[D]	Cell cycle control, cell division, chromosome partitioning	Biological Process: regulation of cyclin-dependent protein serine/threonine kinase activity (GO:0000079);; Cellular Component: nucleus (GO:0005634);; Molecular Function: protein kinase binding (GO:0019901);; Biological Process: cell division (GO:0051301);;	K06626|0|tru:101070855|G1/S-specific cyclin-E2-like; K06626 cyclin E (A)	Cell cycle (ko04110);; Oocyte meiosis (ko04114);; p53 signaling pathway (ko04115)	G1/S-specific cyclin-E1 GN=ccne1 OS=Danio rerio (Zebrafish) PE=2 SV=1	--	--	PREDICTED: G1/S-specific cyclin-E2-like [Larimichthys crocea]	molecular function: binding (GO:0005488);; biological process: cellular process (GO:0009987);; biological process: single-organism process (GO:0044699);; biological process: biological regulation (GO:0065007);; cellular component: cell (GO:0005623);; cellular component: cell part (GO:0044464);; cellular component: organelle (GO:0043226);;
gene26949	135.204	4596	4.48867	121	0.000248335	5.27795	up	[D]	Cell cycle control, cell division, chromosome partitioning	Biological Process: regulation of cyclin-dependent protein serine/threonine kinase activity (GO:0000079);; Cellular Component: nucleus (GO:0005634);; Biological Process: mitotic nuclear division (GO:0007067);; Molecular Function: protein kinase binding (GO:0019901);; Biological Process: cell division (GO:0051301);;	K05868|0|tru:101074416|G2/mitotic-specific cyclin-B2-like; K05868 cyclin B (A)	FoxO signaling pathway (ko04068);; Cell cycle (ko04110);; p53 signaling pathway (ko04115);; Progesterone-mediated oocyte maturation (ko04914)	G2/mitotic-specific cyclin-B2 GN=ccnb2 OS=Oryzias latipes (Medaka fish) PE=2 SV=1	--	--	PREDICTED: G2/mitotic-specific cyclin-B2-like [Larimichthys crocea]	biological process: single-organism process (GO:0044699);; biological process: cellular process (GO:0009987);; biological process: cellular component organization or biogenesis (GO:0071840);; biological process: biological regulation (GO:0065007);; cellular component: cell (GO:0005623);; cellular component: cell part (GO:0044464);; cellular component: organelle (GO:0043226);; molecular function: …
gene9169	4.61239	98	0	0	0.0013047	4.54453	up	[D]	Cell cycle control, cell division, chromosome partitioning	--	K10861|0|mze:101478181|cyclin-O-like; K10861 uracil-DNA glycosylase 2 [EC:3.2.2.-] (A)	--	Cyclin-O protein A GN=ccno-a OS=Xenopus laevis (African clawed frog) PE=2 SV=1	--	--	PREDICTED: LOW QUALITY PROTEIN: cyclin-O [Larimichthys crocea]	--
gene11002	33.3842	1349	1.82666	69	0.00249818	4.28342	up	[D]	Cell cycle control, cell division, chromosome partitioning	Biological Process: regulation of cyclin-dependent protein serine/threonine kinase activity (GO:0000079);; Cellular Component: nucleus (GO:0005634);; Biological Process: regulation of G2/M transition of mitotic cell cycle (GO:0010389);; Molecular Function: protein kinase binding (GO:0019901);; Biological Process: cell division (GO:0051301);;	K05868|0|tru:101073216|G2/mitotic-specific cyclin-B3-like; K05868 cyclin B (A)	FoxO signaling pathway (ko04068);; Cell cycle (ko04110);; p53 signaling pathway (ko04115);; Progesterone-mediated oocyte maturation (ko04914)	G2/mitotic-specific cyclin-B3 GN=CCNB3 OS=Gallus gallus (Chicken) PE=2 SV=1	--	--	PREDICTED: LOW QUALITY PROTEIN: G2/mitotic-specific cyclin-B3 [Larimichthys crocea]	biological process: cellular process (GO:0009987);; biological process: single-organism process (GO:0044699);; biological process: biological regulation (GO:0065007);; cellular component: organelle (GO:0043226);; cellular component: cell (GO:0005623);; cellular component: cell part (GO:0044464);; molecular function: binding (GO:0005488);;
