# Supplementary material for: Transcriptome Sequencing Reveals the Traits of Spermatogenesis and Testicular Development in Large Yellow Croaker (Larimichthys crocea)
Source: Genes (Basel). 2019 Nov 21;10(12):958. doi: 10.3390/genes10120958 (PMC6947352; doi:10.3390/genes10120958)
Supplement: Supplementary file 1 [file genes-10-00958-s001.zip › Table S7.xlsx]

## Sheet: cyclin-dependent kinase
Transcript annotations in Nr with the search term “cyclin-dependent kinase”
#ID	T01_FPKM	T01_count	T02_FPKM	T02_count	T02_vs_T01_EBSeq_FDR	T02_vs_T01_EBSeq_log2FC	T02_vs_T01_EBSeq_(FDR_0.01_FC_2)_regulated	COG_class	COG_class_annotation	GO_annotation	KEGG_annotation	KEGG_pathway_annotation	Swiss_Prot_annotation	eggNOG_class	eggNOG_class_annotation	NR_annotation	GO_second_level_annotation
gene4410	16.9161	467	0.180103	5	5.02e-05	5.694	up	[RTKL]	General function prediction only;; Signal transduction mechanisms;; Transcription;; Replication, recombination and repair	Molecular Function: protein serine/threonine kinase activity (GO:0004674);; Molecular Function: ATP binding (GO:0005524);; Biological Process: protein phosphorylation (GO:0006468);;	K02091|0|mze:101478399|cyclin-dependent kinase 4-like; K02091 cyclin-dependent kinase 6 [EC:2.7.11.22] (A)	Cell cycle (ko04110);; p53 signaling pathway (ko04115)	Cyclin-dependent kinase 4 GN=cdk4 OS=Xenopus laevis (African clawed frog) PE=1 SV=1	--	--	PREDICTED: cyclin-dependent kinase 4-like [Larimichthys crocea]	molecular function: binding (GO:0005488);; molecular function: catalytic activity (GO:0003824);; biological process: cellular process (GO:0009987);; biological process: metabolic process (GO:0008152);;
gene3556	3.60691	232	0.043117	3	0.000295662	5.03334	up	[RTKL]	General function prediction only;; Signal transduction mechanisms;; Transcription;; Replication, recombination and repair	--	K08824|0|mze:101463725|cyclin-dependent kinase-like 5-like; K08824 cyclin-dependent kinase-like [EC:2.7.11.22] (A)	--	Cyclin-dependent kinase-like 1 GN=cdkl1 OS=Danio rerio (Zebrafish) PE=2 SV=1	--	--	PREDICTED: cyclin-dependent kinase-like 5 isoform X2 [Poecilia reticulata]	--
gene27188	46.4579	3011	1.96789	155	0.00299616	4.32303	up	[RTKL]	General function prediction only;; Signal transduction mechanisms;; Transcription;; Replication, recombination and repair	Molecular Function: protein serine/threonine kinase activity (GO:0004674);; Molecular Function: ATP binding (GO:0005524);; Biological Process: protein phosphorylation (GO:0006468);;	K15595|0|mze:101472665|cyclin-dependent kinase 17-like; K15595 cyclin-dependent kinase 17 [EC:2.7.11.22] (A)	--	Cyclin-dependent kinase 14 GN=cdk14 OS=Xenopus tropicalis (Western clawed frog) PE=2 SV=1	--	--	PREDICTED: cyclin-dependent kinase 17-like isoform X2 [Oreochromis niloticus]	biological process: cellular process (GO:0009987);; biological process: metabolic process (GO:0008152);; molecular function: catalytic activity (GO:0003824);; molecular function: binding (GO:0005488);;
gene22218	2.09953	217	0.0206497	1	0.000134897	5.37601	up	[RTKL]	General function prediction only;; Signal transduction mechanisms;; Transcription;; Replication, recombination and repair	--	K08824|0|mze:101482766|cyclin-dependent kinase-like 5-like; K08824 cyclin-dependent kinase-like [EC:2.7.11.22] (A)	--	Cyclin-dependent kinase-like 1 GN=cdkl1 OS=Danio rerio (Zebrafish) PE=2 SV=1	--	--	PREDICTED: cyclin-dependent kinase-like 5 [Larimichthys crocea]	--
gene21041	137.538	4322	5.52172	191	0.00185352	4.55049	up	[RTKL]	General function prediction only;; Signal transduction mechanisms;; Transcription;; Replication, recombination and repair	Molecular Function: cyclin-dependent protein serine/threonine kinase activity (GO:0004693);; Molecular Function: ATP binding (GO:0005524);; Biological Process: protein phosphorylation (GO:0006468);; Biological Process: mitotic nuclear division (GO:0007067);; Biological Process: cell division (GO:0051301);;	K02206|0|mze:101479025|cyclin-dependent kinase 2-like; K02206 cyclin-dependent kinase 2 [EC:2.7.11.22] (A)	FoxO signaling pathway (ko04068);; Cell cycle (ko04110);; Oocyte meiosis (ko04114);; p53 signaling pathway (ko04115);; Progesterone-mediated oocyte maturation (ko04914);; Herpes simplex infection (ko05168)	Cyclin-dependent kinase 2 GN=cdk2 OS=Carassius auratus (Goldfish) PE=2 SV=1	--	--	PREDICTED: cyclin-dependent kinase 2 [Larimichthys crocea]	molecular function: binding (GO:0005488);; molecular function: catalytic activity (GO:0003824);; biological process: single-organism process (GO:0044699);; biological process: cellular process (GO:0009987);; biological process: cellular component organization or biogenesis (GO:0071840);; biological process: metabolic process (GO:0008152);; biological process: biological regulation (GO:0065007);;
gene9574	18.2879	312	13.6715	327	0.705292	0.0156999	normal	--	--	Biological Process: cell cycle (GO:0007049);; Molecular Function: kinase activity (GO:0016301);; Biological Process: phosphorylation (GO:0016310);; Molecular Function: cyclin-dependent protein serine/threonine kinase regulator activity (GO:0016538);;	K02219|4.77775e-39|xma:102227406|cyclin-dependent kinases regulatory subunit 1-like; K02219 cyclin-dependent kinase regulatory subunit CKS1 (A)	--	Cyclin-dependent kinases regulatory subunit 2 GN=cks2 OS=Xenopus laevis (African clawed frog) PE=3 SV=1	--	--	PREDICTED: cyclin-dependent kinases regulatory subunit 1 [Larimichthys crocea]	molecular function: enzyme regulator activity (GO:0030234);; molecular function: catalytic activity (GO:0003824);; biological process: cellular process (GO:0009987);; biological process: single-organism process (GO:0044699);; biological process: metabolic process (GO:0008152);; biological process: biological regulation (GO:0065007);;
gene899	52.8578	1699	10.3436	307	0.16688	2.53408	normal	[RTKL]	General function prediction only;; Signal transduction mechanisms;; Transcription;; Replication, recombination and repair	Molecular Function: protein serine/threonine kinase activity (GO:0004674);; Molecular Function: ATP binding (GO:0005524);; Biological Process: protein phosphorylation (GO:0006468);; Biological Process: cell division (GO:0051301);;	K02211|0|mze:101485106|cyclin-dependent kinase 9-like; K02211 cyclin-dependent kinase 9 [EC:2.7.11.22 2.7.11.23] (A)	--	Cyclin-dependent kinase 9 GN=CDK9 OS=Gallus gallus (Chicken) PE=2 SV=1	--	--	PREDICTED: cyclin-dependent kinase 9 [Larimichthys crocea]	molecular function: catalytic activity (GO:0003824);; molecular function: binding (GO:0005488);; biological process: single-organism process (GO:0044699);; biological process: cellular process (GO:0009987);; biological process: metabolic process (GO:0008152);;
gene4451	8.89008	1131	7.14282	813	0.76065	0.557297	normal	[RTKL]	General function prediction only;; Signal transduction mechanisms;; Transcription;; Replication, recombination and repair	--	K08819|0|mze:101465179|cyclin-dependent kinase 12-like; K08819 cyclin-dependent kinase 12/13 [EC:2.7.11.22 2.7.11.23] (A)	--	Cyclin-dependent kinase 12 GN=cdk12 OS=Xenopus tropicalis (Western clawed frog) PE=2 SV=1	--	--	PREDICTED: cyclin-dependent kinase 12 [Larimichthys crocea]	--
gene3929	64.1206	3711	4.03418	276	0.0126139	3.81034	normal	[RTKL]	General function prediction only;; Signal transduction mechanisms;; Transcription;; Replication, recombination and repair	Molecular Function: protein serine/threonine kinase activity (GO:0004674);; Molecular Function: ATP binding (GO:0005524);; Biological Process: protein phosphorylation (GO:0006468);;	K02449|0|mze:101469232|cyclin-dependent kinase 10-like; K02449 cyclin-dependent kinase 10 [EC:2.7.11.22] (A)	--	Cyclin-dependent kinase 2 GN=cdk2 OS=Carassius auratus (Goldfish) PE=2 SV=1	--	--	PREDICTED: cyclin-dependent kinase 10 [Larimichthys crocea]	biological process: metabolic process (GO:0008152);; biological process: cellular process (GO:0009987);; molecular function: catalytic activity (GO:0003824);; molecular function: binding (GO:0005488);;
gene25659	9.88616	227	6.86542	176	0.649135	0.440785	normal	[RTKL]	General function prediction only;; Signal transduction mechanisms;; Transcription;; Replication, recombination and repair	Molecular Function: cyclin-dependent protein serine/threonine kinase activity (GO:0004693);; Molecular Function: ATP binding (GO:0005524);; Biological Process: protein phosphorylation (GO:0006468);; Molecular Function: RNA polymerase II carboxy-terminal domain kinase activity (GO:0008353);; Biological Process: cell division (GO:0051301);;	K02202|0|mze:101463697|cyclin-dependent kinase 7-like; K02202 cyclin-dependent kinase 7 [EC:2.7.11.22 2.7.11.23] (A)	Basal transcription factors (ko03022);; Nucleotide excision repair (ko03420);; Cell cycle (ko04110)	Cyclin-dependent kinase 7 GN=cdk7 OS=Carassius auratus (Goldfish) PE=2 SV=1	--	--	PREDICTED: cyclin-dependent kinase 7 [Larimichthys crocea]	molecular function: binding (GO:0005488);; molecular function: catalytic activity (GO:0003824);; biological process: metabolic process (GO:0008152);; biological process: biological regulation (GO:0065007);; biological process: single-organism process (GO:0044699);; biological process: cellular process (GO:0009987);;
gene25268	13.7111	725	4.17582	326	0.581402	1.22505	normal	[RTKL]	General function prediction only;; Signal transduction mechanisms;; Transcription;; Replication, recombination and repair	Molecular Function: protein serine/threonine kinase activity (GO:0004674);; Molecular Function: ATP binding (GO:0005524);; Biological Process: protein phosphorylation (GO:0006468);;	K08820|0|mze:101471048|cyclin-dependent kinase 16-like; K08820 cyclin-dependent kinase 16 [EC:2.7.11.22] (A)	--	Cyclin-dependent kinase 14 GN=cdk14 OS=Xenopus tropicalis (Western clawed frog) PE=2 SV=1	--	--	PREDICTED: cyclin-dependent kinase 16-like isoform X1 [Pundamilia nyererei]	molecular function: catalytic activity (GO:0003824);; molecular function: binding (GO:0005488);; biological process: cellular process (GO:0009987);; biological process: metabolic process (GO:0008152);;
gene24027	3.36026	329	2.89137	384	0.711527	-0.137603	normal	[RTKL]	General function prediction only;; Signal transduction mechanisms;; Transcription;; Replication, recombination and repair	Molecular Function: protein serine/threonine kinase activity (GO:0004674);; Molecular Function: ATP binding (GO:0005524);; Biological Process: protein phosphorylation (GO:0006468);;	K02208|0|mze:101481985|cyclin-dependent kinase 19-like; K02208 cyclin-dependent kinase 8/11 [EC:2.7.11.22 2.7.11.23] (A)	--	Cyclin-dependent kinase 8 GN=cdk8 OS=Danio rerio (Zebrafish) PE=2 SV=1	--	--	PREDICTED: cyclin-dependent kinase 19 [Larimichthys crocea]	biological process: metabolic process (GO:0008152);; biological process: cellular process (GO:0009987);; molecular function: catalytic activity (GO:0003824);; molecular function: binding (GO:0005488);;
gene23760	5.12607	253	1.15155	60	0.20315	2.0769	normal	[RTKL]	General function prediction only;; Signal transduction mechanisms;; Transcription;; Replication, recombination and repair	--	K08829|0|xma:102218826|serine/threonine-protein kinase MAK-like; K08829 male germ cell-associated kinase [EC:2.7.11.22] (A)	--	Cyclin-dependent kinase 2 GN=cdk2 OS=Xenopus laevis (African clawed frog) PE=1 SV=3	--	--	PREDICTED: serine/threonine-protein kinase MAK isoform X1 [Larimichthys crocea]	--
gene23670	22.5397	2249	1.95069	193	0.0179453	3.59475	normal	[RTKL]	General function prediction only;; Signal transduction mechanisms;; Transcription;; Replication, recombination and repair	--	K08824|0|mze:101478602|cyclin-dependent kinase-like 5-like; K08824 cyclin-dependent kinase-like [EC:2.7.11.22] (A)	--	Cyclin-dependent kinase-like 1 GN=cdkl1 OS=Danio rerio (Zebrafish) PE=2 SV=1	--	--	PREDICTED: cyclin-dependent kinase-like 5 isoform X1 [Larimichthys crocea]	--
gene23286	0.878882	75	1.9104	173	0.498093	-1.07838	normal	[RTKL]	General function prediction only;; Signal transduction mechanisms;; Transcription;; Replication, recombination and repair	Molecular Function: protein serine/threonine kinase activity (GO:0004674);; Molecular Function: ATP binding (GO:0005524);; Biological Process: protein phosphorylation (GO:0006468);;	K08821|0|mze:101465160|cyclin-dependent kinase 14-like; K08821 cyclin-dependent kinase 14 [EC:2.7.11.22] (A)	--	Cyclin-dependent kinase 14 GN=cdk14 OS=Xenopus tropicalis (Western clawed frog) PE=2 SV=1	--	--	PREDICTED: cyclin-dependent kinase 14-like isoform X1 [Oreochromis niloticus]	biological process: metabolic process (GO:0008152);; biological process: cellular process (GO:0009987);; molecular function: catalytic activity (GO:0003824);; molecular function: binding (GO:0005488);;
gene22069	0.680585	19	1.83506	44	0.482046	-0.973023	normal	[RTKL]	General function prediction only;; Signal transduction mechanisms;; Transcription;; Replication, recombination and repair	Molecular Function: cyclin-dependent protein serine/threonine kinase activity (GO:0004693);; Molecular Function: ATP binding (GO:0005524);; Cellular Component: nucleus (GO:0005634);; Cellular Component: cytoplasm (GO:0005737);; Biological Process: protein phosphorylation (GO:0006468);; Biological Process: cell cycle (GO:0007049);;	K08824|0|mze:101472865|cyclin-dependent kinase-like 1-like; K08824 cyclin-dependent kinase-like [EC:2.7.11.22] (A)	--	Cyclin-dependent kinase-like 1 GN=cdkl1 OS=Danio rerio (Zebrafish) PE=2 SV=1	--	--	PREDICTED: cyclin-dependent kinase-like 1 [Larimichthys crocea]	cellular component: cell (GO:0005623);; cellular component: cell part (GO:0044464);; cellular component: organelle (GO:0043226);; biological process: metabolic process (GO:0008152);; biological process: biological regulation (GO:0065007);; biological process: cellular process (GO:0009987);; biological process: single-organism process (GO:0044699);; molecular function: catalytic activity (GO:00038…
gene21051	1.61272	47	1.87075	68	0.576	-0.415869	normal	[RTKL]	General function prediction only;; Signal transduction mechanisms;; Transcription;; Replication, recombination and repair	Molecular Function: protein serine/threonine kinase activity (GO:0004674);; Molecular Function: ATP binding (GO:0005524);; Biological Process: protein phosphorylation (GO:0006468);;	K02089|0|mze:101475315|cyclin-dependent kinase 4-like; K02089 cyclin-dependent kinase 4 [EC:2.7.11.22] (A)	Cell cycle (ko04110);; p53 signaling pathway (ko04115);; Tight junction (ko04530)	Cyclin-dependent kinase 4 GN=cdk4 OS=Xenopus laevis (African clawed frog) PE=1 SV=1	--	--	PREDICTED: cyclin-dependent kinase 4 [Stegastes partitus]	biological process: cellular process (GO:0009987);; biological process: metabolic process (GO:0008152);; molecular function: catalytic activity (GO:0003824);; molecular function: binding (GO:0005488);;
gene20935	13.4833	1041	5.75442	498	0.640145	1.14008	normal	[RTKL]	General function prediction only;; Signal transduction mechanisms;; Transcription;; Replication, recombination and repair	--	K15595|0|mze:101467550|cyclin-dependent kinase 17-like; K15595 cyclin-dependent kinase 17 [EC:2.7.11.22] (A)	--	Cyclin-dependent kinase 14 GN=cdk14 OS=Xenopus tropicalis (Western clawed frog) PE=2 SV=1	--	--	PREDICTED: cyclin-dependent kinase 17 [Larimichthys crocea]	--
gene20284	0.3361	10	2.1355	81	0.100348	-2.48997	normal	[RTKL]	General function prediction only;; Signal transduction mechanisms;; Transcription;; Replication, recombination and repair	Molecular Function: protein serine/threonine kinase activity (GO:0004674);; Molecular Function: ATP binding (GO:0005524);; Biological Process: protein phosphorylation (GO:0006468);;	K02089|0|mze:101475315|cyclin-dependent kinase 4-like; K02089 cyclin-dependent kinase 4 [EC:2.7.11.22] (A)	Cell cycle (ko04110);; p53 signaling pathway (ko04115);; Tight junction (ko04530)	Cyclin-dependent kinase 4 GN=cdk4 OS=Xenopus laevis (African clawed frog) PE=1 SV=1	--	--	PREDICTED: cyclin-dependent kinase 4 [Stegastes partitus]	molecular function: binding (GO:0005488);; molecular function: catalytic activity (GO:0003824);; biological process: cellular process (GO:0009987);; biological process: metabolic process (GO:0008152);;
gene1862	5.59496	814	4.96615	601	0.740535	0.517968	normal	[RTKL]	General function prediction only;; Signal transduction mechanisms;; Transcription;; Replication, recombination and repair	Molecular Function: protein serine/threonine kinase activity (GO:0004674);; Molecular Function: ATP binding (GO:0005524);; Biological Process: protein phosphorylation (GO:0006468);;	K08819|0|mze:101476893|cyclin-dependent kinase 13-like; K08819 cyclin-dependent kinase 12/13 [EC:2.7.11.22 2.7.11.23] (A)	--	Cyclin-dependent kinase 12 GN=cdk12 OS=Xenopus tropicalis (Western clawed frog) PE=2 SV=1	--	--	PREDICTED: cyclin-dependent kinase 13 [Larimichthys crocea]	biological process: metabolic process (GO:0008152);; biological process: cellular process (GO:0009987);; molecular function: catalytic activity (GO:0003824);; molecular function: binding (GO:0005488);;
gene18303	22.6598	1177	4.37193	217	0.157787	2.4978	normal	[RTKL]	General function prediction only;; Signal transduction mechanisms;; Transcription;; Replication, recombination and repair	Molecular Function: ATP binding (GO:0005524);; Cellular Component: nucleus (GO:0005634);; Biological Process: regulation of transcription, DNA-templated (GO:0006355);; Biological Process: protein phosphorylation (GO:0006468);; Molecular Function: RNA polymerase II carboxy-terminal domain kinase activity (GO:0008353);;	K02208|0|mze:101484760|cyclin-dependent kinase 8-like; K02208 cyclin-dependent kinase 8/11 [EC:2.7.11.22 2.7.11.23] (A)	--	Cyclin-dependent kinase 8 GN=cdk8 OS=Danio rerio (Zebrafish) PE=2 SV=1	--	--	PREDICTED: cyclin-dependent kinase 8 [Larimichthys crocea]	molecular function: binding (GO:0005488);; molecular function: catalytic activity (GO:0003824);; cellular component: cell part (GO:0044464);; cellular component: cell (GO:0005623);; cellular component: organelle (GO:0043226);; biological process: cellular process (GO:0009987);; biological process: metabolic process (GO:0008152);; biological process: biological regulation (GO:0065007);;
gene17880	8.99701	320	5.06032	285	0.694997	0.247077	normal	[RTKL]	General function prediction only;; Signal transduction mechanisms;; Transcription;; Replication, recombination and repair	Molecular Function: cyclin-dependent protein serine/threonine kinase activity (GO:0004693);; Molecular Function: ErbB-2 class receptor binding (GO:0005176);; Molecular Function: ATP binding (GO:0005524);; Cellular Component: nucleus (GO:0005634);; Cellular Component: cytoplasm (GO:0005737);; Cellular Component: plasma membrane (GO:0005886);; Biological Process: cell cycle (GO:0007049);; Biologica…	K02090|0|xma:102234376|cyclin-dependent kinase 5-like; K02090 cyclin-dependent kinase 5 [EC:2.7.11.22] (A)	--	Cyclin-dependent-like kinase 5 GN=cdk5 OS=Xenopus laevis (African clawed frog) PE=2 SV=1	--	--	PREDICTED: cyclin-dependent kinase 5 [Stegastes partitus]	cellular component: organelle (GO:0043226);; cellular component: synapse part (GO:0044456);; cellular component: cell part (GO:0044464);; cellular component: membrane part (GO:0044425);; cellular component: membrane (GO:0016020);; cellular component: cell (GO:0005623);; cellular component: cell junction (GO:0030054);; cellular component: synapse (GO:0045202);; biological process: multicellular or…
gene16337	248.411	4626	41.4123	724	0.157545	2.7515	normal	[RTKL]	General function prediction only;; Signal transduction mechanisms;; Transcription;; Replication, recombination and repair	Molecular Function: cyclin-dependent protein serine/threonine kinase activity (GO:0004693);; Molecular Function: ATP binding (GO:0005524);; Cellular Component: nucleus (GO:0005634);; Cellular Component: cytoplasm (GO:0005737);; Cellular Component: microtubule organizing center (GO:0005815);; Biological Process: protein phosphorylation (GO:0006468);; Biological Process: mitotic nuclear division (G…	K02087|0|mze:101478485|cyclin-dependent kinase 1-like; K02087 cyclin-dependent kinase 1 [EC:2.7.11.22 2.7.11.23] (A)	Cell cycle (ko04110);; Oocyte meiosis (ko04114);; p53 signaling pathway (ko04115);; Gap junction (ko04540);; Progesterone-mediated oocyte maturation (ko04914);; Herpes simplex infection (ko05168)	Cyclin-dependent kinase 1 GN=cdk1 OS=Oryzias latipes (Medaka fish) PE=2 SV=1	--	--	PREDICTED: cyclin-dependent kinase 1 [Larimichthys crocea]	cellular component: organelle part (GO:0044422);; cellular component: organelle (GO:0043226);; cellular component: cell (GO:0005623);; cellular component: cell part (GO:0044464);; biological process: metabolic process (GO:0008152);; biological process: biological regulation (GO:0065007);; biological process: single-organism process (GO:0044699);; biological process: cellular process (GO:0009987);…
gene150	13.0961	725	3.84561	192	0.303567	1.97473	normal	[RTKL]	General function prediction only;; Signal transduction mechanisms;; Transcription;; Replication, recombination and repair	--	K15595|0|tru:101077109|cyclin-dependent kinase 17-like; K15595 cyclin-dependent kinase 17 [EC:2.7.11.22] (A)	--	Cyclin-dependent kinase 14 GN=cdk14 OS=Xenopus tropicalis (Western clawed frog) PE=2 SV=1	--	--	PREDICTED: cyclin-dependent kinase 17 [Stegastes partitus]	--
gene12454	3.96572	319	10.3441	1070	0.466294	-1.64886	normal	[RTKL]	General function prediction only;; Signal transduction mechanisms;; Transcription;; Replication, recombination and repair	Molecular Function: protein serine/threonine kinase activity (GO:0004674);; Molecular Function: ATP binding (GO:0005524);; Biological Process: protein phosphorylation (GO:0006468);;	K15596|0|tru:101072140|cyclin-dependent kinase 18-like; K15596 cyclin-dependent kinase 18 [EC:2.7.11.22] (A)	--	Cyclin-dependent kinase 14 GN=cdk14 OS=Xenopus tropicalis (Western clawed frog) PE=2 SV=1	--	--	PREDICTED: cyclin-dependent kinase 18 [Larimichthys crocea]	biological process: cellular process (GO:0009987);; biological process: metabolic process (GO:0008152);; molecular function: catalytic activity (GO:0003824);; molecular function: binding (GO:0005488);;
gene11448	36.2276	1666	6.95502	350	0.237149	2.31938	normal	--	--	--	--	--	--	--	--	PREDICTED: cyclin-dependent kinase 12-like [Larimichthys crocea]	--
gene8104	0.300096	17	3.91952	295	0.00859819	-3.72478	down	[RTKL]	General function prediction only;; Signal transduction mechanisms;; Transcription;; Replication, recombination and repair	Molecular Function: protein serine/threonine kinase activity (GO:0004674);; Molecular Function: ATP binding (GO:0005524);; Biological Process: protein phosphorylation (GO:0006468);; Biological Process: cell division (GO:0051301);;	K02091|0|mze:101464773|cyclin-dependent kinase 6-like; K02091 cyclin-dependent kinase 6 [EC:2.7.11.22] (A)	Cell cycle (ko04110);; p53 signaling pathway (ko04115)	Cyclin-dependent kinase 4 GN=cdk4 OS=Xenopus laevis (African clawed frog) PE=1 SV=1	--	--	PREDICTED: cyclin-dependent kinase 6 [Larimichthys crocea]	biological process: metabolic process (GO:0008152);; biological process: single-organism process (GO:0044699);; biological process: cellular process (GO:0009987);; molecular function: catalytic activity (GO:0003824);; molecular function: binding (GO:0005488);;
