# Supplementary material for: Transcriptome Sequencing Reveals the Traits of Spermatogenesis and Testicular Development in Large Yellow Croaker (Larimichthys crocea)
Source: Genes (Basel). 2019 Nov 21;10(12):958. doi: 10.3390/genes10120958 (PMC6947352; doi:10.3390/genes10120958)
Supplement: Supplementary file 1 [file genes-10-00958-s001.zip › Table S8.xlsx]

## Sheet: Dynein
Annotation of TES-biased dyneins
#ID	T01_FPKM	T01_count	T02_FPKM	T02_count	T02_vs_T01_EBSeq_FDR	T02_vs_T01_EBSeq_log2FC	T02_vs_T01_EBSeq_(FDR_0.01_FC_2)_regulated	COG_class	COG_class_annotation	GO_annotation	KEGG_annotation	KEGG_pathway_annotation	Swiss_Prot_annotation	eggNOG_class	eggNOG_class_annotation	NR_annotation	GO_second_level_annotation
gene13038	19.0838	2987	0.292652	41	1.97e-05	6.11774	up	--	--	Biological Process: cilium or flagellum-dependent cell motility (GO:0001539);; Molecular Function: microtubule motor activity (GO:0003777);; Molecular Function: ATP binding (GO:0005524);; Cellular Component: axonemal dynein complex (GO:0005858);; Biological Process: ATP catabolic process (GO:0006200);; Biological Process: microtubule-based movement (GO:0007018);; Molecular Function: ATPase activi…	K10408|0|mze:101465634|dynein heavy chain 2, axonemal-like; K10408 dynein heavy chain, axonemal (A)	--	--	--	--	PREDICTED: LOW QUALITY PROTEIN: dynein heavy chain 2, axonemal [Larimichthys crocea]	molecular function: catalytic activity (GO:0003824);; molecular function: binding (GO:0005488);; biological process: locomotion (GO:0040011);; biological process: metabolic process (GO:0008152);; biological process: localization (GO:0051179);; biological process: cellular process (GO:0009987);; biological process: single-organism process (GO:0044699);; cellular component: organelle (GO:0043226);;…
gene24517	631.319	9349	5.96887	116	1.44e-05	6.36026	up	--	--	Cellular Component: microtubule associated complex (GO:0005875);; Biological Process: microtubule-based process (GO:0007017);;	K10412|3.9783e-73|xma:102231362|dynein light chain 4, axonemal-like; K10412 dynein light chain 4, axonemal (A)	--	--	--	--	PREDICTED: dynein light chain 4, axonemal-like [Xiphophorus maculatus]	cellular component: organelle (GO:0043226);; cellular component: organelle part (GO:0044422);; cellular component: macromolecular complex (GO:0032991);; cellular component: cell part (GO:0044464);; cellular component: cell (GO:0005623);; biological process: single-organism process (GO:0044699);; biological process: cellular process (GO:0009987);;
gene2133	26.7398	749	1.27382	48	0.00534398	3.92257	up	--	--	Cellular Component: nucleus (GO:0005634);; Cellular Component: centrosome (GO:0005813);; Cellular Component: microtubule associated complex (GO:0005875);; Biological Process: microtubule-based process (GO:0007017);; Cellular Component: myosin complex (GO:0016459);; Cellular Component: P granule (GO:0043186);;	K10418|4.30735e-61|xma:102236607|dynein light chain 2, cytoplasmic-like; K10418 dynein light chain LC8-type (A)	--	--	--	--	PREDICTED: dynein light chain 2, cytoplasmic isoform X1 [Chrysemys picta bellii]	cellular component: cell (GO:0005623);; cellular component: cell part (GO:0044464);; cellular component: macromolecular complex (GO:0032991);; cellular component: organelle part (GO:0044422);; cellular component: organelle (GO:0043226);; biological process: single-organism process (GO:0044699);; biological process: cellular process (GO:0009987);;
gene11030	119.617	78	0	0	0.00290919	4.23099	up	--	--	--	K10411|1.43924e-50|tru:101072595|dynein light chain 1, axonemal-like; K10411 dynein light chain 1, axonemal (A)	--	Dynein light chain 1, axonemal GN=dnal1 OS=Danio rerio (Zebrafish) PE=2 SV=1	--	--	PREDICTED: dynein light chain 1, axonemal [Larimichthys crocea]	--
gene18645	277.038	15893	2.41607	99	9.83e-07	7.3446	up	[R]	General function prediction only	--	K11143|0|mze:101481784|dynein intermediate chain 3, ciliary-like; K11143 dynein intermediate chain 2, axonemal (A)	--	Gastrula zinc finger protein XlCGF57.1 (Fragment) OS=Xenopus laevis (African clawed frog) PE=3 SV=1	--	--	PREDICTED: dynein intermediate chain 2, axonemal [Larimichthys crocea]	--
gene24067	4.73457	270	0.0244963	1	5.96e-05	5.68565	up	--	--	--	K10409|0|mze:101484202|dynein intermediate chain 1, axonemal-like; K10409 dynein intermediate chain 1, axonemal (A)	--	--	--	--	PREDICTED: dynein intermediate chain 1, axonemal [Larimichthys crocea]	--
gene5222	14.0448	4419	0.502202	138	0.000481285	5.03827	up	--	--	--	K10408|0|mze:101479867|dynein heavy chain 9, axonemal-like; K10408 dynein heavy chain, axonemal (A)	--	--	--	--	PREDICTED: dynein heavy chain 9, axonemal [Stegastes partitus]	--
gene24922	304.432	66396	0.378152	101	4.05e-09	9.37943	up	--	--	Molecular Function: microtubule motor activity (GO:0003777);; Molecular Function: ATP binding (GO:0005524);; Biological Process: microtubule-based movement (GO:0007018);; Molecular Function: ATPase activity (GO:0016887);; Cellular Component: dynein complex (GO:0030286);;	K10408|0|mze:101468210|dynein heavy chain 8, axonemal-like; K10408 dynein heavy chain, axonemal (A)	--	--	--	--	PREDICTED: dynein heavy chain 8, axonemal [Larimichthys crocea]	cellular component: organelle part (GO:0044422);; cellular component: organelle (GO:0043226);; cellular component: cell (GO:0005623);; cellular component: macromolecular complex (GO:0032991);; cellular component: cell part (GO:0044464);; biological process: metabolic process (GO:0008152);; biological process: cellular process (GO:0009987);; biological process: single-organism process (GO:0044699)…
gene832	165.655	29000	0.754426	109	1.41e-07	8.0792	up	--	--	--	K10408|0|xma:102216740|dynein heavy chain 7, axonemal-like; K10408 dynein heavy chain, axonemal (A)	--	--	--	--	PREDICTED: dynein heavy chain 7, axonemal isoform X1 [Larimichthys crocea]	--
gene592	125.917	25914	0.371584	79	5.91e-08	8.35907	up	--	--	Biological Process: cilium or flagellum-dependent cell motility (GO:0001539);; Molecular Function: microtubule motor activity (GO:0003777);; Molecular Function: ATP binding (GO:0005524);; Cellular Component: axonemal dynein complex (GO:0005858);; Biological Process: ATP catabolic process (GO:0006200);; Biological Process: microtubule-based movement (GO:0007018);; Molecular Function: ATPase activi…	K10408|0|mze:101467128|dynein heavy chain 6, axonemal-like; K10408 dynein heavy chain, axonemal (A)	--	--	--	--	PREDICTED: dynein heavy chain 6, axonemal [Larimichthys crocea]	molecular function: binding (GO:0005488);; molecular function: catalytic activity (GO:0003824);; biological process: locomotion (GO:0040011);; biological process: localization (GO:0051179);; biological process: metabolic process (GO:0008152);; biological process: cellular process (GO:0009987);; biological process: single-organism process (GO:0044699);; cellular component: cell part (GO:0044464);;…
gene19944	128.178	25592	0.0389871	8	2.52e-11	11.0663	up	--	--	Biological Process: cilium or flagellum-dependent cell motility (GO:0001539);; Molecular Function: microtubule motor activity (GO:0003777);; Molecular Function: ATP binding (GO:0005524);; Cellular Component: axonemal dynein complex (GO:0005858);; Biological Process: ATP catabolic process (GO:0006200);; Biological Process: microtubule-based movement (GO:0007018);; Molecular Function: ATPase activi…	K10408|0|xma:102234779|dynein heavy chain 3, axonemal-like; K10408 dynein heavy chain, axonemal (A)	--	--	--	--	PREDICTED: dynein heavy chain 3, axonemal [Larimichthys crocea]	molecular function: catalytic activity (GO:0003824);; molecular function: binding (GO:0005488);; biological process: single-organism process (GO:0044699);; biological process: cellular process (GO:0009987);; biological process: localization (GO:0051179);; biological process: metabolic process (GO:0008152);; biological process: locomotion (GO:0040011);; cellular component: organelle (GO:0043226);;…
gene14700	168.748	22318	0.0156838	1	2.1e-12	12.0318	up	--	--	Biological Process: cilium or flagellum-dependent cell motility (GO:0001539);; Molecular Function: microtubule motor activity (GO:0003777);; Molecular Function: ATP binding (GO:0005524);; Cellular Component: axonemal dynein complex (GO:0005858);; Biological Process: ATP catabolic process (GO:0006200);; Biological Process: microtubule-based movement (GO:0007018);; Molecular Function: ATPase activi…	K10408|0|mze:101465634|dynein heavy chain 2, axonemal-like; K10408 dynein heavy chain, axonemal (A)	--	--	--	--	PREDICTED: dynein heavy chain 2, axonemal-like, partial [Larimichthys crocea]	cellular component: organelle part (GO:0044422);; cellular component: organelle (GO:0043226);; cellular component: cell part (GO:0044464);; cellular component: macromolecular complex (GO:0032991);; cellular component: cell (GO:0005623);; biological process: cellular process (GO:0009987);; biological process: single-organism process (GO:0044699);; biological process: locomotion (GO:0040011);; biol…
gene4315	8.28446	1623	0.0512702	11	2.74e-06	6.78398	up	--	--	Molecular Function: microtubule motor activity (GO:0003777);; Molecular Function: ATP binding (GO:0005524);; Biological Process: ATP catabolic process (GO:0006200);; Biological Process: microtubule-based movement (GO:0007018);; Molecular Function: ATPase activity (GO:0016887);; Cellular Component: dynein complex (GO:0030286);;	K10408|0|mze:101483270|dynein heavy chain 12, axonemal-like; K10408 dynein heavy chain, axonemal (A)	--	--	--	--	PREDICTED: dynein heavy chain 12, axonemal [Larimichthys crocea]	molecular function: binding (GO:0005488);; molecular function: catalytic activity (GO:0003824);; biological process: single-organism process (GO:0044699);; biological process: cellular process (GO:0009987);; biological process: metabolic process (GO:0008152);; cellular component: cell part (GO:0044464);; cellular component: macromolecular complex (GO:0032991);; cellular component: cell (GO:000562…
gene25853	30.524	5600	0.303607	44	2.31e-06	6.93166	up	--	--	--	K10408|0|mze:101469138|dynein heavy chain 11, axonemal-like; K10408 dynein heavy chain, axonemal (A)	--	--	--	--	PREDICTED: dynein heavy chain 11, axonemal [Larimichthys crocea]	--
gene13984	95.3479	21389	0.343038	88	1.93e-07	7.93483	up	--	--	--	K10408|0|mze:101468931|dynein heavy chain 10, axonemal-like; K10408 dynein heavy chain, axonemal (A)	--	--	--	--	PREDICTED: dynein heavy chain 10, axonemal [Stegastes partitus]	--
gene13510	8.47702	1818	0.0223398	5	2.74e-07	7.64485	up	--	--	--	K10408|0|lcm:102364160|DNAH1; dynein, axonemal, heavy chain 1; K10408 dynein heavy chain, axonemal (A)	--	--	--	--	PREDICTED: dynein heavy chain 1, axonemal [Larimichthys crocea]	--
gene25795	0.653383	157	0	0	0.000236157	5.20102	up	--	--	--	K10408|0|mze:101486364|dynein heavy chain 11, axonemal-like; K10408 dynein heavy chain, axonemal (A)	--	--	--	--	PREDICTED: dynein beta chain, ciliary-like [Larimichthys crocea]	--
