# Supplementary material for: Transcriptome Sequencing Reveals the Traits of Spermatogenesis and Testicular Development in Large Yellow Croaker (Larimichthys crocea)
Source: Genes (Basel). 2019 Nov 21;10(12):958. doi: 10.3390/genes10120958 (PMC6947352; doi:10.3390/genes10120958)
Supplement: Supplementary file 1 [file genes-10-00958-s001.zip › Table S9.xlsx]

## Sheet: Kinesin
Annotation of TES-biased kinesins
#ID	T01_FPKM	T01_count	T02_FPKM	T02_count	T01_vs_T02_EBSeq_FDR	T01_vs_T02_EBSeq_log2FC	T01_vs_T02_EBSeq_(FDR_0.05_FC_4)_regulated	T02_vs_T01_EBSeq_FDR	T02_vs_T01_EBSeq_log2FC	T02_vs_T01_EBSeq_(FDR_0.01_FC_2)_regulated	COG_class	COG_class_annotation	GO_annotation	KEGG_annotation	KEGG_pathway_annotation	Swiss_Prot_annotation	eggNOG_class	eggNOG_class_annotation	NR_annotation	GO_second_level_annotation
gene5243	71.7185	7256	4.45172	434	0.00708998	-4.13257	down	0.00708998	4.13257	up	[Z]	Cytoskeleton	Molecular Function: microtubule motor activity (GO:0003777);; Molecular Function: ATP binding (GO:0005524);; Cellular Component: chromosome (GO:0005694);; Cellular Component: kinesin complex (GO:0005871);; Cellular Component: microtubule (GO:0005874);; Biological Process: microtubule-based movement (GO:0007018);; Molecular Function: microtubule binding (GO:0008017);;	K10395|0|mze:101470928|chromosome-associated kinesin KIF4-like; K10395 kinesin family member 4/21/27 (A)	--	Chromosome-associated kinesin KIF4 GN=kif4 OS=Xenopus laevis (African clawed frog) PE=2 SV=1	--	--	PREDICTED: chromosome-associated kinesin KIF4A [Larimichthys crocea]	molecular function: catalytic activity (GO:0003824);; molecular function: binding (GO:0005488);; biological process: single-organism process (GO:0044699);; biological process: cellular process (GO:0009987);; biological process: metabolic process (GO:0008152);; cellular component: cell (GO:0005623);; cellular component: cell part (GO:0044464);; cellular component: macromolecular complex (GO:003299…
gene6409	0.774573	91	0.0233723	2	0.00510273	-3.92618	down	0.00510273	3.92618	up	[Z]	Cytoskeleton	--	K10396|0|mze:101483513|kinesin heavy chain isoform 5C-like; K10396 kinesin family member 5 (A)	--	Chromosome-associated kinesin KIF4 GN=kif4 OS=Xenopus laevis (African clawed frog) PE=2 SV=1	--	--	PREDICTED: kinesin heavy chain isoform 5C-like [Larimichthys crocea]	--
gene440	13.8233	864	0.506535	30	0.000662921	-4.73111	down	0.000662921	4.73111	up	[Z]	Cytoskeleton	Molecular Function: microtubule motor activity (GO:0003777);; Molecular Function: ATP binding (GO:0005524);; Cellular Component: kinesin complex (GO:0005871);; Cellular Component: microtubule (GO:0005874);; Cellular Component: axoneme (GO:0005930);; Cellular Component: ciliary basal body (GO:0005932);; Biological Process: microtubule-based movement (GO:0007018);; Molecular Function: microtubule b…	K10394|0|mze:101468067|kinesin-like protein KIF17-like; K10394 kinesin family member 3/17 (A)	--	Kinesin-like protein KIF11-B GN=kif11-b OS=Xenopus laevis (African clawed frog) PE=1 SV=2	--	--	PREDICTED: kinesin-like protein KIF17 [Larimichthys crocea]	cellular component: cell (GO:0005623);; cellular component: macromolecular complex (GO:0032991);; cellular component: cell part (GO:0044464);; cellular component: organelle part (GO:0044422);; cellular component: organelle (GO:0043226);; biological process: single-organism process (GO:0044699);; biological process: cellular process (GO:0009987);; biological process: cellular component organizatio…
gene6333	130.001	8093	1.80134	122	3.05782e-05	-6.08221	down	3.05782e-05	6.08221	up	[Z]	Cytoskeleton	Molecular Function: microtubule motor activity (GO:0003777);; Molecular Function: ATP binding (GO:0005524);; Cellular Component: kinesin complex (GO:0005871);; Cellular Component: microtubule (GO:0005874);; Biological Process: microtubule-based movement (GO:0007018);; Molecular Function: microtubule binding (GO:0008017);;	K10401|0|xma:102229543|kinesin-like protein KIF18A-like; K10401 kinesin family member 18/19 (A)	--	Kinesin-like protein KIF18B GN=KIF18B OS=Gallus gallus (Chicken) PE=2 SV=1	--	--	PREDICTED: kinesin-like protein KIF18A isoform X1 [Larimichthys crocea]	molecular function: binding (GO:0005488);; molecular function: catalytic activity (GO:0003824);; biological process: metabolic process (GO:0008152);; biological process: single-organism process (GO:0044699);; biological process: cellular process (GO:0009987);; cellular component: cell (GO:0005623);; cellular component: cell part (GO:0044464);; cellular component: macromolecular complex (GO:003299…
gene15112	182.938	19664	0.0623687	5	2.4859e-11	-11.0768	down	2.4859e-11	11.0768	up	[Z]	Cytoskeleton	--	K10401|0|mze:101468591|kinesin-like protein KIF19-like; K10401 kinesin family member 18/19 (A)	--	Kinesin-like protein KIF19 GN=kif19 OS=Xenopus laevis (African clawed frog) PE=2 SV=1	--	--	PREDICTED: kinesin-like protein KIF19 [Stegastes partitus]	--
gene5954	1.21438	85	0.0461757	3	0.00982816	-3.63033	down	0.00982816	3.63033	up	[Z]	Cytoskeleton	--	K10392|0|mze:101481358|kinesin-like protein KIF1A-like; K10392 kinesin family member 1 (A)	--	Chromosome-associated kinesin KIF4 GN=kif4 OS=Xenopus laevis (African clawed frog) PE=2 SV=1	--	--	PREDICTED: kinesin-like protein KIF1A isoform X1 [Larimichthys crocea]	--
gene17718	145.398	11248	10.3388	612	0.00581636	-4.2733	down	0.00581636	4.2733	up	--	--	Biological Process: cytokinesis (GO:0000910);; Molecular Function: microtubule motor activity (GO:0003777);; Molecular Function: ATP binding (GO:0005524);; Cellular Component: Golgi apparatus (GO:0005794);; Cellular Component: kinesin complex (GO:0005871);; Cellular Component: microtubule (GO:0005874);; Biological Process: microtubule-based movement (GO:0007018);; Molecular Function: microtubule …	K10402|0|mze:101465502|kinesin-like protein KIF20A-like; K10402 kinesin family member 20 (A)	--	Kinesin-like protein KIF11-B GN=kif11-b OS=Xenopus laevis (African clawed frog) PE=1 SV=2	--	--	PREDICTED: kinesin-like protein KIF20A [Larimichthys crocea]	molecular function: binding (GO:0005488);; molecular function: catalytic activity (GO:0003824);; biological process: metabolic process (GO:0008152);; biological process: single-organism process (GO:0044699);; biological process: cellular process (GO:0009987);; cellular component: organelle part (GO:0044422);; cellular component: organelle (GO:0043226);; cellular component: cell (GO:0005623);; cel…
gene19089	39.3561	7382	1.52493	216	0.000430132	-5.14871	down	0.000430132	5.14871	up	--	--	--	K10402|0|ola:101173808|uncharacterized LOC101173808; K10402 kinesin family member 20 (A)	--	Kinesin-like protein KIF18B GN=KIF18B OS=Gallus gallus (Chicken) PE=2 SV=1	--	--	PREDICTED: kinesin-like protein KIF20B [Larimichthys crocea]	--
gene21483	194.73	8333	0.0211221	0	5.08098e-11	-10.892	down	5.08098e-11	10.892	up	--	--	Molecular Function: nucleotide binding (GO:0000166);; Biological Process: cytokinesis (GO:0000910);; Cellular Component: nucleus (GO:0005634);; Cellular Component: cytoplasm (GO:0005737);; Cellular Component: microtubule (GO:0005874);; Cellular Component: cleavage furrow (GO:0032154);; Biological Process: embryonic cleavage (GO:0040016);;	K17387|0|ola:101170342|kinesin-like protein KIF23-like; K17387 kinesin family member 23 (A)	--	--	--	--	PREDICTED: kinesin-like protein KIF23 [Larimichthys crocea]	molecular function: binding (GO:0005488);; biological process: single-organism process (GO:0044699);; biological process: cellular process (GO:0009987);; cellular component: organelle part (GO:0044422);; cellular component: organelle (GO:0043226);; cellular component: cell (GO:0005623);; cellular component: macromolecular complex (GO:0032991);; cellular component: cell part (GO:0044464);;
gene20199	99.3644	6704	2.69812	179	0.000289661	-5.27461	down	0.000289661	5.27461	up	[Z]	Cytoskeleton	--	K17387|0|ola:101168442|kinesin-like protein KIF23-like; K17387 kinesin family member 23 (A)	--	Kinesin-like protein KIF15-A GN=kif15-a OS=Xenopus laevis (African clawed frog) PE=1 SV=1	--	--	PREDICTED: kinesin-like protein KIF23 isoform X1 [Larimichthys crocea]	--
gene3283	16.4529	1538	0.200928	19	1.7202e-05	-6.11089	down	1.7202e-05	6.11089	up	[Z]	Cytoskeleton	--	K10393|0|mze:101466689|kinesin-like protein KIF24-like; K10393 kinesin family member 2/24 (A)	--	Kinesin-like protein KIF2C GN=kif2c OS=Xenopus laevis (African clawed frog) PE=1 SV=2	--	--	PREDICTED: kinesin-like protein KIF24 [Stegastes partitus]	--
gene5561	32.9279	3049	0.264969	23	2.34762e-06	-6.87069	down	2.34762e-06	6.87069	up	--	--	--	K10395|0|mze:101465349|kinesin-like protein KIF27-like; K10395 kinesin family member 4/21/27 (A)	--	Kinesin-like protein kif7 GN=kif7 OS=Danio rerio (Zebrafish) PE=1 SV=1	--	--	PREDICTED: kinesin-like protein KIF27 [Larimichthys crocea]	--
gene22742	16.0193	1075	0.618494	37	0.000614728	-4.77944	down	0.000614728	4.77944	up	[Z]	Cytoskeleton	Molecular Function: microtubule motor activity (GO:0003777);; Molecular Function: ATP binding (GO:0005524);; Cellular Component: kinesin complex (GO:0005871);; Cellular Component: microtubule (GO:0005874);; Biological Process: microtubule-based movement (GO:0007018);; Molecular Function: microtubule binding (GO:0008017);;	K10393|0|xma:102228162|kinesin-like protein KIF2A-like; K10393 kinesin family member 2/24 (A)	--	Kinesin-like protein KIF2A OS=Gallus gallus (Chicken) PE=2 SV=2	--	--	PREDICTED: kinesin-like protein KIF2A [Stegastes partitus]	cellular component: macromolecular complex (GO:0032991);; cellular component: cell part (GO:0044464);; cellular component: cell (GO:0005623);; cellular component: organelle (GO:0043226);; cellular component: organelle part (GO:0044422);; biological process: single-organism process (GO:0044699);; biological process: cellular process (GO:0009987);; biological process: metabolic process (GO:0008152)…
gene25642	393.261	22064	6.92851	393	8.23632e-05	-5.87801	down	8.23632e-05	5.87801	up	[Z]	Cytoskeleton	Molecular Function: microtubule motor activity (GO:0003777);; Molecular Function: ATP binding (GO:0005524);; Cellular Component: kinesin complex (GO:0005871);; Cellular Component: microtubule (GO:0005874);; Biological Process: microtubule-based movement (GO:0007018);; Molecular Function: microtubule binding (GO:0008017);;	K10393|0|mze:101484376|kinesin-like protein KIF2A-like; K10393 kinesin family member 2/24 (A)	--	Kinesin-like protein KIF2A OS=Gallus gallus (Chicken) PE=2 SV=2	--	--	PREDICTED: kinesin-like protein KIF2A isoform X1 [Stegastes partitus]	molecular function: binding (GO:0005488);; molecular function: catalytic activity (GO:0003824);; biological process: metabolic process (GO:0008152);; biological process: cellular process (GO:0009987);; biological process: single-organism process (GO:0044699);; cellular component: organelle (GO:0043226);; cellular component: organelle part (GO:0044422);; cellular component: cell part (GO:0044464);…
gene10851	122.411	7088	5.67398	392	0.0052075	-4.244	down	0.0052075	4.244	up	[Z]	Cytoskeleton	--	K10394|0|dre:550267|kif3a, wu:fc55h04, zgc:110284; kinesin family member 3A; K10394 kinesin family member 3/17 (A)	--	Kinesin-like protein KIF11 {ECO:0000250|UniProtKB:P52732, ECO:0000312|EMBL:AAI66147.1} OS=Xenopus tropicalis (Western clawed frog) PE=2 SV=1	--	--	PREDICTED: kinesin-like protein KIF3A-like isoform X2 [Oreochromis niloticus]	--
gene2544	75.7003	6304	3.8548	341	0.00458461	-4.27356	down	0.00458461	4.27356	up	[Z]	Cytoskeleton	Molecular Function: microtubule motor activity (GO:0003777);; Molecular Function: ATP binding (GO:0005524);; Cellular Component: kinesin complex (GO:0005871);; Cellular Component: microtubule (GO:0005874);; Biological Process: microtubule-based movement (GO:0007018);; Molecular Function: microtubule binding (GO:0008017);; Biological Process: photoreceptor cell outer segment organization (GO:00358…	K10394|0|xma:102232460|kinesin-like protein KIF3B-like; K10394 kinesin family member 3/17 (A)	--	Kinesin-like protein KIF11-A GN=kif11-a OS=Xenopus laevis (African clawed frog) PE=1 SV=1	--	--	PREDICTED: kinesin-like protein KIF3B [Larimichthys crocea]	cellular component: macromolecular complex (GO:0032991);; cellular component: cell part (GO:0044464);; cellular component: cell (GO:0005623);; cellular component: organelle part (GO:0044422);; cellular component: organelle (GO:0043226);; biological process: single-organism process (GO:0044699);; biological process: cellular process (GO:0009987);; biological process: cellular component organizatio…
gene24804	14.8403	890	0.264575	15	6.55145e-05	-5.59201	down	6.55145e-05	5.59201	up	[Z]	Cytoskeleton	--	K10397|0|mze:101487697|kinesin-like protein KIF6-like; K10397 kinesin family member 6/9 (A)	--	Chromosome-associated kinesin KIF4 GN=kif4 OS=Xenopus laevis (African clawed frog) PE=2 SV=1	--	--	PREDICTED: kinesin-like protein KIF6 [Larimichthys crocea]	--
gene17343	43.664	2323	0.566535	30	1.66562e-05	-6.15341	down	1.66562e-05	6.15341	up	[Z]	Cytoskeleton	--	K10397|0|dre:553438|kif9; kinesin family member 9; K10397 kinesin family member 6/9 (A)	--	Kinesin-like protein KIF15-B GN=kif15-b OS=Xenopus laevis (African clawed frog) PE=1 SV=1	--	--	PREDICTED: kinesin-like protein KIF9 [Larimichthys crocea]	--
